# Supplementary material for: The oncofetal RNA-binding protein IGF2BP1 is a druggable, post-transcriptional super-enhancer of E2F-driven gene expression in cancer
Source: Nucleic Acids Res. 2020 Aug 6;48(15):8576–90. doi: 10.1093/nar/gkaa653 (PMC7470957; doi:10.1093/nar/gkaa653)
Supplement: gkaa653_Supplemental_Files [file gkaa653_supplemental_files.zip]

Archive with 2 entries (2 files):
- NAR_Supplementary Figures Legends_rev1.pdf
- NAR_Supplementary Tables_rev1.xlsx
