# Supplementary material for: The oncofetal RNA-binding protein IGF2BP1 is a druggable, post-transcriptional super-enhancer of E2F-driven gene expression in cancer
Source: Nucleic Acids Res. 2020 Aug 6;48(15):8576–90. doi: 10.1093/nar/gkaa653 (PMC7470957; doi:10.1093/nar/gkaa653)
Supplement: gkaa653_Supplemental_Files [file gkaa653_supplemental_files.zip › NAR_Supplementary Tables_rev1.xlsx]

## Sheet: SUMMARY
Table	Title
S1	Pearson correlation of protein genes with IGF2BP1 expression in LIHC, LUAD, OV, SKCM and PAAD TCGA data sets
S2	Gene Set Enrichment Analysis of IGF2BP1 correlated protein coding genes from Table S1
S3	RNA-sequencing: Fold changes of protein-coding genes upon IGF2BP1 depletion in HepG2, A549, ES-2, MV3 and PANC1 cells
S4	Gene Set Enrichment Analysis of protein coding genes upon IGF2BP1 depletion from Table S3
S5	Expression upon IGF2BP1 depletion / correlation with IGF2BP1 of G1/S transition regulators
S6	Predidction and expression of miRNAs targeting the E2F1 3'UTR
S7	RNA-seq of control- and METTL3/14-depleted PANC-1 cells
S8	Gene Set Enrichment Analysis of protein coding genes upon METTL3 and 14 depletion in PANC-1 cells
S9	RNA-seq of control- and E2F1/2/3-depleted PANC-1 cells
S10	Antibodies, plasmids, oligonucleotides and siRNAs

## Sheet: Table S1
Table S1
Pearson correlation of protein genes with IGF2BP1 expression in LIHC, LUAD, OV, SKCM and PAAD TCGA data sets
	IGF2BP1 - Pearson R
Gene	LIHC	LUAD	OV	SKCM	PAAD	MEDIAN
IGF2BP1	1	1	1	1	1	1
LIN28B	0.457429	0.471612	0.438384	0.0386092	-0.0169768	0.438384
CENPO	0.452453	0.42841	0.425664	0.104481	0.251191	0.425664
ARID3A	0.734106	0.435349	0.394764	0.276594	0.00766557	0.394764
IGF2BP3	0.417192	0.451856	0.37562	0.136078	0.287885	0.37562
HIC2	0.713653	0.374531	0.43215	-0.0767697	0.0932042	0.374531
SCML2	0.503173	0.37401	0.418274	0.111148	-0.100145	0.37401
TDG	0.439558	0.405147	0.363891	0.21939	0.230516	0.363891
ARID3B	0.476664	0.361112	0.404936	-0.0760383	-0.0214306	0.361112
CCDC77	0.360796	0.371882	0.37375	0.133667	0.171154	0.360796
EME1	0.355957	0.351282	0.197562	0.0306246	0.354301	0.351282
KDM1A	0.460097	0.342303	0.312378	-0.00366853	0.416886	0.342303
SRSF12	0.4444	0.33975	0.392651	0.0298584	-0.0470532	0.33975
E2F6	0.458006	0.337946	0.399124	0.112744	0.142052	0.337946
NUP107	0.43322	0.294071	0.337759	0.185642	0.348281	0.337759
DNA2	0.337375	0.386377	0.36057	0.0270123	0.231481	0.337375
IGDCC3	0.512758	0.337315	0.52886	0.10538	0.0629797	0.337315
SPATS2	0.384715	0.342787	0.337083	0.0794775	0.117605	0.337083
DNMT3A	0.62231	0.33647	0.439988	0.107778	0.311991	0.33647
KIF18B	0.383721	0.395877	0.250375	0.141396	0.328426	0.328426
DSCC1	0.407165	0.328305	0.148729	0.125078	0.363717	0.328305
CDC25A	0.506146	0.449341	0.328259	0.0833302	0.231383	0.328259
MTA3	0.520539	0.361114	0.327514	0.029886	0.143755	0.327514
MEST	0.371423	0.324853	0.444831	-0.155293	0.128713	0.324853
IGF2BP2	0.602286	0.324052	0.32989	-0.0193773	0.225675	0.324052
CDC6	0.341955	0.421753	0.323881	0.11953	0.25125	0.323881
SMARCD1	0.452575	0.323268	0.36834	0.177183	0.129339	0.323268
CCNB1	0.438012	0.36543	0.196515	0.322581	0.213822	0.322581
NCAPG	0.395099	0.41576	0.206847	0.192524	0.322171	0.322171
MCM10	0.379664	0.383352	0.321389	0.145553	0.244057	0.321389
KIF23	0.3477	0.432074	0.113019	0.152748	0.319322	0.319322
BORA	0.430539	0.351439	0.318628	0.0726549	0.159389	0.318628
NCAPH	0.36326	0.462593	0.318196	0.172067	0.264231	0.318196
ZNF695	0.316849	0.364153	0.319513	0.0491244	0.188776	0.316849
HS6ST2	0.383383	-0.193871	0.316799	0.394254	0.0913885	0.316799
RNFT2	0.439225	0.316355	0.325582	-0.101879	0.079086	0.316355
HJURP	0.410348	0.392264	0.251914	0.141391	0.316109	0.316109
TAF5	0.445878	0.315988	0.366356	0.198169	0.0552055	0.315988
RAD51AP1	0.366746	0.414849	0.315771	0.110249	0.309927	0.315771
SENP1	0.372314	0.35953	0.313805	0.164834	0.144974	0.313805
TAF11	0.362801	0.26858	0.313333	0.163224	0.374362	0.313333
KHDRBS1	0.420747	0.313236	0.312417	0.149573	0.197405	0.312417
ZNF850	0.455884	0.273479	0.347018	0.311511	0.299044	0.311511
ORC6	0.35829	0.376795	0.306243	0.0579487	0.311304	0.311304
UBA2	0.501084	0.346166	0.310795	0.0983071	0.257815	0.310795
TTLL4	0.582454	0.323619	0.310794	0.144171	0.160781	0.310794
GINS1	0.428666	0.327137	0.31016	0.0463872	0.273259	0.31016
HMGA2	0.510572	0.310102	0.606342	-0.0661978	0.308444	0.310102
TOP2A	0.361794	0.346248	0.309574	0.212586	0.267528	0.309574
CPSF3	0.394422	0.308522	0.345754	0.134935	0.212953	0.308522
CENPV	0.308263	0.308106	0.424815	0.105297	-0.0349783	0.308106
SKP2	0.536493	0.341786	0.307811	0.0536604	0.240762	0.307811
DEPDC1B	0.349607	0.363498	0.307721	0.231597	0.116936	0.307721
MAPRE1	0.432222	0.34007	0.307084	0.143674	0.072652	0.307084
KIF20A	0.429706	0.336035	0.162732	0.306965	0.227009	0.306965
FAM64A	0.427157	0.358754	0.30679	0.19353	0.157537	0.30679
TIMELESS	0.321444	0.438548	0.306262	0.213841	0.211272	0.306262
SPDL1	0.406452	0.354812	0.306197	0.235547	0.284128	0.306197
CCT4	0.395507	0.306831	0.306015	0.112759	0.131135	0.306015
RFC4	0.406835	0.427049	0.279586	0.0142013	0.304811	0.304811
TUBB	0.38126	0.304138	0.326868	0.0457937	0.241318	0.304138
PPIL1	0.423872	0.303617	0.325132	0.201963	0.118509	0.303617
CCNF	0.411595	0.302578	0.37984	0.113867	0.178695	0.302578
CLDN6	0.264852	0.302145	0.350482	0.0934563	0.328786	0.302145
HDAC2	0.479342	0.356116	0.300616	0.159687	0.252913	0.300616
WDR62	0.408855	0.300418	0.259142	0.119546	0.335585	0.300418
POLQ	0.30037	0.373637	0.147928	0.0771979	0.32149	0.30037
STRAP	0.299835	0.41318	0.343081	0.210921	0.1045	0.299835
STMN1	0.317455	0.299037	0.327355	0.0862869	0.23701	0.299037
RCC2	0.387329	0.323194	0.204815	0.0634526	0.298916	0.298916
C17orf96	0.0488911	0.298401	0.313616	0.320578	0.0693911	0.298401
ANKLE1	0.393426	0.2971	0.391408	0.0396133	0.0619764	0.2971
TTK	0.441538	0.412628	0.147159	0.130065	0.296755	0.296755
ACTL6A	0.364075	0.336734	0.26448	0.0563311	0.296455	0.296455
C1orf112	0.29622	0.306487	0.307356	0.0781873	0.265469	0.29622
USP5	0.295785	0.329248	0.318171	0.136242	0.141682	0.295785
SEMA4G	0.326916	0.29386	0.308326	-0.0345769	0.0230192	0.29386
RQCD1	0.394957	0.293379	0.312359	0.0624542	0.194985	0.293379
HMGA1	0.445925	0.374737	0.215369	0.246116	0.292194	0.292194
C16orf59	0.29209	0.327798	0.364289	0.00168909	0.195637	0.29209
NKIRAS2	0.338184	0.29196	0.379114	0.0516966	0.21681	0.29196
DIABLO	0.338806	0.299395	0.29163	0.164372	0.103138	0.29163
NCAPD2	0.451704	0.432521	0.291467	0.186981	0.235376	0.291467
DDX1	0.359174	0.291246	0.399607	0.169889	0.151623	0.291246
N4BP2	0.302345	0.291068	0.35362	0.204236	0.046916	0.291068
KNTC1	0.359399	0.299824	0.234302	0.0764929	0.290731	0.290731
GAREM2	0.365886	0.290407	0.451284	0.183283	0.0378334	0.290407
PSMC3IP	0.300583	0.290182	0.342152	0.110847	0.181816	0.290182
U2SURP	0.421563	0.313157	0.187045	0.0267944	0.289377	0.289377
MTF2	0.351592	0.129384	0.28934	0.0972812	0.293968	0.28934
DTL	0.298772	0.335242	0.289065	0.166542	0.218855	0.289065
C17orf53	0.324913	0.347819	0.267854	0.0856393	0.288778	0.288778
SASS6	0.30321	0.28749	0.117094	0.0475676	0.298059	0.28749
MELK	0.330455	0.304126	0.124943	0.0676931	0.287338	0.287338
XPO5	0.487121	0.342027	0.285665	0.235808	0.149724	0.285665
HOXB13	0.160305	0.482258	0.300536	0.28511	0.228042	0.28511
MSH6	0.316148	0.284652	0.284364	0.13727	0.154268	0.284364
KIAA1524	0.337734	0.403693	0.28419	0.119431	0.251432	0.28419
PSMC4	0.284042	0.341774	0.270817	0.178526	0.31564	0.284042
SARS2	0.299962	0.302153	0.283931	-0.057166	0.19088	0.283931
DNMT3B	0.435623	0.420978	0.218873	0.0752662	0.283887	0.283887
MEX3A	0.41919	0.132701	0.361	0.0922229	0.283761	0.283761
PSMD11	0.283332	0.413387	0.251952	0.120536	0.312488	0.283332
TMPO	0.282301	0.374639	0.303993	0.208587	0.125959	0.282301
DDX52	0.300089	0.281649	0.354365	0.189253	0.22965	0.281649
KIF18A	0.36858	0.381183	0.141802	0.178812	0.281515	0.281515
SKA3	0.388703	0.398196	0.220038	0.091443	0.28136	0.28136
UHRF1BP1	0.307858	0.145625	0.0902371	0.280987	0.311185	0.280987
RAD54B	0.369746	0.280876	0.0228034	0.202395	0.290544	0.280876
CCT2	0.433866	0.277644	0.313906	0.28086	0.248738	0.28086
PPM1G	0.363742	0.283086	0.28032	0.0814654	0.147813	0.28032
GABRQ	0.279158	0.392251	0.285116	0.135297	-0.0307964	0.279158
PCGF6	0.279121	0.29872	0.324843	0.0598274	0.136684	0.279121
NEK2	0.408528	0.409599	0.213486	0.241724	0.278944	0.278944
PRIM2	0.403672	0.283357	0.188274	0.23951	0.27878	0.27878
MDFI	0.27829	0.289911	0.330647	0.0734304	0.247541	0.27829
DNAJC9	0.406005	0.323673	0.278257	0.13169	0.157666	0.278257
SUV39H2	0.460721	0.278165	0.282367	0.0370328	0.117722	0.278165
NFYA	0.389554	0.158577	0.346851	0.278002	0.142327	0.278002
LSM14A	0.405838	0.311291	0.277582	0.0764637	0.271288	0.277582
XXYLT1	0.336506	0.2771	0.396376	-0.126891	0.161912	0.2771
C11orf84	0.424068	0.276921	0.355589	-0.00395581	0.160706	0.276921
KIF2C	0.400147	0.392663	0.173256	0.162585	0.276892	0.276892
TET1	0.510728	0.276459	0.460119	0.125088	0.0999294	0.276459
GINS4	0.305009	0.377915	0.276355	0.233698	0.227323	0.276355
ZNF146	0.276004	0.313991	0.239823	0.150411	0.30062	0.276004
ATAD2	0.40032	0.275561	-0.00670118	0.229176	0.279656	0.275561
SGOL1	0.340924	0.397917	0.0959678	0.12494	0.275174	0.275174
CENPI	0.319437	0.305722	0.119967	0.123173	0.27499	0.27499
PRAC2	0.113346	0.38475	0.294408	0.10357	0.274888	0.274888
FGFR4	0.420474	0.274792	0.293626	0.212738	-0.0361556	0.274792
MTFR2	0.403809	0.40926	0.104391	0.146844	0.274533	0.274533
MSH2	0.394446	0.290909	0.273787	0.116923	0.194662	0.273787
FAAP24	0.364262	0.399206	0.227864	0.00114117	0.273637	0.273637
SENP2	0.317328	0.374112	0.273549	0.050137	0.1215	0.273549
SGOL2	0.404671	0.366162	0.273347	0.142316	0.22188	0.273347
SAE1	0.401153	0.292507	0.272973	0.129072	0.156535	0.272973
EXO1	0.358877	0.413785	0.272521	0.142232	0.232722	0.272521
CCDC150	0.292518	0.327762	0.272493	0.0425124	0.147504	0.272493
CBX1	0.37669	0.272362	0.38977	0.0813698	0.164954	0.272362
CENPA	0.365314	0.383918	0.246883	0.156147	0.272221	0.272221
HOXA7	0.149401	0.457703	0.27168	-0.0609306	0.334715	0.27168
TPX2	0.389275	0.395096	0.254891	0.165983	0.271663	0.271663
DBF4B	0.376	0.37063	0.271135	0.0867208	0.0442106	0.271135
HNRNPL	0.43	0.342272	0.270912	0.138561	0.241123	0.270912
DTYMK	0.343277	0.288715	0.270764	0.0209544	0.188115	0.270764
RFWD3	0.287049	0.27051	0.180322	0.146042	0.295862	0.27051
HOXC13	0.245589	0.306582	0.305999	0.270307	0.0620034	0.270307
ESPL1	0.334914	0.429212	0.221618	0.130523	0.269855	0.269855
TARS	0.269756	0.276106	0.0403272	0.287682	0.212416	0.269756
RNF2	0.365574	0.269621	0.283686	0.108761	0.191012	0.269621
LIG3	0.286451	0.269348	0.329525	0.166336	0.0215356	0.269348
VPS33A	0.598843	0.33616	0.269266	0.141263	-0.0254034	0.269266
CCNB2	0.419321	0.38772	0.135689	0.155824	0.268744	0.268744
RRM2	0.351287	0.354137	0.268645	0.180373	0.222431	0.268645
BCCIP	0.484234	0.328482	0.268571	0.0497797	0.00621818	0.268571
KPNB1	0.349003	0.332757	0.2678	0.218442	0.268193	0.268193
MSI1	0.51406	0.267412	0.356602	0.123231	-0.101883	0.267412
DLX4	0.267401	0.083093	0.34937	0.473267	0.0717835	0.267401
DENND5B	0.267282	0.332835	0.347725	0.147498	-0.10371	0.267282
ZBTB39	0.302356	0.267183	0.407507	0.17656	0.125302	0.267183
CENPF	0.407298	0.33537	0.24551	0.200247	0.26699	0.26699
NIF3L1	0.410131	0.310657	0.227089	0.0653068	0.266952	0.266952
SNRNP200	0.276036	0.303413	0.266764	0.120154	0.116944	0.266764
RAD54L	0.266596	0.374916	0.146602	0.094651	0.271488	0.266596
LBR	0.418979	0.26651	0.343144	0.138075	0.101693	0.26651
SMNDC1	0.330146	0.315834	0.266447	0.0696347	0.186933	0.266447
BUB1	0.373304	0.403505	0.227854	0.266252	0.251408	0.266252
TRAIP	0.386245	0.352616	0.180308	0.0404978	0.266097	0.266097
ZNF260	0.265883	0.197159	0.349391	0.190221	0.27603	0.265883
ATAD5	0.352974	0.265813	0.281133	0.0493511	0.212088	0.265813
MCM2	0.371827	0.373648	0.215355	-0.034335	0.265329	0.265329
XRCC5	0.265174	0.324357	0.351145	0.200176	0.202318	0.265174
CBX5	0.277055	0.186568	0.288059	0.264827	0.091765	0.264827
CIB2	0.264796	0.39559	0.320979	-0.142865	-0.0116535	0.264796
BRCA1	0.269708	0.320737	0.264408	0.133398	0.182326	0.264408
GIP	0.312542	0.519005	0.264191	0.0553913	0.0521995	0.264191
TBCCD1	0.285344	0.290954	0.264111	0.111383	0.125451	0.264111
RPL7L1	0.288678	0.276644	0.206922	0.264092	0.0867772	0.264092
TROAP	0.422105	0.40297	0.199553	0.0866019	0.263952	0.263952
RNF219	0.329802	0.196996	0.280293	0.025179	0.263861	0.263861
CCDC138	0.428599	0.263814	0.333552	0.129168	0.0977055	0.263814
HOXA10	0.263628	0.391115	0.134738	0.0116994	0.29188	0.263628
PITX3	0.263271	0.311535	0.512815	0.0164507	0.110539	0.263271
RAE1	0.43166	0.26325	0.289218	0.0157247	0.0807292	0.26325
HOXA6	0.203423	0.267783	0.263052	-0.0200942	0.383774	0.263052
XPO1	0.306605	0.266317	0.206646	0.131063	0.263049	0.263049
UTP6	0.406116	0.283732	0.263007	0.216172	0.19758	0.263007
CAD	0.427059	0.360321	0.26298	0.120461	0.214943	0.26298
KIFC1	0.395622	0.39419	0.25495	0.189734	0.262808	0.262808
NEMP1	0.262769	0.343453	0.240345	0.12273	0.279367	0.262769
MEIOC	0.0766306	0.28457	0.444568	0.262766	0.0771482	0.262766
C5orf34	0.30997	0.26258	0.0527096	0.138986	0.263079	0.26258
SLC38A9	0.262353	0.190208	0.290256	0.297958	0.220109	0.262353
CDCA4	0.45595	0.262087	0.0911526	0.0133368	0.316851	0.262087
SPAG5	0.278563	0.400098	0.261872	0.174314	0.252642	0.261872
NUF2	0.410163	0.315931	0.219322	0.0999152	0.261859	0.261859
TMEM237	0.362493	0.261757	0.324579	0.180887	0.159744	0.261757
CDC7	0.302063	0.29096	0.261686	0.162564	0.226257	0.261686
HELLS	0.43899	0.307113	0.243335	0.0359007	0.261571	0.261571
UNG	0.418106	0.390445	0.142571	0.118938	0.261264	0.261264
ZNF286A	0.421746	0.261225	0.288239	0.143423	0.0236617	0.261225
HSF2BP	0.344051	0.261193	0.205281	0.00668609	0.268717	0.261193
CDCA3	0.445995	0.438832	0.228003	0.101168	0.261087	0.261087
CERS1	0.312466	0.266243	0.260974	0.0523862	-0.099829	0.260974
GTF3C2	0.390946	0.350856	0.260969	0.16385	0.232178	0.260969
HOXC11	0.26043	0.286013	0.312966	0.259816	0.12781	0.26043
ATXN7L3	0.4417	0.260191	0.390091	0.0311752	0.246426	0.260191
PSMD14	0.260129	0.312061	0.112303	0.149341	0.263909	0.260129
WHSC1	0.382179	0.319682	0.142816	0.112316	0.25968	0.25968
GPR156	0.304386	0.277397	0.259643	0.189599	0.0392469	0.259643
DLGAP5	0.364119	0.365465	0.188961	0.235598	0.259392	0.259392
BLM	0.413147	0.497559	0.259164	0.0386441	0.251605	0.259164
CKAP4	0.510163	0.337431	0.259014	0.101222	0.120596	0.259014
COMMD2	0.398758	0.240815	0.304639	0.0451479	0.258837	0.258837
MARS	0.341511	0.349934	0.25867	0.193891	0.135927	0.25867
PTGES3L	0.366689	0.287224	0.258357	0.0668386	0.0352139	0.258357
TBP	0.404933	0.258193	0.295802	0.119558	0.142061	0.258193
ZNF567	0.333557	0.18553	0.263835	0.143198	0.258171	0.258171
GTSE1	0.448128	0.393655	0.193355	0.0920014	0.257915	0.257915
SOX4	0.265837	0.116029	0.257356	0.204465	0.285935	0.257356
TMEFF1	0.257239	0.313423	0.40101	0.00037811	-0.0156096	0.257239
TOPBP1	0.302382	0.339521	0.256975	0.0758157	0.255871	0.256975
C19orf47	0.308291	0.256898	0.329741	0.017981	0.205277	0.256898
MCRS1	0.434638	0.275547	0.256686	0.0486291	0.0963984	0.256686
WDHD1	0.299589	0.313742	0.224595	0.142635	0.256605	0.256605
KIF14	0.288024	0.381285	0.195774	0.124891	0.256531	0.256531
DENR	0.493256	0.386275	0.256325	0.131702	0.163746	0.256325
SIM2	0.130977	0.352932	0.325019	0.256245	0.0639898	0.256245
MRGBP	0.433576	0.256118	0.26608	-0.0717908	0.0826081	0.256118
MYBL2	0.505524	0.348608	0.216893	0.0152085	0.255716	0.255716
CENPK	0.312471	0.299398	0.255384	0.135405	0.208628	0.255384
CNOT11	0.595186	0.255119	0.307511	0.0782296	0.213708	0.255119
GPC2	0.293566	0.254874	0.471072	-0.0125856	0.205592	0.254874
ANLN	0.358598	0.346321	0.130975	0.207281	0.254854	0.254854
NUP93	0.392264	0.255962	0.145415	-0.0722905	0.254847	0.254847
PRDM13	0.282603	0.254548	0.0884245	0.26146	0.181062	0.254548
MGME1	0.421582	0.25454	0.175187	-0.0242593	0.257736	0.25454
ZNF385C	0.352434	0.153817	0.254344	-0.101447	0.39295	0.254344
FOXM1	0.401833	0.438193	0.237101	0.126244	0.254297	0.254297
EFNA2	-0.0409391	0.254215	0.266955	0.329082	-0.0233362	0.254215
POP1	0.290946	0.25367	0.0878319	0.249493	0.297158	0.25367
TET3	0.369301	0.238341	0.338529	0.131198	0.25366	0.25366
PIGU	0.435241	0.253616	0.255189	-0.1262	-0.00828217	0.253616
WDR75	0.416019	0.298532	0.154372	0.107196	0.253571	0.253571
PPP1CC	0.469154	0.298801	0.253456	0.150273	0.0520589	0.253456
MAPK6	0.253368	0.338811	0.26	0.147878	0.09418	0.253368
YWHAZ	0.348485	0.197334	-0.0824593	0.272529	0.253304	0.253304
ASPM	0.354839	0.323232	0.131863	0.194539	0.253292	0.253292
RRP36	0.258822	0.269646	0.191614	0.253021	0.140156	0.253021
ACP1	0.327823	0.283548	0.252597	0.0887772	0.0732887	0.252597
GMNN	0.330226	0.296207	0.252569	0.166587	0.0783349	0.252569
ZFP64	0.313539	0.318785	0.252282	0.0648745	0.109526	0.252282
UBE2C	0.439087	0.304087	0.174491	0.0330079	0.252249	0.252249
NKAIN1	0.252165	0.381123	0.454471	0.108375	-0.0675779	0.252165
PAQR9	0.395166	0.252113	0.340956	-0.0243832	0.122785	0.252113
CCNJ	0.370438	0.251881	0.517221	0.091142	0.19373	0.251881
SHKBP1	0.2849	0.222422	0.251697	0.00493411	0.339472	0.251697
CDK2	0.301768	0.392864	0.195339	-0.097863	0.250823	0.250823
CDC45	0.346073	0.411819	0.149452	0.00364701	0.250252	0.250252
OPA3	0.292469	0.250208	0.0723182	0.291951	0.108857	0.250208
ZWILCH	0.354802	0.395357	0.250077	0.0594757	0.239659	0.250077
MED20	0.356395	0.276641	0.191101	0.249954	0.153705	0.249954
TACC3	0.387032	0.363564	0.127254	0.0697837	0.249822	0.249822
KIF11	0.40431	0.40902	0.249785	0.13203	0.241275	0.249785
GATC	0.420903	0.271475	0.244657	0.24957	0.0310919	0.24957
LRP4	0.276419	0.249414	0.424271	-0.0813357	-0.0120407	0.249414
MCM8	0.357342	0.359897	0.249365	0.0210392	0.224724	0.249365
CEP55	0.37811	0.334343	0.0868434	0.132927	0.249287	0.249287
UHRF1	0.249211	0.294799	0.30283	0.17863	0.217396	0.249211
GTF2E1	0.249204	0.254433	0.247164	0.0604875	0.297421	0.249204
E2F7	0.141491	0.374808	0.249034	0.00302116	0.303067	0.249034
HOXC12	0.174039	0.285973	0.325791	0.248945	0.0651135	0.248945
GPR19	0.248942	0.313864	0.301961	0.176125	0.0721178	0.248942
GSG2	0.38073	0.386675	0.208436	0.248837	0.184071	0.248837
PRKDC	0.336081	0.258495	0.244672	0.248442	0.153055	0.248442
C10orf82	0.248401	0.319366	0.547283	-0.0907539	-0.00658296	0.248401
ZDBF2	0.269809	0.21113	0.248344	0.268805	0.0331182	0.248344
MRPL42	0.443384	0.248283	0.253169	0.171255	0.110938	0.248283
DNAH14	0.32573	0.0889046	0.248206	0.0874638	0.34197	0.248206
CKAP2L	0.324002	0.363139	0.194847	0.173303	0.248194	0.248194
SRSF9	0.422714	0.340692	0.248179	0.131622	0.126994	0.248179
AUNIP	0.248091	0.467231	0.153646	0.105895	0.330802	0.248091
SMPD4	0.427331	0.316137	0.24798	-0.0101361	0.218306	0.24798
MINPP1	0.247452	0.279044	0.312787	-0.0780471	0.0242591	0.247452
EFTUD2	0.39425	0.313767	0.247324	0.127626	0.203469	0.247324
KIF7	0.450595	0.246974	0.247519	-0.0134567	0.060622	0.246974
RPP30	0.453334	0.280843	0.246838	-0.0388656	0.240671	0.246838
GPATCH1	0.396666	0.246822	0.204444	0.0421134	0.276871	0.246822
HOXB9	0.142834	0.237351	0.322665	0.246602	0.362722	0.246602
GOLT1B	0.315853	0.246273	0.273901	0.184875	0.171588	0.246273
RHNO1	0.410576	0.306105	0.246261	-0.0472223	0.137079	0.246261
MCM4	0.41123	0.359943	0.132922	0.214227	0.24621	0.24621
BUB1B	0.386479	0.44539	0.237543	0.128389	0.246207	0.246207
KIAA1586	0.289871	0.103651	0.362635	0.246188	0.0337322	0.246188
DVL3	0.38806	0.304516	0.246141	-0.116554	0.206428	0.246141
YEATS2	0.37921	0.24577	0.278731	0.00397451	0.244558	0.24577
UBXN2A	0.261426	0.245712	0.271414	0.179931	0.194278	0.245712
KIF4A	0.39129	0.392383	0.187569	0.165408	0.245559	0.245559
GLP1R	0.287774	-0.0300795	0.245455	0.261367	-0.0219087	0.245455
DLX6	0.434288	0.34089	0.245385	0.220878	0.193387	0.245385
SSB	0.484349	0.403836	0.148033	0.132631	0.245307	0.245307
CDK1	0.423412	0.335908	0.174524	0.118721	0.245252	0.245252
CKAP2	0.371891	0.33597	0.245179	0.172386	0.189475	0.245179
PNO1	0.307582	0.313324	0.245144	0.194116	0.126825	0.245144
LMNB1	0.388917	0.335563	0.19	0.245094	0.219439	0.245094
C10orf88	0.473179	0.2473	0.244786	0.0659172	0.0677687	0.244786
PRR11	0.370993	0.377828	0.24478	0.189474	0.232195	0.24478
TBC1D31	0.253176	0.264538	0.045756	0.244398	0.180258	0.244398
ZSCAN2	0.44349	0.244326	0.309461	-0.0390622	0.0837583	0.244326
NCCRP1	0.244159	0.26411	0.214112	-0.00921068	0.271478	0.244159
CENPN	0.244127	0.379118	0.169343	0.187251	0.258312	0.244127
ZNF280A	0.380528	0.411352	0.244109	0.0684225	0.0924549	0.244109
NUFIP1	0.243933	0.353899	0.249141	0.0603676	0.155003	0.243933
YKT6	0.262532	0.243764	0.264099	0.144255	0.134969	0.243764
ITPRIPL1	0.33284	0.243724	0.370192	0.0331528	0.0996187	0.243724
HAUS5	0.431261	0.181012	0.243718	-0.0658528	0.300784	0.243718
FBXO5	0.334037	0.313414	0.243632	0.127285	0.166377	0.243632
FANCD2	0.402041	0.348859	0.0756915	0.159068	0.243544	0.243544
ZNF318	0.259402	0.149778	0.24343	0.257862	0.0129532	0.24343
PSME4	0.295373	0.218448	0.251284	0.243341	0.192767	0.243341
WDR53	0.243121	0.300001	0.209803	-0.027139	0.249197	0.243121
MRPL45	0.308575	0.243075	0.245068	0.216571	0.0683278	0.243075
TSN	0.324413	0.262881	0.243027	0.177923	0.138664	0.243027
STAMBP	0.253651	0.259669	0.24271	0.083826	0.184481	0.24271
TMEM44	0.314049	0.242629	0.270594	-0.0168825	0.218171	0.242629
ZNF362	0.254569	-0.000658255	0.269674	-0.0372929	0.242388	0.242388
SBNO1	0.369694	0.242131	0.265622	0.223298	0.105123	0.242131
FIGN	0.373658	0.187496	0.294829	0.241852	-0.00497215	0.241852
ARL6IP6	0.362504	0.242377	0.160396	0.0923923	0.241453	0.241453
SLC25A3	0.286676	0.241328	0.113997	0.272339	0.0125148	0.241328
STEAP1B	0.260679	0.24128	0.432916	0.0937185	-0.0169405	0.24128
FAM136A	0.596656	0.389961	0.18064	-0.00378536	0.241224	0.241224
SUZ12	0.247242	0.275585	0.220326	0.152108	0.241184	0.241184
RTKN2	0.433015	-0.0508792	0.375809	0.0810395	0.241031	0.241031
BLMH	0.462407	0.240918	0.316551	0.0341202	-0.00801452	0.240918
PDCD11	0.501076	0.3093	0.240874	0.112182	0.072738	0.240874
LIN9	0.376591	0.299236	0.240819	0.175092	0.197437	0.240819
CCDC58	0.36036	0.357148	0.145051	-0.0317236	0.240478	0.240478
GTF2F2	0.268946	0.265041	0.240376	0.10701	0.179343	0.240376
MCM7	0.386762	0.347299	0.240358	0.093417	0.182884	0.240358
RCOR2	0.298193	0.2403	0.428507	0.06819	0.132334	0.2403
FOXP4	0.428803	0.0587447	0.341643	0.24019	-0.0235772	0.24019
CCT7	0.365827	0.309228	0.240117	0.153331	0.124942	0.240117
MZT1	0.325539	0.240106	0.302984	0.0497687	0.164298	0.240106
KCNG1	0.162239	0.274369	0.245116	0.239738	-0.0665111	0.239738
GCFC2	0.303415	0.239519	0.263385	0.0387752	-0.00381804	0.239519
CHD4	0.35926	0.131713	0.266313	0.239194	0.225256	0.239194
RACGAP1	0.382449	0.374659	0.182524	0.207361	0.239169	0.239169
CCT5	0.401892	0.313348	0.125408	0.07108	0.239139	0.239139
PRAME	0.384291	0.468399	0.238913	-0.0586249	0.196296	0.238913
LSG1	0.173027	0.378763	0.238796	0.0648335	0.240349	0.238796
BMP7	0.290656	0.238678	0.277882	0.0615089	-0.0397331	0.238678
C12orf43	0.264738	0.35862	0.238529	0.0693133	-0.0189701	0.238529
UPK1A	0.334162	0.313604	0.238042	-0.0727458	0.0230095	0.238042
CEBPZOS	0.403554	0.274468	0.237995	0.089269	0.11474	0.237995
CLSPN	0.251636	0.353717	0.198646	0.237812	0.201128	0.237812
NUSAP1	0.288053	0.388244	0.174146	0.120969	0.237789	0.237789
MPP2	0.237338	0.294443	0.441439	0.0373074	-0.11733	0.237338
DHX57	0.446122	0.237267	0.371889	0.0916595	0.0415881	0.237267
DUSP13	0.287786	0.115529	0.316091	0.0276432	0.237015	0.237015
USP39	0.423486	0.236836	0.332661	0.00909517	0.217377	0.236836
TIMM50	0.350814	0.262459	0.196584	0.0199729	0.236742	0.236742
MAP4K4	0.357059	0.181267	0.353912	0.236735	0.170513	0.236735
TPRKB	0.371881	0.291403	0.121536	0.104208	0.23655	0.23655
FBXO45	0.260083	0.342714	0.236496	0.0823307	0.151794	0.236496
ORC1	0.335798	0.439192	0.23646	0.147562	0.207712	0.23646
C2orf44	0.414111	0.236355	0.394327	0.118623	0.0978855	0.236355
MAGEA2	0.236274	0.25768	0.0527775	-0.0673831	0.337826	0.236274
SEPHS1	0.422028	0.236038	0.352563	-0.0892831	0.0658321	0.236038
FANCI	0.333846	0.433559	0.235879	0.0740975	0.220006	0.235879
GDAP1	0.374836	0.120541	0.333582	0.235835	0.0163109	0.235835
RRP12	0.381437	0.254484	0.2358	-0.0139212	0.0302209	0.2358
TARBP2	0.432767	0.250231	0.235758	0.0504102	0.115553	0.235758
ABCF1	0.304138	0.29667	0.229001	0.235672	0.106711	0.235672
ACRV1	0.336557	0.235662	0.225613	0.0564377	0.337925	0.235662
SLC4A8	0.235612	0.00465174	0.258736	0.252128	-0.0996805	0.235612
ZWINT	0.376827	0.384785	0.208607	0.00314321	0.235545	0.235545
CNOT2	0.317081	0.118475	0.235521	0.186865	0.270625	0.235521
ELOVL4	0.323681	0.250779	0.235495	0.0109217	-0.0595014	0.235495
GPN1	0.368906	0.235421	0.282384	0.120097	0.20036	0.235421
UBE2T	0.371663	0.31678	0.235361	0.023829	0.209665	0.235361
PLEKHG6	0.235304	0.300386	0.280872	0.0384685	0.156469	0.235304
FAM168B	0.368984	0.235291	0.253864	0.166792	0.11317	0.235291
SMC3	0.374261	0.296682	0.235233	0.089252	0.0675957	0.235233
BRIP1	0.144915	0.260698	0.234999	0.0476278	0.23898	0.234999
RAB7A	0.236442	0.234684	0.0165468	-0.0583839	0.252986	0.234684
UBE2Z	0.31082	0.234658	0.0260348	0.0301776	0.255096	0.234658
RECQL4	0.350993	0.261927	-0.0339901	0.0264146	0.234456	0.234456
ZNF707	0.268458	0.051631	-0.144807	0.25432	0.234266	0.234266
TTI1	0.393615	0.234239	0.245797	0.0156102	0.0689062	0.234239
PTCD3	0.362939	0.234235	0.278016	0.098079	0.0929137	0.234235
POPDC3	0.234202	0.361603	0.235187	-0.133146	0.0768115	0.234202
LMNB2	0.400301	0.298372	0.234048	0.182981	0.212954	0.234048
HOXD11	0.275319	0.370302	0.233956	0.00115144	0.0727061	0.233956
PARG	0.357425	0.247947	0.233777	0.0655176	0.0473128	0.233777
ZNF384	0.249262	0.321862	0.23369	0.140208	0.140707	0.23369
FAM60A	0.380386	0.233606	0.299497	0.177044	0.159382	0.233606
NUP153	0.215422	0.291024	0.252103	0.233505	0.0634482	0.233505
RAD51	0.368302	0.447075	0.115768	0.0829068	0.233498	0.233498
KIF20B	0.449818	0.326529	0.233496	0.0843919	0.18496	0.233496
DHX35	0.315318	0.233335	0.287619	-0.084348	0.0443957	0.233335
GXYLT1	0.29549	0.233323	0.246958	0.0609596	0.032672	0.233323
KIAA0196	0.234501	0.0843564	-0.128602	0.233151	0.271048	0.233151
METTL21A	0.449867	0.233088	0.311089	0.099762	0.113566	0.233088
AURKB	0.500812	0.394961	0.226158	0.0907469	0.23302	0.23302
HEATR1	0.393623	0.23988	0.187598	0.232979	0.122491	0.232979
SART3	0.359923	0.263686	0.232941	0.16614	0.0914501	0.232941
PRPF19	0.313464	0.279839	0.23292	0.0848091	0.0547393	0.23292
HOXD13	0.232793	0.353336	0.323834	0.196636	-0.0140365	0.232793
CABYR	0.172281	0.254255	0.234368	-0.0806638	0.232559	0.232559
STIL	0.231221	0.318135	0.113408	0.23539	0.232545	0.232545
EML4	0.302323	0.0498079	0.23252	0.25482	0.136867	0.23252
CDC20	0.410392	0.37862	0.115088	0.193883	0.232419	0.232419
MAGEA8	0.232373	0.326606	0.0260911	-0.00535509	0.293338	0.232373
CENPW	0.357578	0.361807	-0.026716	0.0767583	0.232372	0.232372
RFC5	0.35428	0.367219	0.143068	0.185846	0.232067	0.232067
OIP5	0.335944	0.505126	0.231978	0.108987	0.216521	0.231978
NRAS	0.278435	0.224728	0.268996	0.133609	0.231974	0.231974
PROSER1	0.316584	0.220571	0.242918	0.08531	0.231922	0.231922
NEFM	0.086513	0.231841	0.294971	0.250197	-0.049438	0.231841
CWF19L1	0.549303	0.231835	0.299183	-0.0244103	0.0607794	0.231835
ERCC6L	0.390756	0.366957	0.185455	0.112426	0.231649	0.231649
KDM2B	0.344722	0.231628	0.239454	0.0849299	0.123888	0.231628
CDCA5	0.404121	0.379641	0.209796	0.115921	0.2316	0.2316
FOXD1	0.204412	0.251692	0.0330621	0.345293	0.231587	0.231587
USP49	0.231195	0.0831076	0.381997	0.231426	0.118505	0.231195
NOL10	0.34342	0.335954	0.231039	0.151376	0.166952	0.231039
SMARCB1	0.477964	0.231006	0.266701	0.104271	0.123574	0.231006
LHX1	0.140366	0.230809	0.296922	0.36733	0.0915189	0.230809
KCMF1	0.31279	0.371926	0.230744	0.102523	0.22966	0.230744
ZCCHC3	0.540072	0.230612	0.332499	-0.0684582	0.000472161	0.230612
HLTF	0.2431	0.233962	0.230495	-0.00799082	0.0585369	0.230495
CS	0.372563	0.230462	0.0274509	0.272874	0.086213	0.230462
HACD2	0.285842	0.234631	-0.0103082	0.00133515	0.230415	0.230415
FBXO17	0.230394	0.419168	0.286053	0.129271	0.114771	0.230394
SNRPD1	0.44448	0.335281	0.230351	0.129779	0.127425	0.230351
BIRC5	0.376851	0.360449	0.180194	0.120834	0.230199	0.230199
SNRPC	0.347919	0.235626	0.230031	0.0931434	0.205211	0.230031
PPP2R5D	0.23949	0.229928	0.246098	0.115494	0.0826791	0.229928
HOXA1	0.261067	0.377144	0.229775	0.0653473	0.213834	0.229775
SAMD4B	0.289815	0.288164	0.16243	0.153072	0.229704	0.229704
TBCE	0.281591	0.229647	0.302029	0.195013	0.0963671	0.229647
TIA1	0.323873	-0.0476894	0.267729	0.0950018	0.22925	0.22925
IPO5	0.364798	0.229236	0.312562	0.074091	-0.0146787	0.229236
VARS	0.232844	0.229224	0.257876	0.107058	0.139959	0.229224
KIAA1919	0.319545	0.148348	0.229218	0.243507	0.0516195	0.229218
MMS22L	0.289701	0.252462	0.229085	0.0750191	0.118494	0.229085
ALG8	0.346577	0.229057	-0.0141029	0.244197	0.0543615	0.229057
PBRM1	0.242431	0.0608075	0.229029	0.242832	0.0921685	0.229029
VPS25	0.337371	0.264429	0.228976	0.0356009	0.11228	0.228976
BYSL	0.262212	0.321596	0.228965	0.189584	0.08305	0.228965
E2F3	0.255404	0.21881	0.263717	0.148394	0.228916	0.228916
PLEKHG2	0.398996	0.22189	0.32003	0.0688852	0.228773	0.228773
RUVBL1	0.392327	0.393545	0.185395	-0.0778854	0.228517	0.228517
ERCC3	0.316234	0.228421	0.169008	0.104131	0.233212	0.228421
DHX9	0.352657	0.228387	0.272827	0.161551	0.129077	0.228387
FADS1	0.22835	0.207415	0.361301	0.263366	0.122595	0.22835
WDR12	0.32237	0.283464	0.22835	0.168247	0.0662436	0.22835
PSMA4	0.236445	0.304631	0.0221567	0.104317	0.228348	0.228348
KIF15	0.4219	0.360874	0.226584	0.0639489	0.228214	0.228214
SRPK1	0.409532	0.228043	0.178011	0.180347	0.267188	0.228043
ADA	0.218964	0.29316	0.2277	0.00763291	0.228262	0.2277
PLAGL2	0.543205	0.227662	0.275233	0.156446	0.149008	0.227662
DBF4	0.418089	0.256927	0.227634	0.154881	0.118087	0.227634
SALL4	0.498586	0.194064	0.260217	0.0486708	0.227292	0.227292
YWHAQ	0.301544	0.19669	0.280765	0.227256	0.0903827	0.227256
NAP1L4	0.391776	0.0348254	0.227062	-0.108918	0.273476	0.227062
UBE2K	0.417196	0.294871	0.0697536	0.184133	0.226983	0.226983
GNGT1	0.129089	0.226817	0.231039	-0.0142928	0.281168	0.226817
RNASEH1	0.226726	0.351299	0.216503	0.233285	0.182963	0.226726
DBN1	0.384461	0.22659	0.324991	0.197293	0.151552	0.22659
NOP14	0.278303	0.255108	0.0429877	0.226436	0.0815847	0.226436
TUBA1C	0.324273	0.305059	0.0686846	0.0768456	0.226393	0.226393
NELFE	0.318962	0.226344	0.234577	0.127181	0.169243	0.226344
PSMD1	0.26547	0.351148	0.226327	0.144473	0.10741	0.226327
SIX2	0.272675	0.0403977	0.328445	0.0458226	0.226079	0.226079
CCT6A	0.426292	0.306261	0.226025	0.0635259	0.187748	0.226025
HFM1	0.371603	0.225961	0.273554	-0.0376456	-0.0162179	0.225961
GAS2	0.225944	0.289831	0.425507	-0.0678206	-0.107092	0.225944
ZNF207	0.382856	0.0498816	0.317361	0.220972	0.225772	0.225772
RHPN2	0.169809	0.403667	-0.0258503	0.24745	0.225637	0.225637
PRIM1	0.404234	0.381251	0.225598	0.155226	0.149987	0.225598
CCDC167	0.257806	0.22559	0.230571	0.0213062	0.144683	0.22559
PSME3	0.324065	0.27659	0.225566	0.145624	0.142629	0.225566
PRC1	0.326247	0.41295	0.119755	0.156206	0.225526	0.225526
LDHAL6A	0.331278	-0.0630816	0.265485	0.225509	-0.00693975	0.225509
NEFL	0.101884	0.253961	0.288764	0.225355	-0.062363	0.225355
METAP2	0.336586	0.225347	0.145959	0.232765	0.0363073	0.225347
E2F1	0.246831	0.272831	0.203325	-0.0155907	0.225329	0.225329
C8orf76	0.226795	0.165641	-0.0304485	0.292469	0.22528	0.22528
NEIL3	0.277883	0.302041	0.138557	0.0648149	0.225263	0.225263
HNRNPH3	0.362023	0.22524	0.257806	-0.00111534	0.171041	0.22524
TMEM206	0.282123	0.225226	0.387616	0.0765123	0.169469	0.225226
UBE2G1	0.268502	0.403702	0.225191	0.223192	0.0318106	0.225191
IPO9	0.406078	0.225018	0.256062	0.0690139	0.16432	0.225018
LIN28A	0.268108	0.245978	0.224715	-0.0309509	-0.0832856	0.224715
VAX1	0.182588	0.481944	0.278321	0.224232	0.118004	0.224232
TCF24	0.407788	0.242708	0.224203	0.0622127	0.0533062	0.224203
DNAJC18	0.256706	-0.0603194	0.283775	0.224078	-0.0760538	0.224078
SSTR2	0.289647	0.223996	0.252609	0.00815301	-0.0980285	0.223996
PAK2	0.274112	0.278157	0.223993	0.0857328	0.154232	0.223993
RPN1	0.234899	0.285245	0.0245386	-0.101912	0.223811	0.223811
RAN	0.456107	0.348387	0.223802	0.193316	0.140313	0.223802
UMPS	0.363809	0.31104	0.174193	0.00751289	0.223745	0.223745
CENPL	0.274083	0.223523	0.246756	0.152035	0.188009	0.223523
B4GALT4	0.312089	0.317299	0.223355	-8.90719e-05	0.0903255	0.223355
MEMO1	0.27841	0.0496612	0.223172	0.107865	0.228723	0.223172
TUBG1	0.297786	0.255149	0.223161	-0.00632547	0.134678	0.223161
PSMD3	0.222885	0.286792	0.239148	0.0602231	0.198765	0.222885
PARPBP	0.405865	0.407955	0.222726	0.193586	0.189165	0.222726
DNAJB11	0.307135	0.404994	0.203783	-0.0199934	0.222523	0.222523
RRP1B	0.356087	0.27388	0.222506	0.172263	0.132859	0.222506
FUBP1	0.298552	0.222493	0.231466	0.138956	0.160841	0.222493
MIXL1	0.46057	0.222127	0.30399	0.00101797	0.0793405	0.222127
TSR1	0.251924	0.302288	0.161334	0.222117	-0.00174882	0.222117
DDIAS	0.311667	0.361961	0.161589	0.168511	0.221942	0.221942
HNRNPC	0.349418	0.228643	0.221925	0.193318	0.157427	0.221925
GFY	0.223665	0.373745	0.221907	0.0351046	-0.034135	0.221907
MYO19	0.22177	0.223213	0.148313	0.107659	0.242435	0.22177
WBP11	0.356421	0.366601	0.221743	0.0970045	0.0833071	0.221743
CHEK2	0.338325	0.33311	0.121065	0.0632732	0.221712	0.221712
COL9A3	0.221623	0.344259	0.428377	0.147931	0.0128465	0.221623
MPHOSPH10	0.281486	0.2711	0.173419	0.0994945	0.221208	0.221208
CD3EAP	0.341259	0.325494	-0.0307953	0.103484	0.221079	0.221079
ADSL	0.543131	0.221001	0.23568	-0.00928611	0.188034	0.221001
GAS2L3	0.373749	0.217057	0.220967	0.234227	0.0865632	0.220967
SPPL3	0.401541	0.27858	0.220818	0.0265578	0.114033	0.220818
HOXA3	0.277208	0.263841	0.103976	-0.066728	0.220467	0.220467
SLC16A1	0.0953063	0.303619	0.270666	0.220465	0.023802	0.220465
CAMKV	0.220166	0.0522198	0.402434	0.261563	-0.0645475	0.220166
FGD1	0.276096	0.2952	0.22013	-0.0344198	0.0758365	0.22013
NEDD1	0.234123	0.24047	0.19746	0.220127	0.187723	0.220127
SMOX	0.403424	0.220117	0.269868	0.0455755	0.151381	0.220117
VANGL2	0.220028	0.194241	0.290709	0.0262629	0.319621	0.220028
ZAR1L	0.163686	0.228903	0.219987	-0.0720875	0.272643	0.219987
ZNF711	0.357979	0.219941	0.268133	-0.0627712	0.103192	0.219941
P3H4	0.349425	0.219879	0.35025	0.0464748	0.100265	0.219879
MARK4	0.348083	0.246207	0.219795	-0.0303451	0.0549356	0.219795
ZNF724P	0.219623	0.175515	0.299622	0.225567	0.138531	0.219623
HTR1D	0.264872	0.310888	0.219528	-0.0414638	0.0141619	0.219528
SCN8A	0.219511	0.199738	0.227889	0.278122	-0.0358133	0.219511
JARID2	0.447912	0.219262	0.370499	0.10903	0.0916638	0.219262
DEFB126	0.319785	0.219184	0.00877779	-0.0675891	0.317444	0.219184
CLEC2L	0.410253	0.219059	0.261052	0.0130358	-0.000614062	0.219059
SLC2A14	0.270665	0.219057	0.0857842	0.241627	-0.0566956	0.219057
COPS7B	0.460478	0.218985	0.311204	-0.00425479	0.166965	0.218985
NASP	0.322545	0.21881	0.181538	0.0102865	0.239677	0.21881
RANBP1	0.385459	0.399169	0.140527	-0.0725557	0.218523	0.218523
ZNF732	0.273923	0.210945	0.279513	0.218368	-0.0106485	0.218368
LAMB1	0.218322	0.238502	0.219735	0.108378	0.0741164	0.218322
SQLE	0.284276	0.218284	-0.0827379	0.196942	0.243712	0.218284
DEPDC1	0.260377	0.38747	0.0969115	0.206035	0.218199	0.218199
C10orf2	0.43916	0.30833	0.218188	0.0286263	0.13766	0.218188
MYPN	0.227258	0.126593	0.218068	0.354813	-0.0376629	0.218068
TYMS	0.354228	0.370078	0.218061	0.142231	0.200401	0.218061
ZBTB34	0.399219	0.0418427	0.243014	0.1523	0.218018	0.218018
MTBP	0.409612	0.21786	0.0888022	0.15744	0.282885	0.21786
GRIK4	0.389793	-0.070016	0.217709	0.24788	0.0224454	0.217709
EIF4E2	0.366534	0.0910336	0.303122	0.105269	0.217666	0.217666
DARS2	0.309106	0.227618	0.217663	0.105002	0.054961	0.217663
PEX5	0.243417	0.26107	0.217563	0.0540345	0.0224134	0.217563
DONSON	0.333407	0.233142	0.217536	0.0970489	0.0756878	0.217536
ILF2	0.397464	0.214866	0.2859	0.106109	0.217522	0.217522
XRCC2	0.363122	0.325679	0.10264	0.0468628	0.2175	0.2175
ACTN4	0.217453	0.226582	0.00232922	0.11443	0.305126	0.217453
IGSF1	0.544865	0.217258	0.23554	0.0383096	-0.0379371	0.217258
RAD21	0.333127	0.217253	0.00511586	0.182246	0.224794	0.217253
DLK2	0.517311	0.237978	0.217253	0.137713	0.126126	0.217253
TMEM189	0.277254	0.266477	0.199963	-0.0417094	0.217233	0.217233
RANGAP1	0.279341	0.217149	-0.0380803	-0.105727	0.229554	0.217149
CCAR1	0.388475	0.258454	0.217087	-0.0880329	0.162255	0.217087
ZNF451	0.217013	-0.0570011	0.224741	0.282839	0.106793	0.217013
CENPH	0.370062	0.284837	0.216931	0.149346	0.180547	0.216931
MRPL3	0.219225	0.300813	0.140585	0.0297903	0.216921	0.216921
BAZ2A	0.339792	0.216916	0.0106794	0.220169	0.111649	0.216916
NRBP1	0.423693	0.257494	0.198096	-0.0193174	0.216895	0.216895
ZNF813	0.425539	0.220575	-0.00271845	0.21678	0.125498	0.21678
BEND3	0.538175	0.216484	0.28542	0.145167	0.142104	0.216484
ERAL1	0.346111	0.268266	0.216349	-0.0118757	0.123765	0.216349
VTA1	0.320407	0.323604	0.21629	0.119374	0.204552	0.21629
CENPJ	0.276774	0.180511	0.230537	0.0141647	0.216102	0.216102
TSPAN6	0.254159	0.109271	0.215952	0.0654594	0.253988	0.215952
COX15	0.241765	0.223679	0.215939	0.0434769	-0.0195522	0.215939
SULT1C4	0.322065	-0.0320727	0.333333	0.215838	0.000717905	0.215838
PIF1	0.435907	0.3294	0.14489	-0.0092687	0.215794	0.215794
CDK8	0.215771	0.255577	0.397686	0.10986	0.0686095	0.215771
SMIM10L1	0.260857	0.215543	0.244654	0.058275	0.00880632	0.215543
TM6SF2	-0.297075	0.215503	0.28638	0.348997	-0.018242	0.215503
CEP89	0.248584	0.166184	0.232171	0.0174381	0.215494	0.215494
PDCD5	0.312027	0.283461	0.064635	0.0483256	0.215463	0.215463
TMEM185B	0.300664	0.252413	0.159813	0.215158	0.186319	0.215158
NLE1	0.388869	0.193896	0.216494	0.215136	0.0228249	0.215136
NDC80	0.379591	0.405357	0.139807	0.129506	0.215079	0.215079
RBM45	0.346746	0.108568	0.168343	0.215037	0.222387	0.215037
VIL1	0.439039	0.215028	0.23539	-0.0784272	0.0705207	0.215028
MFF	0.315257	0.217083	0.215019	0.0415291	0.0848559	0.215019
GATSL2	0.108437	0.218283	0.214854	0.286592	-0.139659	0.214854
SMC4	0.214666	0.281403	0.15002	0.108938	0.221231	0.214666
ZNF780A	0.258588	0.0400652	0.24764	0.214504	0.187249	0.214504
SUPT7L	0.29695	0.101206	0.231529	0.0774275	0.214498	0.214498
SYNRG	0.224731	-0.0103447	0.245417	0.214483	0.0603486	0.214483
DFNA5	0.342374	0.0528007	0.214448	-0.21613	0.230038	0.214448
TCEAL5	0.226886	0.21435	0.325909	-0.0564456	-0.132829	0.21435
NCBP2	0.448579	0.295341	0.144774	-0.00860825	0.214232	0.214232
ZNF879	0.27089	-0.0470661	0.214172	0.266373	0.0442786	0.214172
MAPK14	0.284194	0.0678708	0.165237	0.214141	0.239372	0.214141
ZFP82	0.367212	0.214114	0.290971	0.106172	0.125649	0.214114
RIPPLY2	0.251118	0.281212	0.213902	-0.0502765	-0.0650023	0.213902
PASD1	0.21381	0.223016	0.224757	0.0479494	0.0291073	0.21381
CEBPZ	0.242983	0.213695	0.246348	0.119323	0.109707	0.213695
HSPA4	0.26864	0.288156	0.157582	0.213657	0.016364	0.213657
BEX1	0.376458	0.213441	0.239124	0.0442808	-0.127354	0.213441
PGAM5	0.310533	0.342779	0.213325	0.123848	0.112665	0.213325
ADAM23	0.23804	0.213295	0.340868	0.0774556	0.00702709	0.213295
ECT2	0.259163	0.395347	0.187657	0.128222	0.21323	0.21323
KRAS	0.263297	0.212889	0.226009	0.142152	0.158392	0.212889
MRPL10	0.279472	0.212887	0.248275	0.0515628	0.177758	0.212887
DLX2	0.366181	0.212884	0.233818	-0.0655585	0.0311248	0.212884
SUPT16H	0.305112	0.176874	0.235019	0.212671	0.127437	0.212671
TCP1	0.393492	0.359206	0.212579	0.0958684	0.165485	0.212579
CCNJL	0.292126	-0.258858	0.401648	0.105173	0.212549	0.212549
MCM3	0.343897	0.328554	0.176658	0.212447	0.1681	0.212447
DCAF13	0.383163	0.206824	0.0415633	0.273228	0.212429	0.212429
ZNF566	0.296911	0.0708753	0.281732	0.10732	0.212422	0.212422
CHD8	0.269724	0.0699079	0.212219	0.242241	0.0894714	0.212219
FGF11	0.212208	0.213852	0.286381	-0.0262877	0.0753369	0.212208
POLE2	0.301196	0.267722	0.167848	0.138858	0.212167	0.212167
SRSF1	0.374018	0.21211	0.222649	0.174973	0.194985	0.21211
SMARCAL1	0.32585	0.212032	0.270862	0.045528	0.0916758	0.212032
FEN1	0.341458	0.308557	0.156082	0.129898	0.211753	0.211753
TRA2B	0.386904	0.211753	0.331224	0.129143	0.201152	0.211753
SMAGP	0.287329	0.211733	0.249271	0.0429639	0.0749774	0.211733
ASB3	0.230614	-0.103779	0.211643	0.0852147	0.261977	0.211643
SP6	0.130259	0.336881	0.211621	-0.0513812	0.267018	0.211621
TARDBP	0.349991	0.211338	0.166193	0.141445	0.22138	0.211338
FANCG	0.421218	0.310405	0.157805	-0.00418957	0.211257	0.211257
DDOST	0.234702	0.247842	0.211156	-0.0180126	0.124019	0.211156
CHST13	0.365906	0.210801	0.286817	-0.0408306	0.0109493	0.210801
KCNC1	0.243581	-0.048721	0.253671	0.210479	-0.0990795	0.210479
PROSER3	0.237089	0.197629	0.267378	0.188568	0.210307	0.210307
HOXD12	0.189704	0.210067	0.279132	0.306695	0.0115948	0.210067
TRIP13	0.4134	0.326348	0.117111	0.0999624	0.21004	0.21004
DGUOK	0.260013	0.246297	0.209906	-0.112432	0.109452	0.209906
CDK12	0.221171	0.21323	0.17359	0.209876	0.0688654	0.209876
CPSF6	0.411298	0.150058	0.331067	0.191366	0.209864	0.209864
TMEM41A	0.236299	0.286528	0.110787	-0.0148896	0.209855	0.209855
RAD52	0.305199	0.209817	0.220976	0.0666317	0.16677	0.209817
OTX1	0.209808	0.318354	0.0532515	-0.0463021	0.261198	0.209808
ZNF570	0.209656	0.0859013	0.219488	0.228026	0.0678726	0.209656
WDR43	0.281132	0.340582	0.20961	0.162337	0.162405	0.20961
SNF8	0.32093	0.390047	0.209532	0.025774	0.101352	0.209532
PKMYT1	0.224496	0.292082	0.126863	0.0355702	0.209528	0.209528
AGPS	0.351555	0.209503	0.0842154	0.102891	0.214384	0.209503
RTN4IP1	0.261684	0.258518	0.209367	0.0682169	0.0177507	0.209367
RNASEH2A	0.234997	0.246382	0.209329	0.0232157	0.11081	0.209329
HNRNPA3	0.392732	0.209118	0.166125	0.0782214	0.223873	0.209118
PCNXL4	0.218654	0.0448249	0.209101	0.212743	0.106382	0.209101
CDK6	0.209088	0.248755	0.321102	0.2011	0.183879	0.209088
PRL	0.174968	0.209077	0.376459	0.0240128	0.238641	0.209077
RTKN	0.324216	0.209021	-0.0352941	-0.0625077	0.218686	0.209021
PRPF40A	0.291151	0.298405	0.159297	0.142243	0.209017	0.209017
SAP130	0.358769	0.208948	0.222392	0.125553	0.177765	0.208948
CKS2	0.337553	0.208943	0.038424	0.0944631	0.217215	0.208943
DNAJC14	0.218221	0.300035	0.13933	0.208906	0.0619781	0.208906
MAP3K7	0.362773	0.208896	0.24375	0.0709604	0.134163	0.208896
SHCBP1	0.250492	0.31118	0.0171299	0.0907026	0.208894	0.208894
ADNP2	0.20889	0.0554965	0.222889	0.228905	-0.0262057	0.20889
FANCE	0.334106	0.208878	0.235014	0.117019	0.116105	0.208878
ZFP69B	0.318342	0.208109	0.306863	0.208786	0.0516359	0.208786
SPAST	0.350128	0.208761	0.407464	0.121938	0.133691	0.208761
HOXD10	0.208726	0.324439	0.23414	0.0889957	0.0166115	0.208726
HDGF	0.309172	0.216	0.075594	0.0634034	0.208626	0.208626
ACLY	0.382078	0.208601	0.29387	0.203143	0.000780761	0.208601
HNRNPA0	0.415512	0.187016	0.267555	0.208559	-0.00741648	0.208559
ZNF697	0.166971	0.249352	0.405293	0.138776	0.208398	0.208398
POLR2D	0.443214	0.208363	0.26728	0.167725	0.181668	0.208363
MTL5	0.210279	0.42971	-0.00971398	0.207969	0.054712	0.207969
GSK3B	0.122991	0.208125	0.253538	0.0877513	0.207927	0.207927
DUSP15	0.207895	0.209881	0.341998	-0.110695	-0.112459	0.207895
DGKD	0.39559	-0.175284	0.313844	0.207825	0.020204	0.207825
UBR5	0.309313	0.0677969	-0.0229203	0.249143	0.207723	0.207723
NUP155	0.368235	0.252413	0.207648	0.145333	0.156788	0.207648
SENP5	0.33784	0.207581	0.254031	0.0573601	0.14421	0.207581
TAF1B	0.317476	0.199589	0.280736	0.207559	0.14433	0.207559
VAX2	0.282838	0.199307	0.314894	0.084256	0.207556	0.207556
PSMA1	0.244998	0.207501	-0.0251952	0.0272099	0.307143	0.207501
PLK4	0.258018	0.342704	0.12011	0.106784	0.207493	0.207493
BAG6	0.359843	0.176933	0.260835	0.207459	0.179298	0.207459
VRK2	0.207456	0.220108	0.0487217	0.0955867	0.261789	0.207456
GARS	0.249516	0.207323	0.13957	0.215295	0.137147	0.207323
SEPT2	0.230672	0.207268	0.227361	0.169804	0.109973	0.207268
RSRC1	0.207233	0.338805	0.119497	0.0629271	0.230914	0.207233
SELV	0.207097	0.235025	0.304697	-0.0448896	-0.0683012	0.207097
GVQW2	0.352063	0.207094	0.249874	0.0452447	-0.0110365	0.207094
CDC27	0.248762	0.233588	0.179137	0.142477	0.207084	0.207084
ZFAND3	0.208956	0.153739	0.20885	0.207039	0.0544986	0.207039
NSMCE2	0.216435	0.0393019	-0.0410714	0.206997	0.324202	0.206997
MTA2	0.206931	0.213338	0.134954	0.00346278	0.215333	0.206931
DCAF16	0.377548	0.206834	0.238512	0.169588	0.0113268	0.206834
XXbac-BPG32J3.22	0.31494	0.377488	0.206824	0.185085	0.164532	0.206824
C2orf68	0.417714	0.107663	0.257494	0.14323	0.206762	0.206762
HAT1	0.350612	0.353054	0.124529	0.136132	0.206663	0.206663
VRK1	0.329817	0.307583	0.0738549	0.0511719	0.206594	0.206594
C18orf54	0.376054	0.309493	0.206486	0.138843	0.19302	0.206486
FAM72A	0.340048	0.391627	0.206402	0.0247732	0.165204	0.206402
CENPQ	0.308921	0.206374	0.208302	0.143206	0.150166	0.206374
SRC	0.481621	0.206336	0.28563	0.140903	0.138148	0.206336
SET	0.369399	0.239192	0.044862	0.206308	0.201379	0.206308
MRPS10	0.206221	0.237756	0.197731	0.233714	0.197748	0.206221
SF3B6	0.306682	0.224022	0.122222	0.0662576	0.206169	0.206169
NUDCD1	0.38298	0.206161	0.00810481	0.187773	0.254649	0.206161
DHFR	0.206159	0.211501	0.146474	0.245871	0.0404575	0.206159
COL9A1	0.200876	0.233504	0.206125	0.220772	-0.132296	0.206125
PLEKHA8	0.219754	0.0844406	0.390135	0.0932856	0.206085	0.206085
PTTG1	0.354979	0.265273	0.121557	0.20603	0.173855	0.20603
KPNA4	0.252665	0.294813	0.206027	0.0927046	0.195817	0.206027
SKA1	0.405415	0.372844	0.139895	0.109746	0.206007	0.206007
DCUN1D1	0.00710967	0.271557	0.205998	0.111257	0.229888	0.205998
TMEM167A	0.255836	-0.0186964	0.268201	0.205991	-0.0039702	0.205991
DBR1	0.269589	0.205927	0.152066	0.0724733	0.218981	0.205927
VASP	0.255251	0.205912	-0.0243419	0.119447	0.206927	0.205912
LRFN1	0.313437	0.268975	0.205883	0.031785	0.00357855	0.205883
MRPL13	0.300796	0.175471	-0.0728577	0.205862	0.236877	0.205862
SMARCA1	0.374563	0.205856	0.243157	0.0485516	0.0532709	0.205856
YEATS4	0.276642	0.205675	0.252511	0.155765	0.16065	0.205675
THOC3	0.357773	0.221351	0.00919844	0.205661	0.0911647	0.205661
SLC2A1	0.205504	0.365307	0.138231	0.0067369	0.212159	0.205504
TEAD3	0.272442	0.143613	0.253606	0.0572982	0.205417	0.205417
SLC10A4	0.237419	0.274025	0.205371	0.00803445	0.184018	0.205371
SLC30A6	0.329452	0.205275	0.279593	0.135234	0.160044	0.205275
ZNF568	0.288887	0.0980277	0.263125	0.20515	0.0438138	0.20515
ADAM18	0.209552	0.0667488	0.205089	0.165281	0.385216	0.205089
MRPL47	0.317227	0.354775	0.204995	-0.0735251	0.179296	0.204995
GLRX3	0.433953	0.204958	0.263177	0.0267397	0.136664	0.204958
CCNA2	0.329366	0.387998	0.204905	0.192607	0.203107	0.204905
SNRPD3	0.36479	0.253085	-0.00484322	0.00886074	0.204856	0.204856
ERVMER34-1	0.209148	0.204829	0.253787	0.16312	0.123543	0.204829
C17orf75	0.28118	0.204795	0.33265	0.0407891	0.0611477	0.204795
PAK1IP1	0.289763	0.220805	0.204773	0.131511	0.134248	0.204773
GRIN2D	0.224536	0.340367	0.0461296	0.0422688	0.204715	0.204715
DCTN2	0.288882	0.153877	0.23128	0.204696	0.0923071	0.204696
GTF3C3	0.370272	0.30755	0.0944378	0.112721	0.204659	0.204659
CIAPIN1	0.207018	0.166409	0.18132	0.204588	0.22077	0.204588
C6orf120	0.236935	0.204543	0.330239	0.0766371	0.0304953	0.204543
CDKN3	0.3732	0.339361	0.048726	0.0952886	0.204514	0.204514
GJC1	0.204401	0.229662	0.406313	0.189999	0.031341	0.204401
TRIM59	0.330676	0.250835	0.0252553	-0.0764412	0.2043	0.2043
RND2	0.24477	0.204289	0.32473	-0.102042	-0.106582	0.204289
BRAP	0.387868	0.231291	0.195528	0.204231	0.070496	0.204231
SPC25	0.406727	0.418558	0.204188	0.133827	0.138547	0.204188
TIMMDC1	0.290257	0.204077	0.0234137	-0.0310638	0.250508	0.204077
HNRNPM	0.407067	0.229737	0.204051	0.159079	0.037972	0.204051
POLR3A	0.502245	0.20398	0.253836	-0.00729444	0.00587107	0.20398
DVL2	0.49661	0.260188	0.203921	0.094589	-0.062693	0.203921
PCNA	0.228396	0.245984	0.144866	-0.0302302	0.203895	0.203895
NUP37	0.529008	0.345138	0.131144	0.0587946	0.203786	0.203786
ZNF569	0.333095	0.123991	0.273826	0.203702	0.0221254	0.203702
RRM1	0.230243	0.235976	0.0744677	0.128525	0.203679	0.203679
KNSTRN	0.290648	0.404763	0.203527	0.140791	0.197677	0.203527
ZNF354C	0.203512	-0.0283974	0.300067	0.301836	0.0303002	0.203512
CIT	0.283086	-0.0450693	0.252311	0.0407064	0.203491	0.203491
CEP76	0.195009	0.321362	0.230583	0.203346	0.0316214	0.203346
C12orf76	0.377001	-0.109414	0.218314	0.20327	-0.0135222	0.20327
SMC2	0.239488	0.281125	0.120069	0.203263	0.132732	0.203263
AURKA	0.370623	0.425354	0.196017	0.169027	0.203121	0.203121
IWS1	0.264054	0.259598	0.203084	0.136254	0.172142	0.203084
PSPC1	0.324374	0.20291	0.25018	0.0904794	0.110823	0.20291
KIAA0101	0.32036	0.369305	0.0776608	0.07678	0.202884	0.202884
C4orf46	0.296604	0.202817	0.238608	0.0657925	0.151539	0.202817
TGIF2	0.454138	0.202756	0.220983	0.0320189	0.18164	0.202756
FXR1	0.370517	0.324015	0.202721	0.0696033	0.165611	0.202721
RPAP3	0.358114	0.302836	0.202707	0.177976	0.156082	0.202707
ZMYM2	0.226185	0.0806437	0.249162	0.0418582	0.202704	0.202704
KPNA1	0.166213	0.317345	0.202669	0.0768962	0.210971	0.202669
BARHL2	0.202641	0.241313	0.0298935	0.158032	0.35795	0.202641
ACACA	0.333631	0.107674	0.20256	0.221942	0.162367	0.20256
RECQL	0.144215	0.242779	0.220828	0.202483	0.0934685	0.202483
SLCO1A2	-0.0578854	0.336469	0.285831	-0.0751488	0.202483	0.202483
MGAT5B	0.149363	0.307773	0.202468	-0.136932	0.229958	0.202468
TONSL	0.386329	0.278976	-0.00124664	0.0279969	0.202423	0.202423
AAAS	0.425517	0.294447	0.202266	0.0739012	0.0962691	0.202266
AJUBA	0.202122	0.0901186	0.240402	0.102803	0.257947	0.202122
SLC35E3	0.333204	0.202122	0.329352	0.111892	0.154832	0.202122
MAGOHB	0.314513	0.297907	0.201846	0.0559622	0.177902	0.201846
BRCA2	0.258224	0.239893	0.179754	0.104882	0.201806	0.201806
KCNJ14	0.201789	0.207822	0.0608334	-0.00979958	0.235335	0.201789
ZNF670-ZNF695	0.201756	0.260255	0.278563	-0.00258102	0.0443291	0.201756
NONO	0.417075	0.197048	0.263417	0.183356	0.201657	0.201657
KCTD20	0.201675	0.14361	0.210026	0.201623	0.0373633	0.201623
CDC25C	0.310702	0.389197	0.189363	0.201574	0.170194	0.201574
COL2A1	0.42254	0.201562	0.412917	0.0441433	-0.0731465	0.201562
BZW2	0.389892	0.260114	0.196781	0.201466	0.155828	0.201466
SNRPB2	0.396407	0.201395	0.216418	0.00709936	0.146043	0.201395
HMX2	0.201341	0.207022	0.24753	0.118242	0.0640609	0.201341
CDCA8	0.37681	0.365455	0.172908	0.200821	0.201246	0.201246
LMAN2L	0.288403	0.201124	0.219414	-0.105139	0.0411946	0.201124
ZNF738	0.345156	0.2117	0.19245	0.0162743	0.20112	0.20112
HMGCR	0.25683	0.201046	0.223314	0.185494	0.00743225	0.201046
ZNF518B	0.264663	0.201045	0.203636	0.0650225	0.0517485	0.201045
P3H1	0.442377	0.201044	0.222113	0.00122188	0.123108	0.201044
RNF41	0.273805	0.0607094	0.201006	0.245143	0.00818142	0.201006
WRAP53	0.396631	0.258128	0.200977	0.0636534	-0.0501774	0.200977
MICALL1	0.296375	0.239951	0.0550003	0.0329641	0.200927	0.200927
FZD2	0.212256	0.109119	0.431478	0.184773	0.200917	0.200917
PFAS	0.463811	0.260892	0.200873	0.180794	-0.0191173	0.200873
FAM222A	0.454847	0.303464	0.200862	0.147139	-0.0931801	0.200862
GABRA3	0.22283	0.282695	0.120568	-0.127418	0.200848	0.200848
MARCH5	0.225624	0.200808	0.165425	0.122704	0.230267	0.200808
ASF1B	0.311624	0.234398	0.121109	0.0792119	0.200597	0.200597
PPT2	0.414135	0.402374	0.200586	0.107706	-0.0385804	0.200586
CCNE1	0.200556	0.361372	0.0595272	0.0783728	0.217333	0.200556
ITM2C	0.40686	0.156058	0.362526	0.200456	-0.0417905	0.200456
CHEK1	0.388094	0.369273	0.18348	0.200402	0.169772	0.200402
ILF3	0.414855	0.200352	0.266669	0.14971	0.162887	0.200352
CDC23	0.368495	0.167163	0.200296	0.213909	0.0349388	0.200296
TMEM39A	0.354838	0.200248	0.212463	-0.0564105	0.171921	0.200248
PRKRA	0.280883	0.149094	0.200062	0.0142938	0.209151	0.200062
CEP85	0.161197	0.200041	0.221174	0.200558	0.0823125	0.200041
LRPPRC	0.399635	0.311057	0.199908	0.106616	0.0777168	0.199908
HAUS6	0.317461	0.199867	0.0726758	0.0503104	0.205689	0.199867
TRIP12	0.236528	0.138291	0.199854	0.201471	0.117523	0.199854
H2BFWT	0.170517	0.199853	0.232994	-0.0221589	0.227907	0.199853
FKBP10	0.334709	0.225365	0.199772	0.0884499	0.0941589	0.199772
FOXE1	0.184898	0.273982	0.199635	0.100065	0.244095	0.199635
COIL	0.416095	0.199604	0.247259	0.0784029	0.106942	0.199604
ARHGAP11A	0.311368	0.439455	0.157552	0.167041	0.199601	0.199601
PRTFDC1	0.199588	0.300907	0.363335	0.010504	0.0492005	0.199588
MORF4L1	0.359244	0.221167	0.199569	0.0859045	0.0937572	0.199569
RIPK2	0.254195	0.155204	-0.180374	0.199565	0.27436	0.199565
KREMEN2	0.134676	0.269787	0.248107	-0.143392	0.199562	0.199562
CDK16	0.37804	0.372942	-0.0940164	-0.0638243	0.199499	0.199499
NDC1	0.28834	0.352011	0.0840461	0.199481	0.178915	0.199481
ADAM11	0.224641	0.19948	0.335429	-0.0233719	-0.00933017	0.19948
NDUFB4	0.199446	0.256895	0.0114335	-0.123596	0.228357	0.199446
MDC1	0.338194	0.23417	0.184781	0.199341	0.0239922	0.199341
LLPH	0.312017	0.210699	0.126378	0.160655	0.199183	0.199183
MMADHC	0.0636805	0.248338	0.0800305	0.199156	0.203424	0.199156
PRMT6	0.265669	0.199127	0.234175	0.126619	0.0726212	0.199127
PDX1	0.20983	0.263977	0.050159	0.199077	-0.113552	0.199077
FAM222B	0.436849	0.198938	0.230078	-0.0119564	0.126291	0.198938
GAGE1	0.198928	0.21952	0.200104	-0.0879687	-0.013761	0.198928
METTL5	0.346881	0.294797	0.0367055	0.0218808	0.198865	0.198865
UGGT1	0.19873	0.268126	0.210445	0.140491	0.145029	0.19873
PDCD10	0.198682	0.227364	0.0774577	0.0313875	0.224913	0.198682
PDCD2L	0.401726	0.246476	0.198677	-0.0667091	0.131706	0.198677
MARCKSL1	0.503634	0.198629	0.3206	0.0169254	0.072693	0.198629
ANKRD27	0.296808	0.198613	0.109394	0.0731943	0.280359	0.198613
RYK	0.272682	0.0992837	0.19861	0.00214817	0.22256	0.19861
EMC8	0.198549	0.220779	0.138267	0.0372699	0.224223	0.198549
BRIX1	0.36153	0.250904	0.0746759	0.11353	0.198486	0.198486
TRMT6	0.443444	0.261621	0.198289	2.78972e-05	0.0612693	0.198289
HSP90AB1	0.375135	0.260357	0.198256	0.11392	0.0582284	0.198256
UPK2	0.0209124	0.313914	0.326062	0.0705247	0.198013	0.198013
CDK4	0.467076	0.197977	0.285668	0.137806	0.1197	0.197977
PAK4	0.419782	0.293301	0.196929	0.0575591	0.197945	0.197945
BARD1	0.203973	0.170498	0.197817	0.118483	0.237974	0.197817
KMT2B	0.383448	0.197803	0.205439	0.0597061	0.182492	0.197803
S1PR2	0.197619	-0.11945	0.308098	0.211615	0.0119777	0.197619
KLF14	0.197592	0.333935	0.379581	0.116583	-0.0173151	0.197592
ZFP30	0.199054	0.17375	0.227597	0.19759	0.154225	0.19759
ANAPC7	0.52896	0.30138	0.197577	-0.00603657	0.136425	0.197577
C5orf22	0.197567	0.263424	0.185685	0.0671787	0.258994	0.197567
TCF19	0.233725	0.197514	0.0574324	0.0612203	0.2271	0.197514
TAF1A	0.336519	0.197504	0.307527	0.106825	0.0736654	0.197504
AGBL5	0.300819	0.197478	0.311479	0.0151891	0.0125662	0.197478
MAGEL2	0.0330786	0.28764	0.467893	0.197395	-0.0721172	0.197395
TRAFD1	0.36463	-0.0672919	0.203121	0.0803718	0.197376	0.197376
PSMD2	0.197375	0.369401	0.181262	0.0405515	0.241638	0.197375
RAP1B	0.098395	0.0233656	0.197212	0.271218	0.213731	0.197212
PFDN4	0.432479	0.284533	0.107031	-0.0107295	0.196976	0.196976
CAND1	0.306531	0.186091	0.290268	0.196897	0.148032	0.196897
DSCR8	0.196892	0.213025	0.326535	-0.199024	-0.0509691	0.196892
MCM5	0.35451	0.250092	0.0224273	0.000649276	0.196692	0.196692
SPC24	0.254557	0.294003	0.0857888	0.0314962	0.196671	0.196671
CKS1B	0.315777	0.35145	0.18186	0.120934	0.196508	0.196508
COL11A2	0.256966	0.195961	0.249193	0.196442	0.078404	0.196442
C16orf87	-0.0994615	0.21172	0.282441	0.0343078	0.196425	0.196425
EZH2	0.370944	0.249757	0.196312	0.0984511	0.196364	0.196364
KCTD10	0.268995	-0.0574793	0.19635	0.221256	0.0568055	0.19635
NOP58	0.408104	0.287374	0.0762634	0.110273	0.19633	0.19633
SAPCD2	0.347787	0.238014	0.17572	0.169624	0.196287	0.196287
GTF2H3	0.272454	0.267063	0.196164	0.148473	0.139373	0.196164
DHX15	0.278128	0.196061	0.118386	0.195516	0.239578	0.196061
FEV	0.207907	0.000194232	0.196014	0.234162	-0.107041	0.196014
SMAD5	0.209129	-0.00912668	0.234147	0.195949	-0.0328796	0.195949
WASF1	0.520423	0.19592	0.334	0.0459063	0.0390652	0.19592
PTBP2	0.234326	0.126357	0.195896	0.0222555	0.214271	0.195896
CKAP5	0.324981	0.281646	0.195882	0.176073	0.14765	0.195882
SUPT20H	0.322171	0.0761053	0.195727	0.0398126	0.209305	0.195727
FUCA2	0.323096	0.278508	0.0448619	0.195719	0.0739125	0.195719
ORC2	0.301377	0.265007	0.195701	0.162468	0.159698	0.195701
TICRR	0.444542	0.498695	0.184838	0.15503	0.195693	0.195693
MLNR	0.231068	0.195647	0.239403	0.0656289	-0.0720391	0.195647
HIF3A	0.263614	0.195623	0.374126	0.0231119	0.0748269	0.195623
ADD2	0.142262	0.195622	0.276339	0.288586	-0.00537875	0.195622
TCERG1	0.365391	0.19557	0.172295	0.197689	0.123718	0.19557
ZNF605	0.411744	0.210973	0.195559	0.168772	0.0631324	0.195559
PDIA6	0.195377	0.304459	0.218724	0.0694716	0.122458	0.195377
ARHGAP19	0.385682	0.195361	0.213404	0.0125748	-0.0283044	0.195361
ZNF215	0.226607	0.170769	0.221907	0.145069	0.195289	0.195289
SRRT	0.51356	0.221126	0.195269	-0.015406	0.0742499	0.195269
POC1A	0.228821	0.356856	0.0675478	0.117327	0.195232	0.195232
MTMR2	0.335764	0.195218	0.215104	0.0680954	0.0959159	0.195218
QSOX2	0.304795	0.208024	0.175779	0.195191	-0.0621414	0.195191
SHOX2	0.160821	0.276561	0.215242	-0.0636881	0.195189	0.195189
PLK1	0.4376	0.409638	0.164483	0.156952	0.195186	0.195186
CENPE	0.309901	0.338519	0.151529	0.125696	0.195116	0.195116
PRMT3	0.292511	0.194997	0.0316424	0.165436	0.197442	0.194997
TFG	0.194962	0.32755	0.178211	0.0455586	0.238676	0.194962
PTDSS1	0.213542	0.19495	-0.016235	0.287273	0.156568	0.19495
RIOK1	0.361739	0.289523	0.151567	0.194844	-0.0156057	0.194844
GMEB1	0.356636	0.194791	0.0940904	0.233609	0.189511	0.194791
RTCA	0.194759	0.224258	-0.0197971	0.0500231	0.22355	0.194759
RAB15	0.266973	0.214985	0.0970422	-0.0249316	0.19475	0.19475
DSN1	0.306382	0.220311	0.179652	0.033185	0.194742	0.194742
HNRNPUL1	0.330049	0.139181	0.194701	0.207992	0.182975	0.194701
SAAL1	0.384688	0.222206	0.12516	0.095407	0.194673	0.194673
SENP3	0.360028	0.264477	0.194665	0.0950469	-0.0600362	0.194665
FBL	0.437322	0.271846	0.194646	0.0541548	0.0938865	0.194646
GTF2H4	0.233889	0.194625	0.195567	0.0320822	0.135291	0.194625
ART5	0.371423	0.194608	0.246095	0.040444	0.135588	0.194608
NT5DC2	0.52028	0.0683193	0.249361	0.0222379	0.194601	0.194601
MSANTD3	0.238403	0.210822	0.132924	0.0537559	0.194581	0.194581
HOXC4	0.247688	0.303789	0.0217051	0.194557	0.147432	0.194557
MTHFD1L	0.376413	0.245193	0.0691994	0.0284788	0.19448	0.19448
ZNF891	0.369326	0.0605142	0.280123	0.194435	-0.0481341	0.194435
TUBB2B	0.24474	0.17235	0.384983	0.0731982	0.194425	0.194425
BANF1	0.269047	0.194422	-0.0274429	-0.113055	0.204439	0.194422
NAE1	0.351678	0.180515	0.228201	0.0735058	0.194414	0.194414
URB2	0.252141	0.194396	0.228459	0.131579	0.0630076	0.194396
FBXL18	0.207335	0.194367	0.223095	0.192379	0.072762	0.194367
KLHL13	0.194275	0.0409946	0.239109	0.239425	-0.109949	0.194275
YTHDF1	0.339132	0.0534253	0.194238	0.00876218	0.244733	0.194238
ZNF229	0.19412	0.265649	0.138086	0.265502	0.174672	0.19412
HOXA9	0.0570944	0.427268	0.194107	-0.0516365	0.302508	0.194107
CEP250	0.416181	0.194106	0.206821	-0.0908141	0.0527133	0.194106
ZNF618	0.210892	0.106456	0.217113	0.194065	0.0335614	0.194065
SLC39A7	0.288388	0.19406	0.169408	0.204517	0.0725725	0.19406
MORC2	0.357482	0.136802	0.193983	0.164731	0.220563	0.193983
MRPL15	0.10558	0.268945	-0.0612087	0.20156	0.193922	0.193922
LDAH	0.378741	0.193855	0.182082	0.198884	0.188171	0.193855
GNG4	0.356607	0.262948	0.193792	0.0599793	0.0473575	0.193792
MIB1	0.283666	0.193784	0.324513	0.146162	0.120652	0.193784
YARS2	0.391308	0.305015	0.0633931	0.19377	0.129161	0.19377
GABRR1	0.19373	0.333932	0.167144	-0.0381288	0.195815	0.19373
SLC39A10	0.223908	0.193712	0.159177	0.103141	0.229962	0.193712
KIAA1841	0.291421	0.0452817	0.193556	-0.0484636	0.227518	0.193556
PRPF4	0.313248	0.227998	0.0501451	0.193511	0.0944133	0.193511
INCENP	0.339436	0.347623	0.193441	0.160183	0.138074	0.193441
CTNNB1	0.279777	-0.078211	0.19336	0.0166805	0.233885	0.19336
PRDM4	0.344494	0.222054	0.193275	0.121629	0.0914626	0.193275
NPW	0.193273	0.270098	0.204318	-0.0734679	-0.0604224	0.193273
MAGOH	0.234261	0.195361	0.0709696	-0.0445363	0.193239	0.193239
LZTS2	0.497402	0.0528843	0.197258	-0.139544	0.193223	0.193223
CARD18	0.193217	0.22218	0.191927	-0.0116023	0.334893	0.193217
SV2A	0.408019	0.193176	0.277186	-0.126585	-0.0671118	0.193176
LRRC1	0.415013	0.258438	0.12899	0.0594847	0.193127	0.193127
PANX3	0.326169	0.193117	0.208133	0.0628705	-0.0564309	0.193117
LARP1	0.334696	0.193113	-0.0172189	0.282203	-0.0163521	0.193113
PNPT1	0.266985	0.388578	0.19304	0.116055	0.176423	0.19304
HMMR	0.243783	0.309258	0.125861	0.178174	0.192992	0.192992
POU3F2	0.316128	-0.109206	0.222088	0.14498	0.192971	0.192971
AKIRIN1	0.192955	0.287183	0.257422	0.122768	0.120608	0.192955
IGSF3	0.192709	-0.00158724	0.31809	0.140328	0.208243	0.192709
NRM	0.262666	0.171913	0.19268	-0.0127241	0.207325	0.19268
CALU	0.270532	0.202095	0.192578	0.0716004	0.0776701	0.192578
DNMT1	0.31313	0.169518	0.192538	0.24224	0.0859325	0.192538
MTCH2	0.0808775	0.19236	-0.0223358	0.194638	0.204286	0.19236
HOMER1	0.378106	0.192283	0.204636	0.188463	0.0377191	0.192283
CCDC34	0.288668	0.433387	0.116773	0.114757	0.192181	0.192181
ZNF74	0.378563	0.19209	0.212117	-0.0739731	0.101345	0.19209
DCUN1D5	0.380195	0.216849	0.0657392	0.131769	0.192046	0.192046
DKK1	0.511512	0.311359	0.175743	0.191996	0.126595	0.191996
IGF1R	0.23789	0.253486	0.191917	-0.0643266	0.0853597	0.191917
SHMT2	0.0162907	0.249574	0.19183	0.213737	0.138831	0.19183
KPNA2	0.381191	0.349017	0.112829	0.191779	0.187898	0.191779
TRIM28	0.516446	0.286139	0.10718	0.120872	0.191622	0.191622
HN1L	0.215859	0.191466	0.163248	0.032517	0.234203	0.191466
LSM12	0.170679	0.318588	0.217734	0.12138	0.191447	0.191447
MTHFD2	0.191543	0.346191	-0.00767719	0.191317	0.118854	0.191317
LANCL1	0.191311	0.212685	0.268639	0.117957	-0.0250653	0.191311
DDX55	0.453389	0.326053	0.162959	0.0779591	0.191178	0.191178
BTBD17	0.191162	0.0680181	0.448343	0.204286	-0.128577	0.191162
CASC5	0.0898439	0.375431	0.201522	0.140017	0.191156	0.191156
BCORL1	0.465891	0.171673	0.197466	0.191106	0.178602	0.191106
PPRC1	0.390492	0.201121	0.190911	0.037563	0.188476	0.190911
GDF11	0.450442	0.0420223	0.343639	0.190895	0.0130584	0.190895
SOCS7	0.315015	0.0977992	0.277403	0.190835	0.0756614	0.190835
IMMT	0.156556	0.388429	0.19083	0.223516	0.15561	0.19083
TCEB1	0.271929	0.137265	-0.00953407	0.190826	0.213554	0.190826
DMWD	0.286164	0.240296	0.190765	0.0933919	0.0542183	0.190765
NCBP3	0.280026	0.196283	0.146759	0.190759	0.0495625	0.190759
CRH	0.190751	0.219625	0.229409	0.105646	-0.00253222	0.190751
ZNF613	0.230466	0.0618377	0.0216452	0.215279	0.190622	0.190622
CDX2	0.218323	0.387868	0.190555	0.0470957	-0.012425	0.190555
MAD2L1	0.311651	0.371588	0.155549	0.141936	0.190551	0.190551
OLA1	0.401494	0.232518	0.145881	0.190549	0.15241	0.190549
ZNF300	0.298635	0.221943	0.188925	0.122205	0.190459	0.190459
GART	0.308402	0.241634	0.126526	0.190257	0.105573	0.190257
AATF	0.326415	0.210297	0.190149	0.166562	0.114978	0.190149
POLR1A	0.343632	0.241103	0.190128	0.162975	0.0704627	0.190128
TCTN3	0.20675	0.241592	0.190108	-0.0361623	-0.102214	0.190108
CHERP	0.192937	0.15704	0.21219	0.190087	0.0569097	0.190087
FANCA	0.190073	0.312088	0.18885	-0.042949	0.287116	0.190073
TIAL1	0.417835	0.189953	0.256335	0.0740548	0.140972	0.189953
ULK1	0.189933	0.251998	0.190871	0.105206	0.100347	0.189933
RFC3	0.269782	0.385432	0.108424	0.189913	0.188906	0.189913
COPB2	0.260515	0.253225	0.0231649	0.0613218	0.189868	0.189868
ASAP1	0.328579	0.259046	-0.0222733	0.189858	0.174608	0.189858
ZC3HC1	0.208413	0.189835	0.322705	-0.0757828	0.0191396	0.189835
HNRNPA2B1	0.364199	0.189796	0.16569	0.0713341	0.240258	0.189796
ZPR1	0.257049	0.240541	0.0700971	0.189775	0.0540418	0.189775
CDT1	0.368281	0.340859	0.116106	0.0813077	0.189767	0.189767
ZNF232	0.385349	0.189766	0.317851	0.0567102	0.0346217	0.189766
NOLC1	0.393872	0.32128	0.189735	0.119852	0.126243	0.189735
ISY1	0.281526	0.189627	0.0890949	-0.11014	0.239826	0.189627
NOC4L	0.254077	0.229138	0.189591	-0.0268039	0.0373182	0.189591
BCL2L12	0.425009	0.232412	0.136869	0.087352	0.18952	0.18952
CBX3	0.404572	0.14295	0.189518	0.0737542	0.281477	0.189518
GINS2	0.175135	0.254218	0.232791	0.0882347	0.189503	0.189503
GALNT2	0.360092	0.189466	0.239045	-0.0434909	0.135014	0.189466
DLX1	0.23846	0.189439	0.275258	0.038881	0.091466	0.189439
PPP3R1	0.145047	0.189434	0.259727	0.118687	0.193103	0.189434
TIAM2	0.233456	0.0143976	0.189429	0.217137	0.170627	0.189429
ZIC5	0.319456	0.291533	-0.00249921	0.0225806	0.18942	0.18942
SSRP1	0.38223	0.261018	0.18941	0.154406	0.143998	0.18941
CSTF2	0.296673	0.226342	0.129865	0.123014	0.189408	0.189408
TRIAP1	0.2951	0.229681	0.189382	0.0877867	0.129848	0.189382
UBE2E3	0.276216	0.152501	0.262085	0.0246976	0.189332	0.189332
C12orf73	0.429391	0.242732	0.189302	0.0250712	0.0272578	0.189302
PABPC1	0.420369	0.0260284	-0.127912	0.275428	0.189296	0.189296
SNRNP48	0.189291	0.202926	0.220537	0.179765	0.0661721	0.189291
LSM2	0.359538	0.214011	0.189272	0.102593	0.148128	0.189272
AGO2	0.453687	0.189123	0.0665022	0.229394	0.186356	0.189123
GCN1	0.455424	0.310526	0.18907	0.134888	0.110157	0.18907
CEBPG	0.171316	0.379038	0.203733	0.159789	0.189012	0.189012
SNRPG	0.384074	0.235685	0.166083	0.0622875	0.189003	0.189003
NUP85	0.330611	0.210326	0.0407816	0.0607083	0.188918	0.188918
RAB3B	0.181651	0.322621	0.404221	0.188868	-0.0612849	0.188868
RPE	0.16328	0.212505	0.0872356	0.188757	0.20817	0.188757
ERH	0.286919	0.188753	0.161418	0.0931167	0.193068	0.188753
FUBP3	0.188704	0.21183	0.105874	0.212598	0.0849725	0.188704
HSPA2	0.188692	0.262169	0.14935	0.210284	0.0765138	0.188692
BTBD3	0.409059	0.188631	0.293445	0.167018	0.0221769	0.188631
MOB4	0.346636	0.136836	0.212094	0.11578	0.188617	0.188617
PSRC1	0.405874	0.316103	0.188582	0.0479724	0.168829	0.188582
EXOSC2	0.324571	0.233052	0.0808414	0.188532	0.0485639	0.188532
GEN1	0.10828	0.208225	0.196891	0.0736606	0.188501	0.188501
SRSF7	0.351289	0.137641	0.334586	0.0652905	0.188491	0.188491
C19orf84	0.188477	0.240672	-0.0134305	-0.0918533	0.261339	0.188477
TTYH3	0.188472	0.124166	0.327858	-0.113685	0.213776	0.188472
UCN2	0.173527	0.207325	0.188418	-0.0824927	0.358662	0.188418
TUBD1	0.389316	0.188371	0.248313	0.187312	0.0488951	0.188371
NSUN2	0.133124	0.235684	0.00629439	0.189997	0.188337	0.188337
GJD4	0.252595	0.188336	0.273413	-0.0339617	-0.074158	0.188336
DDX18	0.255567	0.247653	0.188114	0.169294	0.156786	0.188114
EIF2B1	0.417704	0.299543	0.188106	0.12845	0.0972982	0.188106
UBXN7	0.335891	0.19389	0.188077	0.0804939	0.141546	0.188077
SLC35G1	0.191207	0.10355	0.366073	0.188073	-0.106475	0.188073
AHCY	0.461359	0.252061	0.187988	-0.0212795	-0.0417817	0.187988
RPAP1	0.395165	0.263629	0.187911	-0.0761179	0.0229609	0.187911
ZNF143	0.39182	0.166945	0.175429	0.209808	0.187882	0.187882
KDM3A	0.293945	0.12547	0.19466	0.18783	0.129567	0.18783
SLC29A4	0.516767	0.187825	0.351333	0.120056	-0.0964608	0.187825
DDX20	0.235084	0.0741563	0.203242	0.115754	0.187819	0.187819
IGDCC4	0.442034	0.187764	0.368279	-0.0804841	0.0712921	0.187764
TSSC1	0.321173	0.306914	0.187762	-0.0196563	0.113077	0.187762
ZNF492	0.187748	0.258267	0.214474	0.170494	-0.0427614	0.187748
SLC7A6OS	0.255245	0.0934963	0.196605	-0.00861097	0.187619	0.187619
LEMD2	0.367312	0.187373	0.129287	0.0592781	0.247933	0.187373
MPHOSPH6	0.217402	0.110839	0.187324	0.109834	0.215764	0.187324
AMMECR1	0.191587	0.111684	0.0356478	0.193775	0.187304	0.187304
HMGXB4	0.219862	0.206453	0.0889818	0.151482	0.187302	0.187302
CEP135	0.236349	0.187302	0.0500701	0.140494	0.226417	0.187302
VTI1A	0.227627	0.187283	0.265039	0.129367	0.144239	0.187283
H2AFV	0.208201	0.0987737	0.226483	0.187263	0.0500065	0.187263
PFN2	0.194663	0.377916	0.187262	-0.0787101	0.0828709	0.187262
ACVR2B	0.612503	0.187211	0.355236	0.0150831	0.0825769	0.187211
WDR33	0.326861	0.0791161	0.187151	0.158101	0.206151	0.187151
PRSS35	0.25709	0.187134	0.214532	0.135337	-0.0929513	0.187134
ALS2	0.227348	0.173267	0.18703	0.22253	0.0577702	0.18703
POLE	0.187026	0.315792	0.174958	0.0356762	0.207885	0.187026
ADAM17	0.219474	0.287942	0.181892	0.165886	0.186895	0.186895
UBE2N	0.388781	0.198589	0.186841	0.105035	0.107971	0.186841
KIAA1549	0.186832	0.226843	0.36179	-0.00150321	-0.0686105	0.186832
TATDN1	0.283454	0.150263	-0.112867	0.186829	0.390695	0.186829
L3MBTL3	0.239488	0.134677	0.186777	0.0314992	0.214117	0.186777
NUTF2	0.300014	0.186735	0.0976909	-0.127439	0.260233	0.186735
LVRN	0.200381	0.340827	0.186657	-0.0521057	0.0500597	0.186657
LAMA1	0.186613	0.334083	0.424515	-0.0673873	0.0890602	0.186613
PHF5A	0.397225	0.186578	0.167684	-0.0578813	0.189718	0.186578
ZNF507	0.310468	0.186512	0.226984	0.104842	0.175784	0.186512
MAGEA9B	0.186499	0.346453	0.256025	-0.0559179	0.0702863	0.186499
BIRC2	0.232802	0.119772	0.017463	0.236352	0.186484	0.186484
PLXNA1	0.364739	0.09182	0.186396	-0.154664	0.291637	0.186396
JADE3	0.293674	0.186373	0.173756	0.150167	0.189397	0.186373
FKBP4	0.281566	0.361211	0.186212	0.0929678	0.0911343	0.186212
CD276	0.380368	0.196822	0.186147	-0.105518	0.168701	0.186147
TBCB	0.26979	0.167492	0.206844	-0.192675	0.1861	0.1861
TEAD2	0.291907	0.126234	0.321043	0.18607	0.169224	0.18607
ZNF283	0.352423	0.0557439	0.0619053	0.186064	0.191775	0.186064
NEMP2	0.316516	0.186051	0.0982408	0.11718	0.216296	0.186051
PPP5C	0.359062	0.18604	0.129817	0.224765	0.0896073	0.18604
PLAG1	0.438349	0.137367	0.185962	0.0645658	0.315321	0.185962
ARMC8	0.279256	0.168824	0.206774	-0.000617836	0.185958	0.185958
PDRG1	0.365674	0.185956	0.256579	0.00220058	0.0454448	0.185956
NUP62	0.356936	0.179146	0.0120499	0.185856	0.216763	0.185856
MRPS9	0.209653	0.326855	0.185854	0.0234063	0.0727697	0.185854
NGRN	0.185741	0.236578	0.251666	0.0362656	-0.0147232	0.185741
RMI2	0.24064	0.237603	0.104003	-0.00953672	0.18574	0.18574
TTF2	0.255252	0.194134	0.10273	0.18563	0.159049	0.18563
RIPPLY3	0.12366	0.232019	0.185527	-0.0246381	0.265956	0.185527
KRR1	0.250582	0.205386	0.1855	0.180532	0.14592	0.1855
SEC23IP	0.302083	0.185451	0.24974	0.114413	0.0678812	0.185451
SERBP1	0.235603	0.189824	0.0521207	0.181739	0.185421	0.185421
FOXA3	0.241613	0.185388	0.245168	0.0677197	-0.018106	0.185388
LRCH3	0.364233	0.0984996	0.212909	0.0145248	0.18535	0.18535
CDKAL1	0.307703	0.0364872	0.263946	0.185327	0.0874097	0.185327
RBM42	0.309543	0.242748	0.180283	-0.0214756	0.185306	0.185306
ZNF740	0.411679	0.185241	0.160976	0.216255	0.0602367	0.185241
NOTCH1	0.198368	-0.043611	0.185228	0.230446	0.085827	0.185228
FASTKD2	0.185223	0.199746	0.187026	0.1072	0.0949384	0.185223
DHX16	0.243256	0.223641	0.185129	0.178712	0.0892805	0.185129
PITX2	0.229438	0.133117	0.185122	0.164382	0.191781	0.185122
AKT2	0.182222	0.185069	0.188141	-0.0354594	0.219471	0.185069
TULP3	0.308709	0.222855	0.18502	0.0407926	0.103557	0.18502
ZNF585A	0.324487	0.0989515	0.281593	0.184982	0.097329	0.184982
PLBD1	0.37178	0.312044	0.184955	-0.120883	0.059534	0.184955
DMRT1	0.128175	0.245874	0.184914	0.235131	0.0666501	0.184914
CCT8	0.427249	0.293774	0.184876	0.112712	0.0872787	0.184876
HNRNPU	0.451956	0.184864	0.166071	0.21016	0.145092	0.184864
SNRPA	0.380109	0.246495	0.184815	-0.0391875	0.119313	0.184815
NABP2	0.23816	0.204455	0.174304	0.184792	0.0429339	0.184792
SF3B1	0.270375	0.0991761	0.237881	0.152711	0.184776	0.184776
EMILIN3	0.225614	0.184715	0.33798	0.00834709	0.049156	0.184715
ATP5SL	0.439205	0.184699	0.207228	0.135163	0.0693308	0.184699
ARL10	0.203839	0.082658	0.209054	0.184692	0.0454872	0.184692
PRKAA2	0.224159	0.186211	0.0784543	-0.0086564	0.184679	0.184679
CYP2W1	0.282227	0.18456	0.369174	-0.0602735	0.11705	0.18456
SUPT5H	0.383597	0.184547	0.164175	-0.00395393	0.239734	0.184547
MITD1	0.356416	0.184528	0.00602704	-0.00314896	0.247726	0.184528
HNRNPA1L2	0.403212	0.033648	0.206926	-0.0533008	0.184469	0.184469
TFAP2E	0.40609	-0.0370515	0.0866295	0.184466	0.267875	0.184466
ACTR5	0.218587	0.196338	0.184404	-0.0382809	-0.00688013	0.184404
CWC22	0.3147	0.269764	0.141039	0.11041	0.184368	0.184368
CHUK	0.22266	0.184339	0.303561	0.117393	-0.00279015	0.184339
ATG9A	0.292946	0.203503	0.184333	0.0845198	0.0555455	0.184333
PWP1	0.499627	0.341774	0.184227	0.0929148	0.118719	0.184227
NCL	0.450623	0.319425	0.139341	0.173233	0.184165	0.184165
CDV3	0.295912	0.248282	0.184158	0.114917	0.135518	0.184158
FBN3	0.291932	0.184102	0.303866	-0.0474846	0.0293694	0.184102
BOLL	0.196922	0.0900867	0.183991	0.0364303	0.197588	0.183991
LEMD3	0.183983	0.0897796	0.246611	0.175447	0.200663	0.183983
DNAAF5	0.320182	0.233467	0.157505	0.0812634	0.183903	0.183903
PRSS50	0.170011	0.143922	0.183866	0.220576	0.204742	0.183866
CELF1	0.183729	0.00345757	-0.0120834	0.226906	0.19634	0.183729
RCN2	0.311776	0.26667	0.170236	0.0326002	0.183564	0.183564
FAM171A2	0.231739	0.153123	0.377874	0.183517	-0.0629277	0.183517
NIP7	0.189038	0.183459	0.135353	0.0610441	0.223603	0.183459
C3orf17	0.308673	0.190296	0.181964	0.0734848	0.183336	0.183336
RBFOX2	0.259068	-0.00851654	0.184723	0.183301	0.070618	0.183301
ZNF682	0.334589	-0.0401971	0.183281	0.210285	0.0868439	0.183281
ARHGAP11B	0.328942	0.31989	0.0811226	0.0209446	0.183137	0.183137
HNRNPR	0.253173	0.280851	0.183067	0.156587	0.0720804	0.183067
CHD7	0.429534	0.183027	0.204372	0.142861	0.160039	0.183027
HUWE1	0.30678	0.202146	0.0225495	0.18301	0.118881	0.18301
ENY2	0.182881	0.0901164	-0.0261558	0.199636	0.255478	0.182881
NETO2	0.11862	0.182783	0.364622	0.202367	0.0392769	0.182783
UCHL1	0.182777	0.275448	0.203691	-0.0438579	-0.030538	0.182777
MIS18A	0.41108	0.380285	0.182579	0.0922965	0.164743	0.182579
UTP23	0.26407	-0.00202018	-0.115435	0.182578	0.200154	0.182578
KDM5B	0.34171	0.092733	0.313392	0.0391656	0.182572	0.182572
ETNK1	0.303587	0.182465	0.206468	0.118177	0.00225643	0.182465
EMG1	0.429069	0.228118	0.18242	-0.0345199	0.116239	0.18242
PHF14	0.21179	0.109811	0.222588	0.182387	0.132373	0.182387
FAM72D	0.314582	0.363503	0.182364	0.0439048	0.149006	0.182364
DDX21	0.273484	0.279732	0.0985813	0.182239	0.0384151	0.182239
CLDN19	0.294239	0.182217	0.41536	-0.0458817	0.141122	0.182217
NRIP3	0.257643	-0.00195461	0.148452	0.222304	0.18218	0.18218
ARMC1	0.18217	0.190485	0.143755	0.255503	0.169458	0.18217
OSTC	0.305951	0.182147	0.193698	-0.000271386	0.09682	0.182147
HOXC6	0.212622	0.361592	0.142294	0.182116	0.131567	0.182116
TGS1	0.293075	0.182104	0.147759	0.22721	0.110815	0.182104
SIX3	0.141689	0.23327	0.292184	0.0653907	0.182076	0.182076
PLXNA2	0.203557	-0.265887	0.182012	0.196307	-0.0398265	0.182012
ERGIC2	0.320388	0.192927	0.0361254	0.135448	0.182012	0.182012
MCM6	0.338154	0.320766	0.150699	0.121731	0.182001	0.182001
ZNF420	0.320428	0.114732	0.307361	0.181989	0.0497045	0.181989
ANO7	0.368496	0.177111	0.183615	0.181939	0.0379746	0.181939
ZUFSP	0.29894	0.189224	0.146155	0.0742965	0.181891	0.181891
ATP2A2	0.199682	0.232539	0.0131853	0.181861	0.0635369	0.181861
CHFR	0.379585	0.145989	0.181727	0.205961	0.176607	0.181727
PBX2	0.470081	0.181628	0.301573	0.122007	0.148058	0.181628
DLX5	0.256848	0.181548	0.191859	0.13111	0.13204	0.181548
PELP1	0.419971	0.250349	0.181528	-0.00832489	-0.0261503	0.181528
SACS	0.267807	0.181526	0.242937	0.10873	0.0478577	0.181526
AP000350.10	0.230939	0.209836	0.103568	0.181522	-0.0833468	0.181522
C1orf174	0.287176	0.181417	0.116713	0.0573124	0.226473	0.181417
ACTR2	0.182662	0.181366	0.164495	0.212717	0.175673	0.181366
RFX6	0.277923	0.226694	0.181342	0.00423036	-0.0876366	0.181342
PYY	0.218405	0.181125	0.209136	0.0460684	0.00884519	0.181125
USP14	0.356556	0.279785	0.181079	0.112273	0.0810719	0.181079
SYCP1	0.180988	0.182971	0.331982	0.061905	0.00362536	0.180988
ZNF518A	0.350918	0.127294	0.269974	0.0357423	0.180985	0.180985
TADA2A	0.236669	0.138892	0.284314	0.156551	0.180957	0.180957
AP3M1	0.385899	0.187272	0.180805	0.107409	-0.0195116	0.180805
MASTL	0.213543	0.340867	0.059337	0.0741507	0.180726	0.180726
SLC39A5	0.281676	0.180726	0.226627	0.105448	-0.0401847	0.180726
SRGAP2	0.180704	-0.0145817	0.200923	0.039161	0.201476	0.180704
TMEM132A	0.201866	0.137224	0.235204	0.0377577	0.180654	0.180654
TSPAN14	0.265136	0.180568	0.025471	-0.260794	0.228813	0.180568
TRAM2	0.270992	0.1716	0.180545	0.254682	0.053248	0.180545
SLC7A6	0.287409	0.00173098	0.240081	0.168988	0.180516	0.180516
TCOF1	0.442341	0.283199	0.154297	0.180387	0.14901	0.180387
ZNF345	0.352237	0.0178854	0.256709	0.180331	0.0940961	0.180331
PGD	0.180327	0.263553	0.256093	-0.0398334	0.105367	0.180327
CBX2	0.247775	0.176339	0.396189	0.180258	-0.00917646	0.180258
BOD1	0.336255	0.136123	0.276021	0.180224	-0.0810719	0.180224
TNPO1	0.180201	0.158183	0.242547	0.185772	0.0254132	0.180201
CT83	0.180161	0.138455	0.231546	0.0967869	0.220087	0.180161
SKIL	0.258784	0.176922	0.180159	0.107038	0.303243	0.180159
C2orf72	0.180155	0.33881	0.262254	0.123652	-0.118375	0.180155
C1QL4	0.1801	0.274708	0.19452	-0.043336	-0.00674276	0.1801
RPP40	0.203735	0.237867	0.152321	0.180066	0.044219	0.180066
SYCP2	0.192485	0.179993	0.219232	0.0607911	0.124387	0.179993
KDM6B	0.241943	0.0332491	0.179992	0.253152	-0.0777718	0.179992
HMGB1	0.108568	0.179968	0.195455	0.0828186	0.239849	0.179968
DUSP9	0.612129	0.179962	0.34531	0.0907785	0.0631177	0.179962
DDX46	0.284929	0.184174	0.165063	0.179938	0.00950853	0.179938
SNRPA1	0.525302	0.418836	0.0176444	0.0946885	0.179926	0.179926
SMYD5	0.396515	0.222349	0.179919	-0.0276225	0.0790194	0.179919
TCEA1	0.179896	0.223708	0.0902722	0.0712878	0.21479	0.179896
HOXB8	0.213723	0.179832	0.159323	0.126938	0.366143	0.179832
METTL9	0.354447	0.179782	0.217849	-0.00934737	0.0856049	0.179782
ANKRD52	0.387052	0.271596	0.121646	0.179765	0.143087	0.179765
COL22A1	0.206525	0.170786	0.179651	-0.0839718	0.378445	0.179651
ATIC	0.425487	0.310079	0.176445	0.126131	0.17957	0.17957
RNMT	0.373294	0.179536	0.186777	0.0896091	0.0431491	0.179536
USP22	0.363358	0.106602	0.183769	0.17939	-0.00371622	0.17939
LYPD6	0.179318	0.216126	0.266235	0.0531288	0.100119	0.179318
SLC45A4	0.27402	0.202958	-0.0604546	0.179244	0.0824686	0.179244
PDCD2	0.412727	0.17919	0.197143	0.12545	0.012125	0.17919
EXOSC8	0.358206	0.205143	0.152008	0.0434079	0.179035	0.179035
PAFAH1B3	0.381023	0.178994	0.229618	0.0192801	0.150226	0.178994
RTTN	0.240757	0.140886	0.205559	0.178989	0.0075682	0.178989
EP400	0.336522	0.199452	0.178962	0.145089	0.0973033	0.178962
UTP20	0.352638	0.178955	0.225732	0.15223	0.0583155	0.178955
H2AFY2	0.560021	0.178934	0.353948	0.0243821	0.123895	0.178934
NUP43	0.376788	0.202487	0.178933	0.130614	0.170307	0.178933
SPERT	0.261627	0.17893	0.00307772	-0.0722075	0.182932	0.17893
TMSB15A	0.202604	0.164099	0.385919	0.178928	0.087368	0.178928
KDM5A	0.235609	0.178904	0.20725	0.152162	0.139015	0.178904
PTK7	0.402878	-0.0844166	0.28286	0.0993188	0.178769	0.178769
FXR2	0.201714	0.208386	0.178709	0.170432	-0.064875	0.178709
ZBED4	0.418464	0.144349	0.178624	0.0844111	0.191907	0.178624
BMS1	0.380464	0.240602	0.178568	0.0584033	0.0998099	0.178568
PANK3	0.178388	0.0244186	0.212457	0.277737	-0.0177085	0.178388
ARHGEF19	0.178324	-0.0661695	0.31762	0.126894	0.234323	0.178324
TMEM65	0.289098	0.10726	-0.0438376	0.178305	0.259861	0.178305
MAPKAPK5	0.401135	0.207921	0.178271	0.0519763	0.100479	0.178271
HSPA13	0.246871	0.178255	0.306429	0.162401	-0.0278514	0.178255
TRPM2	0.178246	0.182657	-0.0832151	0.0407398	0.181639	0.178246
NUP88	0.340351	0.196361	0.0951614	0.178194	-0.0104863	0.178194
PRMT1	0.456715	0.22702	0.178164	0.0797556	0.145948	0.178164
FSCN1	0.178152	0.19465	0.345497	0.0921027	0.162712	0.178152
RBM12	0.413867	0.178098	0.285979	0.173494	0.0510395	0.178098
FBXL19	0.28138	0.187828	0.178049	0.0954976	0.157979	0.178049
MAZ	0.263395	0.186774	0.178034	0.0889053	0.0822646	0.178034
NELFA	0.423353	0.216547	0.0561356	-0.0236397	0.177947	0.177947
EXOSC10	0.268373	0.268368	0.170153	-0.029362	0.177883	0.177883
GAL3ST3	0.264997	0.278599	0.177814	-0.102114	-0.0481777	0.177814
MYL6B	0.334168	0.235593	0.177721	0.171669	0.0145105	0.177721
NOC3L	0.23547	0.177685	0.2361	0.0756078	0.0887377	0.177685
DDX19A	0.220034	0.109041	0.232491	0.0602538	0.17768	0.17768
POLD1	0.469163	0.177474	0.155953	0.0103722	0.188369	0.177474
PSMD13	0.232792	0.122511	0.17736	-0.0744197	0.266423	0.17736
NOP2	0.418868	0.367585	0.17734	0.1216	0.174704	0.17734
ATP8B3	-0.131291	0.249537	-0.0790707	0.304625	0.177275	0.177275
C1QBP	0.321659	0.235461	0.0625506	0.177218	-0.0930083	0.177218
NUDT4	0.23907	0.100954	0.180634	0.177188	-0.000545716	0.177188
E2F4	0.372154	0.17715	0.180759	0.0560598	0.160576	0.17715
DDX27	0.461308	0.250473	0.152737	-0.00690928	0.177147	0.177147
GPANK1	0.177118	0.119617	0.216081	0.178292	0.0248937	0.177118
UBAC2	0.237619	0.177102	0.25718	-0.0818303	0.173214	0.177102
MFAP2	0.395024	0.166788	0.336591	-0.155935	0.177017	0.177017
EPT1	0.117911	0.366006	0.22016	0.176972	0.109394	0.176972
PPFIBP1	0.0702963	0.176963	0.0666091	0.204295	0.190335	0.176963
ZFR	0.221076	0.187237	0.150313	0.176888	0.0593021	0.176888
ZNF772	0.281631	-0.00564236	-0.00055314	0.203106	0.176752	0.176752
SMN1	0.384709	0.176741	0.132178	0.206526	0.0921108	0.176741
TBL1X	0.273638	0.177607	-0.0439192	0.176734	-0.0283472	0.176734
ZNF793	0.283576	0.167009	0.227105	0.176692	0.118138	0.176692
ZNF239	0.377774	0.117967	0.176689	0.00166066	0.206026	0.176689
TRUB1	0.176558	0.28517	0.207578	0.0771913	0.0621055	0.176558
CDC5L	0.145833	0.176517	0.2695	0.221017	0.124493	0.176517
COPS3	0.300148	0.17153	0.181838	0.176517	-0.115849	0.176517
FBXO27	0.0216812	0.335333	0.176516	-0.13964	0.236055	0.176516
E2F8	0.255441	0.312872	0.0509005	0.147058	0.176477	0.176477
XPNPEP1	0.313817	0.300949	0.176473	-0.1184	0.135376	0.176473
PPP6R3	0.255835	0.176453	0.117504	0.154467	0.204165	0.176453
STK3	0.176385	0.021624	-0.0953643	0.249229	0.266347	0.176385
MRPS12	0.176375	0.244283	0.0362599	0.0648232	0.177741	0.176375
ROCK2	0.241313	0.17318	0.176346	0.212778	0.095693	0.176346
PPME1	0.186928	0.180863	0.0823107	0.0946304	0.176336	0.176336
ZNF155	0.238731	-0.0237784	0.0709265	0.231435	0.176324	0.176324
ERLIN1	0.288523	0.365957	0.176316	0.0157287	0.0205097	0.176316
GNB1L	0.318398	0.176272	-0.149936	-0.134184	0.202933	0.176272
HCCS	0.176248	0.248478	-0.0746883	0.179538	0.0923768	0.176248
UBE2L3	0.38467	0.177909	-0.0277448	-0.1739	0.17624	0.17624
ALX1	0.262464	0.405569	0.067168	0.0791619	0.176194	0.176194
ELOVL2	0.176115	0.183241	0.454536	0.058348	-0.0106616	0.176115
ZNF274	0.176101	-0.0111815	0.0433876	0.234978	0.181293	0.176101
ZNF234	0.337437	0.02829	0.189628	0.176099	0.128557	0.176099
ANP32E	0.214955	0.149581	0.179606	0.124918	0.176049	0.176049
HENMT1	0.129461	0.222555	0.27776	0.156762	0.175917	0.175917
BZW1	0.0822909	0.175802	0.341177	0.152631	0.175795	0.175795
GTPBP4	0.451175	0.2744	0.172089	0.0241656	0.1757	0.1757
ZBTB12	0.42936	0.175692	0.258627	0.0351627	0.170663	0.175692
FANCB	0.330045	0.28059	0.127412	0.133835	0.17568	0.17568
CHML	0.26832	0.209063	0.175672	0.042363	0.104661	0.175672
HS2ST1	0.241301	0.17566	0.155881	0.123361	0.180821	0.17566
SSX4	0.091485	0.175621	0.255616	-0.0499918	0.227183	0.175621
ANKLE2	0.41469	0.175593	0.0820763	0.0819932	0.267681	0.175593
DLGAP3	0.223256	0.193709	0.175582	-0.0242494	-0.114199	0.175582
APAF1	0.175554	0.0718384	0.220005	0.232086	0.0128024	0.175554
SEH1L	0.347528	0.185483	0.0767002	0.175551	0.0544664	0.175551
NAA50	0.279122	0.283332	0.0577394	0.128067	0.1755	0.1755
MKI67	0.368386	0.360661	0.169267	0.167422	0.175484	0.175484
HSF1	0.345481	0.189188	-0.155244	-0.0386759	0.175419	0.175419
DDX47	0.248313	0.10706	0.192223	-0.00274871	0.175415	0.175415
FAM132A	0.175403	0.218223	0.121942	0.0312473	0.191952	0.175403
LIG1	0.347687	0.248035	0.12883	-0.0270805	0.17529	0.17529
GRWD1	0.258372	0.180839	0.0820913	0.175187	0.0471241	0.175187
ARL5B	0.175178	0.270236	0.384345	0.0744614	0.119857	0.175178
SLF1	0.17516	0.0774305	0.263658	0.205425	0.069077	0.17516
CCR10	0.217398	0.0809887	0.312732	0.175074	-0.0761377	0.175074
GTPBP2	0.334152	0.0753171	0.175047	0.109882	0.207256	0.175047
PRRC2A	0.337836	0.20971	0.175006	0.146693	0.14236	0.175006
SP1	0.250259	0.185253	-0.0783645	0.171761	0.17499	0.17499
TBC1D1	0.17499	0.197748	-0.022493	0.194052	0.0363328	0.17499
DYNC1I2	0.174967	0.178711	0.179078	0.160862	0.138356	0.174967
ZNF607	0.345175	0.143924	0.174921	0.182474	0.138634	0.174921
TFDP2	0.240551	0.174904	0.223578	0.000977352	0.0669249	0.174904
ASIC1	0.333773	0.145183	0.237143	0.174889	-0.0303002	0.174889
XRN2	0.210024	0.174841	0.311397	0.110999	0.0336227	0.174841
KMT5A	0.413389	0.287952	0.120286	0.0691958	0.174801	0.174801
ZNF790	0.174758	-0.0410619	0.160265	0.186274	0.176467	0.174758
HNRNPD	0.315674	0.206114	0.146928	-0.152073	0.174689	0.174689
RARS	0.353073	0.174523	0.0921665	0.281346	0.0625469	0.174523
KLHL23	0.39603	0.174428	0.318449	-0.0579442	0.0148352	0.174428
EN1	0.174314	0.194392	0.307713	0.154809	0.133867	0.174314
HDAC1	0.492981	0.277445	0.150484	0.0538084	0.174263	0.174263
ZNF157	0.205871	0.174244	0.194417	-0.0255047	-0.0779061	0.174244
TMEM178B	0.176447	0.284401	0.114838	0.174202	-0.0912964	0.174202
DEK	0.204977	0.174162	0.192205	0.163671	0.123098	0.174162
NOC2L	0.173734	0.235954	0.174144	0.038144	0.209397	0.174144
BRD4	0.338429	0.203792	0.174064	0.134966	0.0880408	0.174064
PPHLN1	0.411118	0.170428	0.218735	0.112412	0.173953	0.173953
ZC3H18	0.221058	0.13292	0.17386	0.0967754	0.190181	0.17386
CALM3	0.356754	0.212768	0.0929772	0.173859	0.111985	0.173859
ZNF532	0.208452	0.0577472	0.170127	0.205	0.173809	0.173809
KIF1A	0.14597	0.323172	0.320737	0.173798	-0.112593	0.173798
B3GALNT2	0.173705	0.120483	0.228857	0.242911	-0.0232554	0.173705
HOXB7	0.173689	0.26425	0.113914	0.0564225	0.27695	0.173689
LRRC34	0.176913	-0.0139639	0.225768	0.0599741	0.173645	0.173645
TMEM5	0.278219	0.260318	0.173567	0.161176	-0.0298579	0.173567
PCNXL3	0.267362	0.182287	0.0840331	-0.0094445	0.173456	0.173456
DNAJC7	0.316088	0.173412	0.185716	0.14898	0.168898	0.173412
DESI2	0.323322	0.0514389	0.226961	0.169107	0.173241	0.173241
EXOSC3	0.428305	0.173076	0.0504273	0.0692786	0.202847	0.173076
HOXC10	0.360829	0.337226	0.17303	0.142872	0.0757212	0.17303
DDAH2	0.336134	0.172998	0.179562	-0.0623211	0.169278	0.172998
PCYT1A	0.173738	0.179225	0.0779472	0.0328752	0.172987	0.172987
VEZT	0.172899	0.0567306	0.186899	0.155166	0.25742	0.172899
MRPL30	0.327703	0.313522	0.158085	0.172872	0.170758	0.172872
NUP50	0.263569	0.175736	0.00478597	0.0284385	0.172871	0.172871
HNRNPA1	0.420635	0.134558	0.172807	0.203766	0.0139225	0.172807
RP11-382A20.3	-0.0174546	0.259141	0.299225	0.172785	0.0727275	0.172785
CXXC5	0.254713	0.0103707	-0.0394871	0.172636	0.198706	0.172636
PLEKHA1	0.311029	0.172627	0.218382	0.0212233	0.0807421	0.172627
GTF2IRD1	0.249564	0.113286	0.223215	0.0966778	0.172607	0.172607
FAM155B	0.240967	0.059163	0.172564	0.230281	-0.0473031	0.172564
GPN3	0.249036	0.226516	0.172482	0.103583	0.0531339	0.172482
PSENEN	0.172449	0.175373	0.0667352	-0.0550598	0.262484	0.172449
SYNCRIP	0.294153	0.176086	0.0670716	0.131166	0.172411	0.172411
IFFO2	0.302169	-0.12962	0.172408	-0.0681566	0.190726	0.172408
DFFA	0.172396	0.203484	0.206785	0.0578919	0.0945378	0.172396
EFNB2	-0.0655301	-0.0487225	0.228563	0.172387	0.197751	0.172387
RBM14	0.373416	0.135248	0.172385	0.189748	0.0901705	0.172385
PHB2	0.19672	0.241068	0.172346	0.0895599	0.0653395	0.172346
TUBA1B	0.290188	0.285747	0.172297	0.141617	0.114831	0.172297
MRPL44	0.194858	0.193691	0.172269	0.167264	0.138821	0.172269
PUF60	0.218359	0.210653	-0.0838696	0.172264	0.128867	0.172264
RBBP4	0.21549	0.119136	0.244757	0.172214	0.153852	0.172214
RRS1	0.196958	0.215939	-0.0712991	0.172179	0.117316	0.172179
CWC27	0.358247	0.165397	0.172179	0.218686	0.0051015	0.172179
OVOL3	0.261937	0.101909	0.181188	0.0942556	0.172145	0.172145
DICER1	0.196875	0.0786768	0.194003	0.172035	0.0686707	0.172035
TAF2	0.172023	0.161131	-0.0708315	0.24406	0.183607	0.172023
TMEM263	0.181761	0.0945886	0.223775	0.171961	-0.000580943	0.171961
TAF8	0.171942	0.112541	0.244575	0.282333	0.162858	0.171942
ZW10	0.171887	0.245023	0.0205344	0.227289	0.0873621	0.171887
MRPS22	0.171865	0.288031	0.0916458	-0.00223516	0.24209	0.171865
FAM175B	0.211805	0.186168	0.171839	0.0256236	0.103449	0.171839
RCC1	0.293669	0.171832	0.0269832	0.167112	0.238589	0.171832
EMC1	0.178935	0.327471	0.171761	0.0317357	0.0785439	0.171761
FIGNL1	0.251433	0.152835	0.171757	0.0566884	0.224849	0.171757
SH3BP1	0.478374	0.171719	0.168541	0.0128503	0.211468	0.171719
ZNF302	0.23129	-0.0150096	0.213986	0.132521	0.171703	0.171703
PLEKHG4	0.326436	0.000660156	0.285913	0.025869	0.171692	0.171692
C19orf54	0.0946867	0.171623	0.198758	0.211431	0.093066	0.171623
DCLRE1B	0.252095	0.0812524	0.086721	0.177743	0.171618	0.171618
PA2G4	0.421731	0.357623	0.0306613	0.164569	0.171577	0.171577
THPO	0.219927	0.11582	0.38037	0.171568	0.0391531	0.171568
C2orf47	0.0821782	0.317162	0.0939836	0.171564	0.215527	0.171564
MFN1	0.17152	0.245662	0.0281313	0.0673222	0.204145	0.17152
SEMA6A	0.113815	0.174194	0.384224	0.171519	0.0457476	0.171519
COX7A2L	0.350837	0.171485	0.190718	0.00927345	0.00444998	0.171485
IFT81	0.171458	0.228491	0.284613	0.0690947	0.0563227	0.171458
ACTN1	0.211777	0.171415	-0.0767286	0.0284767	0.192126	0.171415
RBM19	0.363525	0.236855	0.171358	0.159138	-0.0512925	0.171358
RBM12B	0.251937	0.0704293	0.0567142	0.221459	0.171293	0.171293
POLR3B	0.297645	0.147385	0.26256	0.17129	0.00507354	0.17129
BACH1	0.12098	0.156116	0.298198	0.187068	0.171268	0.171268
HOXA11	0.149047	0.479789	0.171215	0.0990291	0.185966	0.171215
SLC29A1	0.188824	-0.00501569	0.262299	0.17118	0.0249657	0.17118
NVL	0.414233	0.00240404	0.171145	0.142431	0.17919	0.171145
PGM2	-0.023432	0.289996	-0.00254925	0.185951	0.171132	0.171132
ESCO1	0.279304	0.13537	0.211227	0.0694863	0.171083	0.171083
SLC2A7	0.171062	0.301063	0.329523	-0.0794992	-0.0226442	0.171062
C1QTNF6	0.394323	0.240494	0.0505248	0.0973573	0.171031	0.171031
RP11-315D16.2	0.17099	0.271295	0.173062	0.116297	-0.00772979	0.17099
SF3B4	0.337324	0.170904	0.120354	-0.0693737	0.176751	0.170904
YWHAE	0.276961	0.225519	0.154679	0.170898	0.0769609	0.170898
PTPN11	0.0778896	0.248503	0.170857	0.220431	0.0630305	0.170857
FAM72B	0.302501	0.409127	0.170852	0.132671	0.167589	0.170852
DAXX	0.170801	0.126495	0.253229	0.174428	0.128986	0.170801
UTP11L	0.202863	0.146504	0.170774	0.0573309	0.217461	0.170774
CSE1L	0.511115	0.34814	0.170759	0.0617668	0.163466	0.170759
CENPU	0.170731	0.278237	0.219356	0.0945081	0.168077	0.170731
PAQR7	0.186761	0.249737	0.0896138	0.0872188	0.170672	0.170672
COL7A1	0.0949489	0.208661	0.170645	0.0222875	0.338966	0.170645
NUDT19	0.170632	0.228496	0.00516803	0.0979985	0.320949	0.170632
NREP	0.55164	0.0460692	0.423829	0.170609	0.0810061	0.170609
BUB3	0.35918	0.263403	0.170598	0.106987	0.118693	0.170598
GOLGA7	0.175899	0.17047	0.114702	0.0596501	0.172835	0.17047
CIAO1	0.298039	0.218726	0.170453	-0.0196599	0.150364	0.170453
GET4	0.279794	0.0871817	0.17033	-0.0280148	0.192981	0.17033
MRPS35	0.354484	0.306269	0.0875133	0.170262	0.0697864	0.170262
SLBP	0.264194	0.228377	0.0392981	0.0647793	0.170185	0.170185
UBE2D1	0.349358	0.09522	0.169961	0.084367	0.192543	0.169961
KIAA1429	0.368582	0.122376	0.0317045	0.261063	0.169948	0.169948
RNGTT	0.252981	0.169914	0.216407	0.144605	0.0173507	0.169914
SLC35A2	0.343467	0.268249	-0.0704585	0.0488383	0.1699	0.1699
MAEA	0.296834	0.182785	0.102815	-0.0402072	0.169853	0.169853
C2orf49	0.230111	0.169798	0.210567	0.0584171	0.168521	0.169798
TRMT61B	0.215581	0.169714	0.193636	0.13953	0.0244479	0.169714
USP42	0.169604	0.170303	0.233065	0.133492	0.131558	0.169604
KBTBD2	0.241907	0.0381198	0.16953	0.137365	0.194961	0.16953
ZNF346	0.257085	0.0515199	0.199262	0.169518	-0.0621804	0.169518
NEUROD1	0.175421	0.0427333	0.239366	0.169481	-0.0727769	0.169481
C8orf88	0.233698	0.208462	0.169435	0.0794804	-0.0578447	0.169435
UBA5	0.170449	0.169419	0.210838	0.0715922	0.11747	0.169419
KNOP1	0.20939	0.264223	0.164477	0.02341	0.169362	0.169362
SMUG1	0.359541	0.273117	0.0842356	0.0495313	0.169297	0.169297
DCAF17	0.202153	0.196981	0.169282	0.0983372	0.13044	0.169282
INTS4	0.407422	0.108316	0.034977	0.19549	0.16927	0.16927
FAM103A1	0.339214	0.287719	0.16926	0.028684	0.103867	0.16926
UBFD1	0.293354	0.171492	0.169116	0.149214	0.144255	0.169116
NAA25	0.432146	0.253942	0.169114	0.154087	0.157257	0.169114
GPATCH2	0.236346	0.04441	0.219385	0.113623	0.169085	0.169085
CUTC	0.325706	0.16904	0.193876	-0.021853	0.0613139	0.16904
TTC27	0.42173	0.281999	0.169011	0.114793	0.117403	0.169011
FZD5	0.278363	0.176369	0.168966	0.141004	0.0781198	0.168966
PPIH	0.29555	0.186053	0.0124048	-0.0348525	0.168881	0.168881
NCAPG2	0.236947	0.295559	0.105716	0.0464139	0.168861	0.168861
ZNF565	0.304608	0.122712	0.202313	0.0491348	0.168821	0.168821
QTRTD1	0.272373	0.232196	0.0477824	0.03986	0.168785	0.168785
APPL2	0.168783	0.236311	0.309813	0.115912	0.0836478	0.168783
SP8	0.25732	0.0880288	0.0802657	0.195907	0.168759	0.168759
PFDN6	0.217895	0.195523	0.16874	0.0413672	0.138949	0.16874
NPM3	0.43473	0.227796	0.168718	-0.0692841	0.103687	0.168718
FAM9A	0.184707	0.205232	0.168711	0.0283942	0.0808558	0.168711
AKR1E2	0.168688	0.170532	0.195509	0.0979947	0.0859469	0.168688
ZNF638	0.257576	0.0567989	0.168656	0.109767	0.179863	0.168656
PCBP2	0.391644	0.267948	0.134752	0.1686	0.102178	0.1686
CCT3	0.398193	0.234623	0.168497	0.055524	0.117314	0.168497
GUCA2A	0.256285	0.207991	0.168382	-0.0563932	0.0345514	0.168382
TRIM71	0.679805	0.109729	0.168355	0.404582	0.0930462	0.168355
H2AFZ	0.286914	0.286069	0.100109	0.0192259	0.168331	0.168331
SRRD	0.348783	0.168307	0.121718	-0.0250475	0.204134	0.168307
INTS7	0.290028	0.139708	0.208363	0.16829	0.0983314	0.16829
MSL1	0.30494	0.168279	0.32707	0.0865245	0.0929422	0.168279
AARS2	0.233912	0.168241	0.204279	0.0705253	0.118959	0.168241
STRN4	0.362574	0.190747	0.168201	0.0337889	0.165655	0.168201
ZNF808	0.243462	-0.0856946	-0.0590361	0.171834	0.168165	0.168165
KPNA3	0.149822	0.272133	0.306291	0.149895	0.168122	0.168122
FOXL2	0.0872059	0.23302	0.138113	0.16805	0.198979	0.16805
USP37	0.168006	0.123607	0.221587	0.17849	0.0432672	0.168006
RDM1	0.23048	0.254833	0.167963	-0.0369913	0.119601	0.167963
ZNF530	0.44109	0.100175	0.0516935	0.195644	0.167925	0.167925
ZKSCAN8	0.253606	0.0629156	0.222575	0.167921	0.0297127	0.167921
TSACC	0.284808	0.194098	0.167904	-0.0727205	0.0346073	0.167904
NXF2B	0.167878	0.0437848	0.30098	0.215199	-0.108897	0.167878
VAPB	0.227793	0.167863	0.229979	-0.0379207	0.0210833	0.167863
POM121	0.198927	0.0742259	0.173972	0.167855	-0.0990456	0.167855
LGALS7B	0.104865	0.167841	0.248798	-0.0791747	0.216018	0.167841
PROB1	0.184013	0.167816	0.0359528	0.313607	-0.0191094	0.167816
DIAPH3	0.167804	0.359681	0.110374	0.110254	0.258344	0.167804
NRARP	0.0593008	0.221915	0.283177	0.167757	0.0018171	0.167757
INTS8	0.398446	0.147921	-0.0264516	0.167746	0.29065	0.167746
NRDC	0.194064	0.2778	0.0537922	0.166166	0.167732	0.167732
IQGAP3	0.167672	0.226401	0.0449685	0.0933074	0.205443	0.167672
FLVCR1	0.495424	0.186235	0.167643	0.07088	0.000701737	0.167643
SNRPB	0.472019	0.223664	0.167637	-0.0223684	0.15865	0.167637
ZNF142	0.297605	0.16756	0.134856	0.171087	0.0823664	0.16756
RALY	0.438953	0.0228835	0.177014	-0.14066	0.167534	0.167534
TRMT12	0.18945	0.035691	-0.121965	0.167517	0.368675	0.167517
LZIC	0.167511	0.192429	0.174237	0.163322	-0.00448257	0.167511
XPOT	0.299856	0.292312	0.167436	0.139515	0.143938	0.167436
MIS12	0.189484	0.0494394	0.186254	0.167397	0.0376467	0.167397
ALLC	0.167388	0.0370892	0.177443	0.25907	-0.047158	0.167388
KLF7	0.169598	-0.0212737	-0.110104	0.167379	0.192412	0.167379
POLA2	0.274413	0.230475	0.0704067	0.0162846	0.167264	0.167264
HAUS8	0.339462	0.13935	0.204945	0.0104322	0.167231	0.167231
G2E3	0.174967	0.167193	0.0806048	0.193327	0.147216	0.167193
FIP1L1	0.267333	0.30125	0.0982982	0.0719544	0.167137	0.167137
LRRC9	0.167062	0.0108485	0.275009	0.198463	-0.0748253	0.167062
GMPS	0.400802	0.367591	0.16706	0.0366664	0.160254	0.16706
GDF7	0.194741	-0.0143446	0.191231	0.167057	0.0493745	0.167057
ZNF473	0.410029	0.1586	0.167001	0.210167	0.0325975	0.167001
FBXO46	0.494516	0.256086	0.0455454	0.0339676	0.166975	0.166975
PIGH	0.316237	0.066736	0.166836	0.207224	-0.0386909	0.166836
PXYLP1	0.268016	0.0774728	0.166785	-0.02555	0.205981	0.166785
MFAP1	0.193591	0.16669	0.194063	0.0615522	0.0331963	0.16669
PLOD2	0.317286	0.178169	-0.0668873	0.0944958	0.166666	0.166666
H2BFM	0.166658	0.202695	0.214056	-0.0497212	0.101376	0.166658
COX6B1	0.166656	0.225919	0.0441489	-0.0492254	0.167141	0.166656
CSNK2B	0.249784	0.200002	0.0854879	0.0392128	0.166604	0.166604
ZNF30	0.235962	0.166407	0.21626	-0.013816	0.0951094	0.166407
FBLIM1	0.270586	0.115475	0.228341	0.0254785	0.166385	0.166385
VDAC1	0.16632	0.312854	-0.087558	0.20057	0.0847319	0.16632
SFSWAP	0.431501	0.166314	0.176279	0.0879151	0.0488989	0.166314
SMG5	0.412393	0.166298	0.10747	0.0190817	0.19284	0.166298
MNAT1	0.233806	0.120695	0.080618	0.182823	0.166274	0.166274
MDM2	0.00595521	0.0246039	0.28905	0.168459	0.166272	0.166272
ZNF669	0.202693	0.00765366	0.285189	0.166259	0.146149	0.166259
PELI1	0.213398	-0.166481	0.166201	0.168368	0.067779	0.166201
KCNMB4	0.1662	0.099749	0.178885	0.145494	0.195386	0.1662
TSSK6	0.171897	0.0592965	0.166197	0.174615	-0.0237427	0.166197
SNRNP40	0.389221	0.277192	0.166146	0.137273	0.122545	0.166146
MCMBP	0.310799	0.192211	0.166123	0.0874545	0.0940046	0.166123
RNF4	0.166122	0.216449	-0.00609536	0.0776851	0.190634	0.166122
COPZ1	0.361221	0.260718	-0.0177827	0.166117	0.0444795	0.166117
YIF1B	0.193256	0.16611	0.151948	-0.00746714	0.185959	0.16611
UBE2R2	0.328129	0.169554	0.0754839	-0.0255594	0.166087	0.166087
AAGAB	0.166052	0.313218	0.175796	0.134034	0.100085	0.166052
CCDC136	0.166015	0.187356	0.27173	-0.134257	-0.103651	0.166015
TRIB3	0.165992	0.314076	0.228619	-0.0607804	0.136516	0.165992
BAG2	0.200821	0.252231	0.165925	0.0985388	0.00658991	0.165925
POLR2A	0.202486	0.206652	0.149442	0.16586	0.0274629	0.16586
CDYL	0.201786	0.0932379	0.165859	0.166076	0.0980295	0.165859
FAM24B	0.396277	0.165849	0.172125	-0.128022	0.0641598	0.165849
CCDC43	0.246609	0.270946	0.126112	0.137555	0.16581	0.16581
EXO5	0.215023	0.0726397	0.146152	0.165776	0.232093	0.165776
CEP57L1	0.0313505	0.166547	0.196719	0.0702069	0.165626	0.165626
TMEM199	0.169063	0.165523	0.267606	0.0803346	0.0653157	0.165523
CTNNBL1	0.165522	0.283393	0.314523	-0.044754	0.103191	0.165522
RELT	0.176935	-0.0396183	0.165464	0.184425	0.0557652	0.165464
RPA1	0.372832	0.207276	0.125124	0.165438	0.0223291	0.165438
FTSJ1	0.300306	0.199053	-0.0153367	0.0987472	0.165368	0.165368
METAP1	0.176733	0.183967	0.0532892	0.16535	0.161342	0.16535
CCNI2	0.19456	0.188767	0.0905417	-0.0178287	0.165182	0.165182
WDR46	0.3235	0.16511	0.166228	0.0743755	0.059216	0.16511
ERMN	0.172124	-0.0327688	0.165098	0.0812337	0.217176	0.165098
AKIRIN2	0.204245	0.185409	0.133436	0.0744244	0.165059	0.165059
IPO11	0.173098	0.0832033	0.164982	0.266546	-0.0437184	0.164982
ZSCAN9	0.198427	-0.0369825	0.25557	0.0696953	0.164881	0.164881
TMEM17	0.205954	0.164826	0.168922	-0.00437854	-0.0512497	0.164826
RIF1	0.216789	0.16475	0.0604402	0.135922	0.170491	0.16475
QRSL1	0.312362	0.204555	0.164749	0.0899141	0.0472208	0.164749
PGBD1	0.445112	0.144094	0.355555	0.16473	-0.0175658	0.16473
RALBP1	0.164724	0.187625	-0.100807	0.177284	0.0444733	0.164724
COQ5	0.248225	0.165784	0.164688	-0.0356616	0.0540216	0.164688
PTBP1	0.442284	0.232987	0.147513	0.15802	0.164583	0.164583
TRNAU1AP	0.200166	-0.130944	-0.0146549	0.164521	0.169397	0.164521
MRPL9	0.405801	0.164509	0.169405	-0.100809	0.101032	0.164509
TOMM40	0.381086	0.355635	0.164507	0.131449	0.139751	0.164507
NDUFA9	0.214864	0.289931	0.141614	0.0221707	0.164478	0.164478
CUL7	0.208802	0.164459	0.197225	0.0621378	0.129338	0.164459
TK1	0.164452	0.291492	0.0253723	0.108392	0.194705	0.164452
PSPH	0.448312	0.164431	0.248589	-0.0447215	0.00972662	0.164431
ZC3H15	0.300882	0.294915	0.134342	0.1644	0.163522	0.1644
ASB1	0.440675	0.119282	0.300148	0.164389	0.00196472	0.164389
PARL	0.392689	0.323746	0.164372	-0.125133	0.121266	0.164372
LYPLA1	0.0223763	0.167006	0.0570716	0.164362	0.224767	0.164362
FCF1	0.184236	0.121389	-0.0536844	0.20646	0.164355	0.164355
OR8A1	0.234493	0.216625	0.164324	0.0628036	-0.0181636	0.164324
MED1	0.164306	0.165892	0.160763	0.21056	0.0526282	0.164306
ASTE1	0.250702	0.0422306	0.189712	-0.0485863	0.164304	0.164304
LRP12	0.164219	0.253507	0.156798	0.204146	0.06749	0.164219
TBC1D7	0.259952	0.164112	0.177341	0.0585825	0.0876635	0.164112
PRKAB1	0.232905	-0.052865	0.231296	0.16411	-0.0291384	0.16411
RPUSD4	0.342227	0.164106	0.0618669	0.179406	-0.0480353	0.164106
RNF157	0.164097	0.22286	0.255702	0.0200397	-0.126068	0.164097
ZNF703	0.288413	0.164094	0.205009	-0.166503	0.128822	0.164094
ZNF623	0.285056	0.0431116	-0.103296	0.164004	0.203761	0.164004
UFD1L	0.244296	0.298704	0.109536	-0.0399748	0.164004	0.164004
ZNF582	0.322806	0.0173202	0.163995	0.240653	-0.0559526	0.163995
TNFSF15	0.163931	-0.11053	-0.03852	0.204112	0.164664	0.163931
ZNF766	0.279294	-0.0370913	-0.0402412	0.163928	0.181876	0.163928
SUDS3	0.301799	0.247985	0.0863756	0.00305738	0.163873	0.163873
FBXL14	0.00323472	0.181097	0.193259	0.163856	0.0290771	0.163856
DPYSL4	0.244728	0.129062	0.163824	0.177042	-0.00579742	0.163824
VGF	0.230981	0.163792	0.314377	0.0439212	-0.0962723	0.163792
ADRM1	0.214356	0.217515	0.163734	-0.0828266	0.144512	0.163734
ZNF114	0.163732	0.250566	0.283201	0.109426	0.0551264	0.163732
DYRK2	0.258986	0.0896121	0.137072	0.163715	0.186025	0.163715
NOP56	0.532257	0.29021	0.163704	-0.0194496	0.0695289	0.163704
ZNF281	0.0446543	0.097701	0.274901	0.170225	0.163683	0.163683
PREP	0.33779	0.16367	0.314811	0.0306067	0.0749533	0.16367
TMC7	0.32058	0.140536	0.328664	0.134939	0.163644	0.163644
CRKL	0.336287	0.24329	0.163599	0.000621047	0.0979709	0.163599
OPRD1	0.277693	0.0255436	0.163466	0.208797	-0.0572227	0.163466
SRSF3	0.411764	0.152718	0.289109	0.134165	0.163434	0.163434
BARX1	0.163423	0.141764	0.23059	0.0478337	0.187658	0.163423
DDX23	0.305228	0.282409	0.163349	0.100268	0.105483	0.163349
ZNF606	0.353693	-0.00138086	0.153373	0.185841	0.163338	0.163338
NELFCD	0.458443	0.21055	0.163205	0.0039726	0.0927875	0.163205
MEX3B	0.0705526	0.0207727	0.421025	0.1632	0.167516	0.1632
STK35	0.484751	0.233438	0.163197	-0.0192009	0.1523	0.163197
TLX3	0.0150502	0.329376	0.0606469	0.179544	0.163171	0.163171
HSPA14	0.362029	0.203843	0.163145	0.0633743	0.0745321	0.163145
LEFTY1	0.170479	0.199643	0.163025	0.000564102	-0.0311346	0.163025
DARS	0.262817	0.211784	0.0112347	0.118569	0.163017	0.163017
EEF1E1	0.300962	0.285787	0.162962	0.107766	0.0708303	0.162962
ZNF140	0.255191	0.0645608	0.197738	0.162949	0.0531196	0.162949
ARPC2	0.317794	0.0831565	-0.0217387	0.186386	0.162925	0.162925
CASC3	0.341094	0.162909	0.320342	0.0936352	0.0712239	0.162909
DROSHA	0.336658	0.196355	0.120669	0.118183	0.162868	0.162868
EWSR1	0.453315	0.162867	0.0840342	3.80974e-05	0.170417	0.162867
NEUROG1	0.191971	0.162851	0.185164	-0.0415184	-0.037482	0.162851
NACA	0.424127	0.1762	-0.0341324	0.162806	0.0355997	0.162806
STIP1	0.446436	0.275174	0.149501	-0.0226328	0.162772	0.162772
CBARP	0.241554	0.162736	0.228878	0.0384444	-0.0484224	0.162736
ZNF347	0.21294	-0.0487987	0.0388495	0.166622	0.162733	0.162733
SLC38A1	0.102993	0.241707	0.100256	0.162685	0.190766	0.162685
NUMBL	0.210718	0.204222	0.130336	-0.0289231	0.162658	0.162658
CSNK2A1	0.462251	0.22443	0.162623	-0.0183685	0.0983399	0.162623
PCDHA2	0.0415676	0.259989	0.180746	0.16256	-0.0837576	0.16256
ZNF544	0.22978	0.1826	0.00136634	0.057169	0.162555	0.162555
METTL6	0.433586	0.205875	0.0214881	0.0132596	0.162502	0.162502
PHF6	0.162443	0.178073	0.228313	0.161491	0.12625	0.162443
CENPVP3	0.162389	0.296814	0.247695	0.146851	-0.0547131	0.162389
ZNF320	0.311011	-0.0147362	0.109478	0.162284	0.212768	0.162284
ASCC1	0.162251	0.23391	0.294895	-0.0582325	0.148017	0.162251
NPAS1	0.162236	0.244118	0.168232	0.0207437	-0.0914524	0.162236
SRGAP1	-0.0968408	0.284309	-0.100387	0.227774	0.162172	0.162172
WDR88	0.192696	0.131741	0.162151	0.199798	-0.000814853	0.162151
RNF144A	0.378721	0.0404603	0.353654	0.162083	0.107377	0.162083
PITPNB	0.151022	0.243649	-0.067432	0.16202	0.187115	0.16202
SNW1	0.239475	0.161997	0.00176228	0.176942	0.115516	0.161997
CUL4B	0.319278	0.16199	0.0508774	0.166965	0.0749259	0.16199
NUP160	0.32389	0.16194	0.280734	0.149393	0.119721	0.16194
WAPL	0.294021	0.161922	0.202791	0.0995093	0.0992915	0.161922
NUDT3	0.161892	0.153237	0.145897	0.207518	0.39203	0.161892
ODF2	0.22816	0.161891	0.0526349	0.110076	0.196865	0.161891
ZSCAN29	0.177314	0.163175	0.161877	0.0903395	0.0845114	0.161877
U2AF2	0.463369	0.228376	0.0811373	0.161876	0.124765	0.161876
ZNF131	0.162143	0.161864	0.0350917	0.148204	0.187172	0.161864
ZNF829	0.295298	0.149898	0.161814	0.19591	0.084794	0.161814
IPO7	0.283296	0.128575	0.0883108	0.161787	0.163896	0.161787
EHMT2	0.399016	0.161604	0.155447	-0.0029197	0.207973	0.161604
ESYT3	0.210364	-0.271723	0.193701	-0.0421995	0.161563	0.161563
NUDT1	0.332673	0.280638	0.0933421	0.00990557	0.161537	0.161537
SMIM13	0.150817	0.278257	0.331111	0.161511	0.0832853	0.161511
AHCTF1	0.293144	0.18117	0.146252	0.16151	0.0547565	0.16151
CACUL1	0.25825	0.161498	0.136395	0.0639126	0.173881	0.161498
CARM1	0.248659	0.175538	0.161492	0.0321906	0.123484	0.161492
ARID2	0.224336	0.141267	0.161463	0.169018	0.0876581	0.161463
METTL2A	0.241453	0.171502	0.157495	0.161445	0.0587094	0.161445
RAB1A	0.224827	0.18859	0.149337	0.105642	0.161367	0.161367
AP4M1	0.30312	0.161298	0.183618	-0.116508	0.00288062	0.161298
AUP1	0.311326	0.161231	0.0565245	-0.00624465	0.212611	0.161231
SF3A3	0.324856	0.198054	0.156471	0.156156	0.161154	0.161154
RBPJL	0.170769	0.161134	0.205718	0.131984	-0.0614396	0.161134
SNX6	0.211599	0.117074	-0.0754837	0.161097	0.179497	0.161097
EXOSC1	0.384783	0.161076	0.269935	-0.129414	0.127529	0.161076
CHRD	0.199719	-0.0154634	0.164953	0.161044	-0.00969559	0.161044
TRIM6	0.235389	0.13096	0.161023	0.116889	0.190803	0.161023
PRR3	0.449653	0.161011	0.310313	0.106627	0.105475	0.161011
SRGAP2B	0.0945915	0.0817871	0.160993	0.218482	0.169603	0.160993
UTP4	0.243361	0.160992	0.133587	-0.00203889	0.205082	0.160992
RCE1	0.358638	0.180701	-0.0227431	0.0657753	0.160968	0.160968
ZNF292	0.185093	0.0511701	0.173609	0.0539445	0.160963	0.160963
RFC2	0.254049	0.177873	0.160934	0.0827566	0.0894759	0.160934
POTEF	0.160881	0.36777	0.110488	0.0941302	0.163032	0.160881
NDUFB9	0.160854	0.107512	-0.0846764	0.171013	0.275082	0.160854
HKR1	0.31801	0.119098	0.184388	0.0291518	0.160758	0.160758
RPIA	0.453306	0.160704	0.169671	-0.0240503	0.0730562	0.160704
SOX11	0.168427	0.0450431	0.456008	0.160693	0.098087	0.160693
ZNF761	0.467397	0.160687	-0.0276081	0.119184	0.164817	0.160687
CCNT1	0.16059	0.153066	0.26257	0.190633	0.0521197	0.16059
NUDT15	0.357916	0.334471	0.16054	0.105348	0.136171	0.16054
ESCO2	0.198275	0.342899	0.108422	0.160534	0.112613	0.160534
DPM1	0.298804	0.157596	0.161113	0.00069821	0.16052	0.16052
REXO4	0.413128	0.160499	0.118376	0.236806	0.0172835	0.160499
ORC3	0.227011	0.205572	0.097638	0.0183363	0.160497	0.160497
PHGDH	0.160462	0.298902	0.133288	-0.0695374	0.172087	0.160462
CCNYL1	0.368588	0.160417	0.288939	0.0886387	0.136072	0.160417
ACTR3	0.174912	0.14959	-0.0721449	0.1604	0.233941	0.1604
TAF6	0.244089	0.210402	0.160394	-0.103357	0.00230791	0.160394
RAB3GAP2	0.272284	-0.0175136	0.161131	0.160365	0.0689898	0.160365
SMTN	0.336141	0.202425	0.160301	0.102604	-0.00250898	0.160301
ATXN7L3B	0.333701	0.160286	0.228139	0.138715	0.0755765	0.160286
CBWD2	0.201326	0.0154799	0.0231555	0.240842	0.160284	0.160284
CSNK2A2	0.312635	0.206358	0.160274	0.121955	0.16005	0.160274
KIF22	0.115702	0.213431	0.160235	-0.00113957	0.19418	0.160235
SCNM1	0.315816	0.122095	0.177572	-0.116334	0.160234	0.160234
TOP3A	0.236392	0.155036	0.160167	0.225181	-0.0579125	0.160167
HHIPL1	0.178165	0.195297	0.160143	0.0975646	0.0339268	0.160143
CSTF3	0.240556	0.154974	0.0641016	0.160066	0.1852	0.160066
MLF2	0.160065	0.286304	0.168861	0.0166408	0.150874	0.160065
EIF2B4	0.345926	0.158458	0.242979	0.042554	0.160058	0.160058
PHF21B	0.168123	0.159899	0.272103	0.0298243	-0.0885463	0.159899
TYW5	0.241031	0.0959743	0.159837	0.0529319	0.223446	0.159837
GPX7	0.344287	0.159823	0.3417	0.136997	0.115689	0.159823
ARHGAP39	0.418445	0.173969	-0.0930363	0.159801	0.0786888	0.159801
MED6	0.335343	0.153256	0.159749	0.143754	0.162163	0.159749
CASP3	0.228677	0.159713	0.136765	0.153256	0.163578	0.159713
RAB34	0.347674	0.0679527	0.174557	0.049165	0.159711	0.159711
TXNDC12	0.31497	0.217202	0.0854845	0.0365981	0.15969	0.15969
CAMKK2	0.192853	0.174976	0.0476116	0.0163128	0.159609	0.159609
KIAA0753	0.239375	-0.0150838	0.160156	0.15958	0.0636592	0.15958
SMS	0.347557	0.226116	0.00259857	-0.00910552	0.159556	0.159556
YARS	0.0954053	0.159483	-0.0278574	0.253867	0.205035	0.159483
UBTD2	0.196664	0.0128688	0.333286	0.159452	0.0558173	0.159452
ZNF93	0.383385	0.0868117	0.159429	0.158774	0.184353	0.159429
GAGE2A	0.159404	0.218112	0.197238	-0.10139	-0.00985878	0.159404
HNRNPH1	0.300182	-0.0294546	0.162364	0.159375	0.0807209	0.159375
GNL1	0.244155	0.159368	0.201867	0.0877115	0.00835517	0.159368
MKRN3	0.159351	0.2716	0.1743	0.111284	0.000455181	0.159351
VSX2	0.159284	-0.0214503	0.217361	0.175903	-0.000608402	0.159284
PSMC6	0.106457	0.159228	0.0508641	0.172667	0.187952	0.159228
ACOXL	0.162253	-0.235143	0.159134	0.240665	0.0454435	0.159134
BRPF3	0.309283	0.0607909	0.159114	0.254144	0.0193484	0.159114
SPRTN	0.261049	0.124115	0.159086	0.112493	0.193246	0.159086
CDH24	0.066054	0.15905	0.288955	0.100924	0.165979	0.15905
MAPKAP1	0.250856	0.000856093	0.0089014	0.159005	0.170173	0.159005
BRD3	0.235237	0.09454	0.160747	0.158974	0.0334846	0.158974
FBRSL1	0.43117	0.158926	0.252213	0.0254085	-0.0159523	0.158926
DDX50	0.463093	0.158918	0.24341	-0.0730855	0.0365759	0.158918
UTP18	0.365326	0.230349	0.158794	0.115556	0.0358491	0.158794
TRAPPC2P1	0.261162	-0.000812187	-0.108861	0.163924	0.158792	0.158792
PDIA3	0.159259	0.182188	-0.0169419	-0.040087	0.158782	0.158782
HEY1	0.248831	0.0694476	0.309202	0.0214013	0.158765	0.158765
BAMBI	0.268722	0.15875	0.257269	-0.225375	0.0539906	0.15875
MED4	0.18939	0.00190317	0.178222	-2.92438e-06	0.158746	0.158746
SLC4A1AP	0.258151	0.187891	0.158737	0.133281	0.15694	0.158737
DMRT3	0.059044	0.158714	0.216472	0.151937	0.226297	0.158714
LYPLA2	0.232528	0.0421368	0.158621	0.0554974	0.166536	0.158621
CLTCL1	-0.0285114	0.20779	0.181761	-0.0274923	0.158613	0.158613
PLAC1	0.352128	0.158583	0.415376	-0.0401153	0.0744568	0.158583
EXOC2	0.195874	0.201193	0.106039	0.158578	0.0240654	0.158578
RPN2	0.436643	0.276945	0.158559	-0.00167361	0.0605198	0.158559
SRP72	0.220849	0.210842	-0.0264419	0.158542	0.0346096	0.158542
CCDC14	0.15851	0.0160909	0.246626	-0.0340097	0.247306	0.15851
AP2M1	0.234506	0.200316	-0.0174033	-0.0284116	0.158475	0.158475
TDRD5	0.243326	0.321861	0.0974654	-0.0619905	0.158448	0.158448
POLR1C	0.21877	0.183466	0.158415	0.15409	0.128056	0.158415
BRD2	0.117703	0.172281	0.0574793	0.232536	0.158364	0.158364
MND1	0.158318	0.270356	0.156825	-0.0134524	0.180388	0.158318
DLG1	0.158275	0.130686	0.21727	0.0580985	0.165094	0.158275
ATAD3A	0.158251	0.180541	0.080152	-0.051669	0.191088	0.158251
UBE2I	0.332293	0.0314775	0.169206	-0.120267	0.158148	0.158148
CASC10	0.254221	0.218316	0.158067	0.13059	0.00905763	0.158067
FRS2	0.158	0.00815075	0.23919	0.218642	0.138923	0.158
JUP	0.17024	0.157996	0.0456165	-0.0386767	0.245853	0.157996
ADGRF2	0.157992	0.172203	0.00330736	-0.00297808	0.252315	0.157992
PDSS1	0.29756	0.30118	0.157941	0.099668	0.0441414	0.157941
SFR1	0.388655	0.210844	0.157933	0.00794267	0.155188	0.157933
C16orf74	0.0580446	0.157907	0.185556	0.120348	0.20062	0.157907
RGS20	0.157881	0.18017	0.068231	0.043458	0.232374	0.157881
CBWD5	0.267969	0.00721408	-0.0235503	0.243227	0.157863	0.157863
RASGEF1A	0.157838	0.170519	-0.190151	0.0597241	0.198045	0.157838
TMEM145	0.199199	0.0514818	0.157798	0.158378	-0.0885046	0.157798
LRR1	0.13552	0.158582	0.0365981	0.328607	0.157766	0.157766
PIGW	0.1437	0.136322	0.170279	0.240157	0.157544	0.157544
WRAP73	0.161438	0.0545462	0.157522	0.0126437	0.224424	0.157522
CALCR	0.225991	0.15752	0.195012	-0.00329962	0.0766296	0.15752
ZNF573	0.227178	-0.0280553	0.157482	0.274348	0.023482	0.157482
BIRC7	0.157456	-0.0962406	0.423053	-0.0661341	0.197836	0.157456
IPO8	0.240276	0.198053	0.103006	0.157404	4.63109e-05	0.157404
CLEC4F	0.188706	-0.201863	0.234873	0.157343	-0.120803	0.157343
C3orf38	0.191317	-0.0141761	0.121746	0.157332	0.1715	0.157332
DUSP12	0.466896	0.157303	0.177051	0.0721822	0.0754454	0.157303
ATF7IP	0.227036	0.0484709	0.112271	0.157283	0.161512	0.157283
GGNBP2	0.265656	0.0609595	0.0796114	0.157234	0.201108	0.157234
TIGAR	0.108615	0.229027	0.212425	0.157134	0.147279	0.157134
TSNAX-DISC1	0.196341	0.0575881	0.14387	0.167489	0.157133	0.157133
SKIV2L	0.389708	0.157121	0.151058	0.0885185	0.203475	0.157121
KLHL42	0.173084	0.157049	0.221236	0.0604261	-0.0160435	0.157049
SERPINH1	0.368409	0.0603669	0.229356	0.0516428	0.156996	0.156996
PAIP1	0.13545	0.20856	0.156953	0.104738	0.216121	0.156953
HIF1AN	0.53779	0.15694	0.303963	0.0241629	0.115246	0.15694
UBE2V2	0.190549	0.229669	0.156861	0.133548	0.146723	0.156861
PLXND1	0.334921	-0.0385655	0.156826	-0.0522999	0.194138	0.156826
EIF3B	0.428682	0.247475	0.0865471	0.0304089	0.156814	0.156814
HSPH1	0.207756	0.156754	0.200858	0.123021	0.0790621	0.156754
DNM1L	0.297213	0.27744	0.151939	0.156733	0.109189	0.156733
LTV1	0.311447	0.331492	0.156656	0.0975295	0.127321	0.156656
CHRAC1	0.389479	0.252311	-0.0926711	0.132154	0.156636	0.156636
NDST1	0.201936	-0.00725233	0.156627	0.203018	0.00890736	0.156627
MAGED4B	0.40068	0.118374	0.15661	0.181026	0.0418644	0.15661
CDC42SE1	0.202522	-0.014426	0.168441	0.156539	0.133417	0.156539
RAI14	0.149128	-0.0620468	0.258869	0.266003	0.156505	0.156505
C1orf131	0.472417	0.198065	0.156456	0.0518376	0.140875	0.156456
RASAL2	0.182662	-0.0172416	0.121529	0.15643	0.15773	0.15643
ANAPC5	0.521707	0.268049	0.156423	0.0380514	0.0699874	0.156423
DHX36	0.156412	0.241297	0.21494	0.114775	0.112217	0.156412
STARD3NL	0.373049	0.0199947	0.253105	0.156406	0.0761473	0.156406
EIF4G2	0.268244	0.0938594	0.170051	0.113532	0.156403	0.156403
SYCP2L	0.227632	0.156384	0.368075	0.0301231	0.0918283	0.156384
LIMK1	0.275341	-0.0531226	0.156369	-0.120638	0.195455	0.156369
DNAJC10	0.2425	0.194685	0.130886	0.102992	0.156344	0.156344
ACTR6	0.288404	0.225554	0.039025	0.156343	0.0433772	0.156343
EIF2S1	0.0964306	0.181833	0.0733656	0.222993	0.156332	0.156332
CCDC62	0.0779607	0.156291	0.168591	0.156813	0.0516108	0.156291
ZKSCAN5	0.212366	0.156268	0.224766	0.0474269	0.0687998	0.156268
AP2B1	0.142087	0.0768918	0.199627	0.156232	0.185585	0.156232
SYMPK	0.295412	0.294312	0.153365	0.0926417	0.156211	0.156211
AMMECR1L	0.198536	0.130418	0.156063	0.0518087	0.184788	0.156063
PDLIM7	0.213357	0.12527	0.198395	0.0981434	0.155961	0.155961
CAPRIN1	0.289781	0.0524221	0.0961827	0.207357	0.155954	0.155954
FKBP1A	0.324145	0.159132	-0.0430782	-0.0968615	0.155907	0.155907
FAM126A	0.188938	-0.0484674	0.247	0.155901	0.0735068	0.155901
TXNDC9	0.218497	0.155887	0.0963266	0.147574	0.246857	0.155887
KIF2A	0.278851	0.119129	0.155817	0.249798	0.0583055	0.155817
DPY19L4	0.155807	0.105632	0.0624028	0.200784	0.245276	0.155807
TKTL1	0.124236	0.162929	0.155797	0.232074	0.00771315	0.155797
STK19	0.258354	0.0210778	0.0758491	0.155786	0.198397	0.155786
ZNF221	0.219657	0.0649002	0.160184	0.155737	0.102387	0.155737
RPS6KB1	0.19671	0.152103	0.0409165	0.162197	0.155692	0.155692
ZNF350	0.299732	0.059454	-0.0881242	0.228738	0.155692	0.155692
PJA1	0.188551	0.0842926	0.15565	0.167694	-0.0109795	0.15565
PSMD8	0.155641	0.219466	0.137338	0.164416	0.148716	0.155641
FANCF	0.267894	0.104318	0.159558	0.0604692	0.155616	0.155616
ACTN3	0.204953	0.155605	0.431414	0.129361	-0.0627669	0.155605
WSB2	0.267934	0.266362	0.0856468	0.155601	0.0878963	0.155601
DLAT	0.135329	0.161265	-0.0648264	0.185817	0.155559	0.155559
PIGS	0.282178	0.208521	0.155513	0.0992234	0.0014377	0.155513
RSRC2	0.247134	0.120055	0.155481	0.162034	0.0538519	0.155481
SEC23A	0.0132384	0.164504	0.155474	0.160498	0.0748459	0.155474
RAD18	0.326075	0.15544	-0.00941781	0.0532038	0.191726	0.15544
FGFR1OP	0.223101	0.0921578	0.195925	0.0759563	0.155436	0.155436
TEX19	0.155245	0.104808	0.168258	0.245314	0.014211	0.155245
CCZ1	0.314938	-0.00301966	0.113363	0.155234	0.233303	0.155234
HDAC3	0.276032	-0.0492863	0.155221	0.291238	-0.052976	0.155221
CFL1	0.247039	0.156064	-0.0460541	-0.0366458	0.155151	0.155151
CPSF7	0.235532	0.155088	0.103639	0.202113	0.0401639	0.155088
FOXB1	0.140391	0.15508	0.107124	0.270159	0.445056	0.15508
ZSWIM3	0.328235	-0.0452695	0.155068	0.0155753	0.17271	0.155068
RAP1GAP2	0.315871	0.155062	0.243391	0.086279	-0.063081	0.155062
TRIM39	0.221455	0.0331589	0.187759	0.155061	0.0864955	0.155061
HNRNPLL	0.280531	0.133924	0.332355	0.155011	0.115591	0.155011
MEGF8	0.22515	0.107745	0.155007	0.220349	0.0617036	0.155007
PLEKHG4B	0.154969	-0.0620804	0.20804	-0.0390013	0.174031	0.154969
TFAM	0.360683	0.267742	0.154909	0.104824	0.128327	0.154909
CDCA2	0.353788	0.350475	0.154859	0.0886271	0.150703	0.154859
SLC20A1	0.176339	0.154847	0.207505	-0.0338691	0.140679	0.154847
ZNF28	0.341175	0.0731085	-0.0225185	0.196266	0.154793	0.154793
HIST1H3C	0.189949	-0.0145918	0.0341921	0.154755	0.202765	0.154755
RBM46	0.168803	0.279977	0.101715	0.154747	-0.0619981	0.154747
HORMAD1	0.196311	0.148516	0.16411	-0.0294052	0.154745	0.154745
PXN	0.300579	0.15471	0.0887534	-0.0295681	0.170912	0.15471
NCK2	0.295581	0.154703	0.204274	0.0364799	0.129027	0.154703
TVP23C-CDRT4	0.335493	0.114579	0.339691	0.15469	-0.0294537	0.15469
LCORL	0.244645	0.0365784	0.171576	0.154657	0.030046	0.154657
PDCL2	0.251478	0.10795	0.154647	0.0361411	0.171986	0.154647
ACAD9	0.161869	0.154619	0.0210165	-0.0702397	0.167216	0.154619
DACT2	0.222401	0.154587	0.341418	0.014339	0.0365686	0.154587
PLCB1	0.383446	0.154515	0.155724	0.09673	0.0373055	0.154515
NOL4L	0.372193	0.0581543	0.154513	-0.0563847	0.196934	0.154513
ARSB	0.25176	0.0655036	0.20528	0.154502	-0.0143015	0.154502
CDK13	0.209192	0.0265565	0.156818	0.154445	0.121533	0.154445
MRTO4	0.320107	0.268839	0.133988	0.0176408	0.15442	0.15442
TTYH1	0.306196	0.154417	0.15325	0.30991	-0.035073	0.154417
TAS2R46	0.223746	-0.0445448	0.154407	0.178167	0.0261403	0.154407
ARSI	0.15437	0.110176	0.163338	0.161583	0.113415	0.15437
ZNF461	0.314832	0.0674133	0.230179	0.150219	0.154369	0.154369
ARMCX1	0.167201	-0.0457309	0.248965	0.15436	-0.040696	0.15436
SOCS5	0.241027	-0.00102299	0.287841	0.154353	0.0681202	0.154353
CTCF	0.162617	0.154331	0.159779	0.147829	0.0837304	0.154331
GJB7	0.225524	0.250326	0.154323	0.00907674	0.0623947	0.154323
TOX4	0.261293	-0.0413331	0.154267	0.217615	0.105197	0.154267
FZD7	0.215765	0.0199915	0.278475	0.0190379	0.154265	0.154265
FAM83C	0.0627009	0.154201	0.251317	-0.0859504	0.228486	0.154201
MED24	0.265129	0.154103	0.291015	-0.0116426	0.0772021	0.154103
OTX2	0.172059	0.129163	0.154007	0.00231481	0.340679	0.154007
ZNF677	0.154979	0.142679	0.154007	0.19109	0.0975134	0.154007
CPNE1	0.519567	0.0773959	0.251287	-0.0765162	0.154004	0.154004
THOC5	0.551269	0.131425	0.193676	0.105058	0.153984	0.153984
GINS3	0.184843	0.293277	0.132903	0.143462	0.153978	0.153978
CTSV	0.350331	0.397871	0.0281386	-0.098645	0.153948	0.153948
ZNF71	0.344015	0.052992	0.153909	0.184175	0.0339834	0.153909
SRP9	0.194335	0.0340535	0.220561	0.153902	0.140461	0.153902
GTF3C5	0.392951	0.214325	0.15384	0.0442988	0.105773	0.15384
UBE4B	0.202764	0.164605	0.153838	0.119834	0.104406	0.153838
CREG2	0.261024	0.416664	0.153805	-0.0467287	0.153701	0.153805
GPSM2	0.185755	0.0776858	0.126856	0.153748	0.177594	0.153748
DQX1	0.555888	0.153714	0.230883	0.0680631	0.00889686	0.153714
SOX9	0.325088	0.0428592	-0.0822529	0.155126	0.153704	0.153704
EIF3K	0.172629	0.153666	0.0570682	0.157004	0.0616251	0.153666
EYA4	0.153646	0.214028	0.21063	0.0495751	0.0370712	0.153646
ZNF701	0.211514	0.020253	-0.0172864	0.256246	0.153616	0.153616
CAPRIN2	0.344538	0.00472734	0.153593	-0.000887129	0.174896	0.153593
RICTOR	0.191187	0.0996581	0.0463933	0.153589	0.197816	0.153589
EPHB2	0.153584	0.0575594	0.182209	0.141541	0.223156	0.153584
ARID1A	0.218924	0.117945	0.153467	0.224101	0.0657811	0.153467
AIM1L	0.287285	0.285719	0.15343	-0.044541	0.114498	0.15343
FSD1	0.0513777	0.291095	0.344122	0.153424	0.032504	0.153424
HOXC9	0.330968	0.296085	0.121891	0.153418	0.116914	0.153418
ZNF527	0.208792	0.0743904	0.183929	0.15336	0.0670457	0.15336
C8orf59	0.242408	0.0511514	-0.0675662	0.153351	0.214576	0.153351
LARP4	-0.172568	0.213159	0.114929	0.16084	0.153331	0.153331
PTGES3	0.385953	0.298194	0.0864981	0.153297	0.147134	0.153297
ENAH	0.189958	0.0274169	0.303789	0.0282147	0.153294	0.153294
ENTPD7	0.15328	0.277742	0.410263	0.14302	0.0578774	0.15328
CCDC8	0.1532	0.11412	0.163084	0.167413	0.0384939	0.1532
MAGEF1	0.338857	0.178861	0.153193	0.0486639	0.0830607	0.153193
ISX	0.293859	0.153154	0.344859	-0.140526	-0.0625277	0.153154
INTS1	0.206283	0.227928	0.15314	-0.0290507	0.0949139	0.15314
YY1	0.314981	0.169123	0.0391788	0.103626	0.153092	0.153092
RLF	0.0887311	0.0423112	0.153089	0.161793	0.178328	0.153089
BRWD3	0.29758	0.0932974	0.153075	0.169497	0.145698	0.153075
WDR26	0.292046	-0.0142883	0.126953	0.191819	0.153031	0.153031
TP53BP1	0.188682	0.153024	0.190465	-0.0486007	0.0144023	0.153024
RPL39L	0.114621	0.306221	0.152943	0.0404313	0.241082	0.152943
MRPL19	0.0190621	0.274338	0.140786	0.152906	0.199619	0.152906
SRSF2	0.372795	0.137948	0.15289	0.0610702	0.191711	0.15289
LASP1	0.391572	0.127566	0.152885	0.133667	0.229115	0.152885
FBXO11	0.15287	0.120908	0.245469	0.157192	0.0819007	0.15287
GPR83	0.156459	0.268891	0.152865	0.117165	-0.0324584	0.152865
ZCCHC11	0.153914	0.152837	0.187602	0.100461	0.0920015	0.152837
NPBWR1	-0.0694888	0.123224	0.222019	0.172657	0.152778	0.152778
POU2F1	0.363635	0.125767	0.202479	0.0799301	0.152738	0.152738
KRTAP20-4	0.335517	0.00547786	0.240908	0.00649834	0.152683	0.152683
CSNK1E	0.36755	0.168081	0.113717	-0.0529641	0.152652	0.152652
DPPA3	0.238463	0.152598	-0.00933775	0.155731	0.118517	0.152598
SDK2	0.152595	-0.0301384	0.264316	0.228778	-0.0762794	0.152595
TMEM97	0.152583	0.188878	0.321328	0.0574632	-0.00446911	0.152583
L1CAM	0.182874	0.157411	0.0725185	-0.0731582	0.152545	0.152545
PKM	0.251157	0.154039	-0.116075	0.0911222	0.152486	0.152486
HBS1L	0.171629	0.217086	0.152485	0.0717505	0.0907815	0.152485
DCP2	0.38869	-0.00205008	0.204252	0.152408	0.0915484	0.152408
RPL3L	0.169447	0.152357	0.18136	-0.0359288	-0.0467129	0.152357
KARS	0.183048	0.152345	-0.00601051	0.0490355	0.233468	0.152345
ADGRA3	-0.217341	0.152323	0.159293	0.0658048	0.189255	0.152323
ECE2	0.153846	0.290657	0.152226	0.0942282	-0.0645311	0.152226
MBTD1	0.297346	0.0723205	0.274887	0.0543362	0.152212	0.152212
SMARCC1	0.510672	0.143032	0.210864	0.118285	0.152205	0.152205
LCLAT1	0.21609	0.222069	0.152169	0.140776	0.0259163	0.152169
PAFAH1B2	0.25085	0.152107	0.0326239	0.20185	0.121931	0.152107
MPHOSPH9	0.170432	0.16744	0.134446	0.1521	0.00150088	0.1521
DNAJC13	0.177993	0.140961	0.0551571	0.152019	0.200807	0.152019
YBX1	0.317857	0.23062	0.0410096	0.130328	0.151964	0.151964
CTPS2	0.412874	0.151939	0.105375	-0.0559222	0.212335	0.151939
TRAF4	0.191273	0.151932	0.173394	0.026231	0.144081	0.151932
LLGL1	0.272384	0.151905	0.328549	0.0242902	0.022932	0.151905
GUCY2C	0.151817	0.294152	0.151876	-0.0718615	-0.0704981	0.151817
TMEM116	0.166704	-0.00364853	0.22191	0.151786	0.00239489	0.151786
UPF3B	0.314734	0.24256	0.122566	0.0825108	0.151781	0.151781
ZRANB3	0.238571	0.11196	0.151766	0.193765	0.0073126	0.151766
ATAD2B	0.151759	0.0970967	0.309869	0.185192	0.148919	0.151759
GPRIN1	0.180268	0.0852812	0.226318	0.151715	-0.113162	0.151715
LCTL	0.151713	0.154887	0.147822	0.000401996	0.161108	0.151713
CTDSPL2	0.219316	0.151664	0.194066	0.065482	0.137254	0.151664
TRERF1	0.187619	0.151609	0.149119	0.0342587	0.186639	0.151609
C14orf166	0.174447	0.0994676	0.151576	0.230575	0.0136179	0.151576
CYB5B	0.151518	0.208109	0.0789445	-0.0336532	0.195315	0.151518
KLHL7	0.151506	0.0778482	0.3662	0.0592788	0.157658	0.151506
TLX1	0.151499	0.251354	0.399536	-0.0544706	-0.0518809	0.151499
PPP4R1	0.370098	0.094079	0.169391	0.121117	0.15147	0.15147
FLRT1	0.209608	0.0527303	0.373938	0.151463	-0.0811263	0.151463
LDHA	0.151381	0.171299	-0.143229	0.115065	0.16617	0.151381
MTOR	0.0147693	0.170677	0.15138	0.160007	0.138183	0.15138
RNF26	0.248269	0.23927	0.15137	0.0704927	0.0268692	0.15137
OPA1	0.0475683	0.277911	0.160496	0.086303	0.151363	0.151363
DDX3X	0.169676	0.151289	0.0297823	0.156875	0.078435	0.151289
ZIC2	0.262732	0.151256	-0.0174481	0.230396	0.121104	0.151256
DHX37	0.434605	0.35172	0.151252	0.100092	0.129155	0.151252
NIPSNAP1	0.232255	0.288202	0.151112	0.0303847	0.122151	0.151112
TMEM198	0.235761	0.0444869	0.362728	0.151071	-0.115434	0.151071
FOXK2	0.231501	0.172755	0.151019	0.0701151	0.121417	0.151019
MRPS28	0.106314	0.158364	0.070269	0.223261	0.150988	0.150988
[truncated: 17,772 more rows]

## Sheet: Table S2
Table S2
Gene Set Enrichment Analysis of IGF2BP1 correlated protein coding genes from Table S1
LIHC																		LUAD																		OV
HALLMARKS									KEGG pathways									HALLMARKS									KEGG pathways									HALLMARKS									KEGG pathways
NAME	GS<br> follow link to MSigDB		SIZE	ES	NES	NOM p-val	FDR q-val		NAME	GS<br> follow link to MSigDB		SIZE	ES	NES	NOM p-val	FDR q-val		NAME	GS<br> follow link to MSigDB	GS DETAILS	SIZE	ES	NES	NOM p-val	FDR q-val		NAME	GS<br> follow link to MSigDB	GS DETAILS	SIZE	ES	NES	NOM p-val	FDR q-val		NAME	GS<br> follow link to MSigDB	GS DETAILS	SIZE	ES	NES	NOM p-val	FDR q-val		NAME	GS<br> follow link to MSigDB	GS DETAILS	SIZE	ES
HALLMARK_E2F_TARGETS	HALLMARK_E2F_TARGETS		199	0.520404	8.55775	0	0		KEGG_RIBOSOME	KEGG_RIBOSOME		87	0.633613	6.92316	0	0		HALLMARK_E2F_TARGETS	HALLMARK_E2F_TARGETS	Details ...	199	0.624402	10.2164	0	0		KEGG_SPLICEOSOME	KEGG_SPLICEOSOME	Details ...	123	0.465797	6.06003	0	0		HALLMARK_G2M_CHECKPOINT	HALLMARK_G2M_CHECKPOINT	Details ...	197	0.380991	6.44514	0	0		KEGG_SPLICEOSOME	KEGG_SPLICEOSOME	Details ...	123	0.259837
HALLMARK_MYC_TARGETS_V1	HALLMARK_MYC_TARGETS_V1		199	0.504997	8.49289	0	0		KEGG_SPLICEOSOME	KEGG_SPLICEOSOME		123	0.516206	6.68973	0	0		HALLMARK_MYC_TARGETS_V1	HALLMARK_MYC_TARGETS_V1	Details ...	199	0.563418	9.28681	0	0		KEGG_CELL_CYCLE	KEGG_CELL_CYCLE	Details ...	124	0.378002	4.90345	0	0		HALLMARK_E2F_TARGETS	HALLMARK_E2F_TARGETS	Details ...	199	0.339186	5.53926	0	0		KEGG_CELL_CYCLE	KEGG_CELL_CYCLE	Details ...	124	0.260364
HALLMARK_G2M_CHECKPOINT	HALLMARK_G2M_CHECKPOINT		197	0.461391	7.74082	0	0		KEGG_CELL_CYCLE	KEGG_CELL_CYCLE		124	0.378459	4.90515	0	0		HALLMARK_G2M_CHECKPOINT	HALLMARK_G2M_CHECKPOINT	Details ...	197	0.503661	8.44753	0	0		KEGG_DNA_REPLICATION	KEGG_DNA_REPLICATION	Details ...	36	0.625492	4.48774	0	0		HALLMARK_MITOTIC_SPINDLE	HALLMARK_MITOTIC_SPINDLE	Details ...	199	0.201118	3.19314	0	0		KEGG_BASAL_CELL_CARCINOMA	KEGG_BASAL_CELL_CARCINOMA	Details ...	55	0.290796
HALLMARK_MYC_TARGETS_V2	HALLMARK_MYC_TARGETS_V2		58	0.515448	4.67589	0	0		KEGG_DNA_REPLICATION	KEGG_DNA_REPLICATION		36	0.569227	4.09552	0	0		HALLMARK_MTORC1_SIGNALING	HALLMARK_MTORC1_SIGNALING	Details ...	198	0.41049	6.65972	0	0		KEGG_PROTEASOME	KEGG_PROTEASOME	Details ...	44	0.552469	4.32388	0	0		HALLMARK_MYC_TARGETS_V1	HALLMARK_MYC_TARGETS_V1	Details ...	199	0.165335	2.60985	0	0.000163043		KEGG_DNA_REPLICATION	KEGG_DNA_REPLICATION	Details ...	36	0.343143
HALLMARK_MITOTIC_SPINDLE	HALLMARK_MITOTIC_SPINDLE		199	0.264089	4.22212	0	0		KEGG_UBIQUITIN_MEDIATED_PROTEOLYSIS	KEGG_UBIQUITIN_MEDIATED_PROTEOLYSIS		133	0.257333	3.53129	0	0		HALLMARK_MYC_TARGETS_V2	HALLMARK_MYC_TARGETS_V2	Details ...	58	0.660531	5.99031	0	0		KEGG_PARKINSONS_DISEASE	KEGG_PARKINSONS_DISEASE	Details ...	113	0.282402	3.50908	0	0		HALLMARK_SPERMATOGENESIS	HALLMARK_SPERMATOGENESIS	Details ...	134	0.192926	2.53833	0	0.000233883		KEGG_HEDGEHOG_SIGNALING_PATHWAY	KEGG_HEDGEHOG_SIGNALING_PATHWAY	Details ...	56	0.272763
HALLMARK_DNA_REPAIR	HALLMARK_DNA_REPAIR		143	0.297955	4.07131	0	0		KEGG_RNA_DEGRADATION	KEGG_RNA_DEGRADATION		57	0.353742	3.09146	0	0		HALLMARK_UNFOLDED_PROTEIN_RESPONSE	HALLMARK_UNFOLDED_PROTEIN_RESPONSE	Details ...	110	0.335871	4.10704	0	0		KEGG_HOMOLOGOUS_RECOMBINATION	KEGG_HOMOLOGOUS_RECOMBINATION	Details ...	28	0.542848	3.43029	0	0		HALLMARK_MYC_TARGETS_V2	HALLMARK_MYC_TARGETS_V2	Details ...	58	0.232245	2.05823	0.00806452	0.0103476		KEGG_MATURITY_ONSET_DIABETES_OF_THE_YOUNG	KEGG_MATURITY_ONSET_DIABETES_OF_THE_YOUNG	Details ...	25	0.401075
HALLMARK_UNFOLDED_PROTEIN_RESPONSE	HALLMARK_UNFOLDED_PROTEIN_RESPONSE		110	0.254838	3.14611	0	0		KEGG_NUCLEOTIDE_EXCISION_REPAIR	KEGG_NUCLEOTIDE_EXCISION_REPAIR		44	0.364954	2.85381	0	0.000228857		HALLMARK_OXIDATIVE_PHOSPHORYLATION	HALLMARK_OXIDATIVE_PHOSPHORYLATION	Details ...	199	0.249926	4.0485	0	0		KEGG_RNA_DEGRADATION	KEGG_RNA_DEGRADATION	Details ...	57	0.358113	3.20516	0	0		HALLMARK_WNT_BETA_CATENIN_SIGNALING	HALLMARK_WNT_BETA_CATENIN_SIGNALING	Details ...	42	0.27013	2.05702	0.00785855	0.00886939		KEGG_WNT_SIGNALING_PATHWAY	KEGG_WNT_SIGNALING_PATHWAY	Details ...	149	0.167002
HALLMARK_MTORC1_SIGNALING	HALLMARK_MTORC1_SIGNALING		198	0.179652	2.95275	0	0		KEGG_HOMOLOGOUS_RECOMBINATION	KEGG_HOMOLOGOUS_RECOMBINATION		28	0.438673	2.83481	0	0.000200249		HALLMARK_MITOTIC_SPINDLE	HALLMARK_MITOTIC_SPINDLE	Details ...	199	0.201451	3.28487	0	0		KEGG_HUNTINGTONS_DISEASE	KEGG_HUNTINGTONS_DISEASE	Details ...	172	0.209104	3.13261	0	0		HALLMARK_DNA_REPAIR	HALLMARK_DNA_REPAIR	Details ...	143	0.138978	1.92221	0.01	0.0152568		KEGG_PROGESTERONE_MEDIATED_OOCYTE_MATURATION	KEGG_PROGESTERONE_MEDIATED_OOCYTE_MATURATION	Details ...	85	0.204505
HALLMARK_PI3K_AKT_MTOR_SIGNALING	HALLMARK_PI3K_AKT_MTOR_SIGNALING		105	0.20835	2.48529	0	0.000425427		KEGG_BASE_EXCISION_REPAIR	KEGG_BASE_EXCISION_REPAIR		33	0.36947	2.5035	0	0.00103964		HALLMARK_DNA_REPAIR	HALLMARK_DNA_REPAIR	Details ...	143	0.232634	3.24608	0	0		KEGG_MISMATCH_REPAIR	KEGG_MISMATCH_REPAIR	Details ...	23	0.530768	3.06507	0	0		HALLMARK_MYOGENESIS	HALLMARK_MYOGENESIS	Details ...	200	0.0918933	1.49683	0.071291	0.119595		KEGG_TGF_BETA_SIGNALING_PATHWAY	KEGG_TGF_BETA_SIGNALING_PATHWAY	Details ...	85	0.193186
HALLMARK_SPERMATOGENESIS	HALLMARK_SPERMATOGENESIS		134	0.138524	1.89221	0.0180723	0.0127151		KEGG_BASAL_TRANSCRIPTION_FACTORS	KEGG_BASAL_TRANSCRIPTION_FACTORS		35	0.361568	2.47934	0	0.00108558		HALLMARK_GLYCOLYSIS	HALLMARK_GLYCOLYSIS	Details ...	198	0.176786	2.94759	0	0.000143447		KEGG_OXIDATIVE_PHOSPHORYLATION	KEGG_OXIDATIVE_PHOSPHORYLATION	Details ...	116	0.234166	3.03764	0	0		HALLMARK_NOTCH_SIGNALING	HALLMARK_NOTCH_SIGNALING	Details ...	32	0.218937	1.44546	0.0912779	0.133735		KEGG_GLYCOSAMINOGLYCAN_BIOSYNTHESIS_CHONDROITIN_SULFATE	KEGG_GLYCOSAMINOGLYCAN_BIOSYNTHESIS_CHONDROITIN_SULFATE	Details ...	22	0.35485
HALLMARK_WNT_BETA_CATENIN_SIGNALING	HALLMARK_WNT_BETA_CATENIN_SIGNALING		42	0.19892	1.52459	0.0658683	0.0729062		KEGG_AMINOACYL_TRNA_BIOSYNTHESIS	KEGG_AMINOACYL_TRNA_BIOSYNTHESIS		41	0.324234	2.41555	0	0.00156057		HALLMARK_SPERMATOGENESIS	HALLMARK_SPERMATOGENESIS	Details ...	134	0.204065	2.73701	0	0.000130407		KEGG_NUCLEOTIDE_EXCISION_REPAIR	KEGG_NUCLEOTIDE_EXCISION_REPAIR	Details ...	44	0.382781	3.0314	0	0		HALLMARK_KRAS_SIGNALING_DN	HALLMARK_KRAS_SIGNALING_DN	Details ...	194	0.0850095	1.37377	0.128	0.162547		KEGG_MISMATCH_REPAIR	KEGG_MISMATCH_REPAIR	Details ...	23	0.342982
HALLMARK_PROTEIN_SECRETION	HALLMARK_PROTEIN_SECRETION		96	0.12522	1.41578	0.0836576	0.10563		KEGG_PYRIMIDINE_METABOLISM	KEGG_PYRIMIDINE_METABOLISM		96	0.20811	2.3625	0.00202429	0.00246192		HALLMARK_UV_RESPONSE_UP	HALLMARK_UV_RESPONSE_UP	Details ...	155	0.156139	2.3447	0	0.00141328		KEGG_AMINOACYL_TRNA_BIOSYNTHESIS	KEGG_AMINOACYL_TRNA_BIOSYNTHESIS	Details ...	41	0.384755	2.85156	0	0		HALLMARK_UNFOLDED_PROTEIN_RESPONSE	HALLMARK_UNFOLDED_PROTEIN_RESPONSE	Details ...	110	0.10167	1.24567	0.181818	0.243421		KEGG_AXON_GUIDANCE	KEGG_AXON_GUIDANCE	Details ...	128	0.147178
HALLMARK_HEDGEHOG_SIGNALING	HALLMARK_HEDGEHOG_SIGNALING		35	0.151671	1.06793	0.366397	0.359106		KEGG_MISMATCH_REPAIR	KEGG_MISMATCH_REPAIR		23	0.413392	2.3334	0	0.00262557		HALLMARK_PI3K_AKT_MTOR_SIGNALING	HALLMARK_PI3K_AKT_MTOR_SIGNALING	Details ...	105	0.149529	1.7697	0.0225873	0.0268109		KEGG_BASE_EXCISION_REPAIR	KEGG_BASE_EXCISION_REPAIR	Details ...	33	0.407075	2.82366	0	0		HALLMARK_HEDGEHOG_SIGNALING	HALLMARK_HEDGEHOG_SIGNALING	Details ...	35	0.157993	1.12082	0.322266	0.347544		KEGG_RNA_DEGRADATION	KEGG_RNA_DEGRADATION	Details ...	57	0.212619
HALLMARK_XENOBIOTIC_METABOLISM	HALLMARK_XENOBIOTIC_METABOLISM		198	-0.445052	-7.1467	0	0		KEGG_THYROID_CANCER	KEGG_THYROID_CANCER		29	0.351705	2.25777	0	0.00472948		HALLMARK_REACTIVE_OXIGEN_SPECIES_PATHWAY	HALLMARK_REACTIVE_OXIGEN_SPECIES_PATHWAY	Details ...	47	0.201009	1.61087	0.0582329	0.0571214		KEGG_PYRIMIDINE_METABOLISM	KEGG_PYRIMIDINE_METABOLISM	Details ...	96	0.228195	2.62673	0	0.000250725		HALLMARK_PANCREAS_BETA_CELLS	HALLMARK_PANCREAS_BETA_CELLS	Details ...	40	0.115858	0.88584	0.583497	0.631896		KEGG_NOTCH_SIGNALING_PATHWAY	KEGG_NOTCH_SIGNALING_PATHWAY	Details ...	47	0.220709
HALLMARK_BILE_ACID_METABOLISM	HALLMARK_BILE_ACID_METABOLISM		112	-0.485316	-6.03751	0	0		KEGG_OOCYTE_MEIOSIS	KEGG_OOCYTE_MEIOSIS		111	0.176187	2.13273	0.0060241	0.0100495		HALLMARK_CHOLESTEROL_HOMEOSTASIS	HALLMARK_CHOLESTEROL_HOMEOSTASIS	Details ...	73	0.144239	1.49679	0.0850622	0.0886424		KEGG_BASAL_TRANSCRIPTION_FACTORS	KEGG_BASAL_TRANSCRIPTION_FACTORS	Details ...	35	0.366677	2.59729	0	0.000284397		HALLMARK_PI3K_AKT_MTOR_SIGNALING	HALLMARK_PI3K_AKT_MTOR_SIGNALING	Details ...	105	0.0616333	0.73086	0.800403	0.807333		KEGG_NEUROACTIVE_LIGAND_RECEPTOR_INTERACTION	KEGG_NEUROACTIVE_LIGAND_RECEPTOR_INTERACTION	Details ...	270	0.0958077
HALLMARK_FATTY_ACID_METABOLISM	HALLMARK_FATTY_ACID_METABOLISM		156	-0.366128	-5.39042	0	0		KEGG_T_CELL_RECEPTOR_SIGNALING_PATHWAY	KEGG_T_CELL_RECEPTOR_SIGNALING_PATHWAY		107	0.171954	2.12292	0.00206186	0.0102446		HALLMARK_PROTEIN_SECRETION	HALLMARK_PROTEIN_SECRETION	Details ...	96	0.129439	1.46829	0.0976096	0.0937502		KEGG_RNA_POLYMERASE	KEGG_RNA_POLYMERASE	Details ...	29	0.378272	2.46684	0	0.000959326		HALLMARK_INTERFERON_GAMMA_RESPONSE	HALLMARK_INTERFERON_GAMMA_RESPONSE	Details ...	198	-0.559421	-9.20295	0	0		KEGG_NUCLEOTIDE_EXCISION_REPAIR	KEGG_NUCLEOTIDE_EXCISION_REPAIR	Details ...	44	0.219217
HALLMARK_COAGULATION	HALLMARK_COAGULATION		136	-0.350552	-4.77028	0	0		KEGG_RNA_POLYMERASE	KEGG_RNA_POLYMERASE		29	0.332244	2.10131	0.00628931	0.010604		HALLMARK_XENOBIOTIC_METABOLISM	HALLMARK_XENOBIOTIC_METABOLISM	Details ...	198	0.0861791	1.43428	0.0985626	0.102799		KEGG_OOCYTE_MEIOSIS	KEGG_OOCYTE_MEIOSIS	Details ...	111	0.202033	2.45086	0.00190114	0.0010677		HALLMARK_INTERFERON_ALPHA_RESPONSE	HALLMARK_INTERFERON_ALPHA_RESPONSE	Details ...	94	-0.707953	-8.17043	0	0		KEGG_OOCYTE_MEIOSIS	KEGG_OOCYTE_MEIOSIS	Details ...	111	0.142794
HALLMARK_INTERFERON_ALPHA_RESPONSE	HALLMARK_INTERFERON_ALPHA_RESPONSE		94	-0.406364	-4.60611	0	0		KEGG_RIBOFLAVIN_METABOLISM	KEGG_RIBOFLAVIN_METABOLISM		16	0.413953	2.01031	0.0019685	0.017696		HALLMARK_PANCREAS_BETA_CELLS	HALLMARK_PANCREAS_BETA_CELLS	Details ...	40	0.191216	1.43353	0.0814664	0.0973365		KEGG_CITRATE_CYCLE_TCA_CYCLE	KEGG_CITRATE_CYCLE_TCA_CYCLE	Details ...	30	0.369379	2.43709	0	0.00112285		HALLMARK_TNFA_SIGNALING_VIA_NFKB	HALLMARK_TNFA_SIGNALING_VIA_NFKB	Details ...	198	-0.40395	-6.68729	0	0		KEGG_BASE_EXCISION_REPAIR	KEGG_BASE_EXCISION_REPAIR	Details ...	33	0.259421
HALLMARK_ADIPOGENESIS	HALLMARK_ADIPOGENESIS		195	-0.281233	-4.59206	0	0		KEGG_PROTEIN_EXPORT	KEGG_PROTEIN_EXPORT		22	0.360294	1.99037	0.0059761	0.0191776		HALLMARK_ANDROGEN_RESPONSE	HALLMARK_ANDROGEN_RESPONSE	Details ...	99	0.115325	1.33205	0.144554	0.140351		KEGG_PROTEIN_EXPORT	KEGG_PROTEIN_EXPORT	Details ...	22	0.419412	2.35609	0	0.0019608		HALLMARK_ALLOGRAFT_REJECTION	HALLMARK_ALLOGRAFT_REJECTION	Details ...	200	-0.386682	-6.31507	0	0		KEGG_GLYCOSAMINOGLYCAN_BIOSYNTHESIS_HEPARAN_SULFATE	KEGG_GLYCOSAMINOGLYCAN_BIOSYNTHESIS_HEPARAN_SULFATE	Details ...	26	0.269287
HALLMARK_INTERFERON_GAMMA_RESPONSE	HALLMARK_INTERFERON_GAMMA_RESPONSE		198	-0.254827	-4.10463	0	0		KEGG_PROGESTERONE_MEDIATED_OOCYTE_MATURATION	KEGG_PROGESTERONE_MEDIATED_OOCYTE_MATURATION		85	0.185896	1.97165	0.00809717	0.0200944		HALLMARK_ALLOGRAFT_REJECTION	HALLMARK_ALLOGRAFT_REJECTION	Details ...	200	-0.3168	-5.14112	0	0		KEGG_UBIQUITIN_MEDIATED_PROTEOLYSIS	KEGG_UBIQUITIN_MEDIATED_PROTEOLYSIS	Details ...	133	0.173556	2.32946	0	0.00221269		HALLMARK_INFLAMMATORY_RESPONSE	HALLMARK_INFLAMMATORY_RESPONSE	Details ...	197	-0.373783	-6.14843	0	0		KEGG_BASAL_TRANSCRIPTION_FACTORS	KEGG_BASAL_TRANSCRIPTION_FACTORS	Details ...	35	0.232536
HALLMARK_TNFA_SIGNALING_VIA_NFKB	HALLMARK_TNFA_SIGNALING_VIA_NFKB		198	-0.226666	-3.74668	0	0		KEGG_INOSITOL_PHOSPHATE_METABOLISM	KEGG_INOSITOL_PHOSPHATE_METABOLISM		54	0.215912	1.89259	0.010142	0.0312876		HALLMARK_INTERFERON_GAMMA_RESPONSE	HALLMARK_INTERFERON_GAMMA_RESPONSE	Details ...	198	-0.288963	-4.71671	0	0		KEGG_ALZHEIMERS_DISEASE	KEGG_ALZHEIMERS_DISEASE		156	0.15614	2.26187	0	0.00331035		HALLMARK_ADIPOGENESIS	HALLMARK_ADIPOGENESIS	Details ...	195	-0.309217	-4.99339	0	0		KEGG_PATHWAYS_IN_CANCER	KEGG_PATHWAYS_IN_CANCER		324	0.075358
HALLMARK_EPITHELIAL_MESENCHYMAL_TRANSITION	HALLMARK_EPITHELIAL_MESENCHYMAL_TRANSITION		197	-0.222818	-3.60686	0	0		KEGG_PHOSPHATIDYLINOSITOL_SIGNALING_SYSTEM	KEGG_PHOSPHATIDYLINOSITOL_SIGNALING_SYSTEM		76	0.179431	1.8142	0.0149813	0.0473977		HALLMARK_INFLAMMATORY_RESPONSE	HALLMARK_INFLAMMATORY_RESPONSE	Details ...	197	-0.284196	-4.62286	0	0		KEGG_PURINE_METABOLISM	KEGG_PURINE_METABOLISM		155	0.15727	2.22164	0	0.00408527		HALLMARK_COMPLEMENT	HALLMARK_COMPLEMENT	Details ...	195	-0.284364	-4.70771	0	0		KEGG_MELANOGENESIS	KEGG_MELANOGENESIS		101	0.135426
HALLMARK_PEROXISOME	HALLMARK_PEROXISOME		103	-0.290617	-3.38753	0	0		KEGG_PATHOGENIC_ESCHERICHIA_COLI_INFECTION	KEGG_PATHOGENIC_ESCHERICHIA_COLI_INFECTION		55	0.211775	1.78236	0.0297872	0.0534101		HALLMARK_IL2_STAT5_SIGNALING	HALLMARK_IL2_STAT5_SIGNALING	Details ...	198	-0.241591	-3.91078	0	0		KEGG_ONE_CARBON_POOL_BY_FOLATE	KEGG_ONE_CARBON_POOL_BY_FOLATE		17	0.398737	2.00541	0.00200803	0.0138226		HALLMARK_ESTROGEN_RESPONSE_LATE	HALLMARK_ESTROGEN_RESPONSE_LATE	Details ...	199	-0.280332	-4.55607	0	0		KEGG_AMINOACYL_TRNA_BIOSYNTHESIS	KEGG_AMINOACYL_TRNA_BIOSYNTHESIS		41	0.197713
HALLMARK_MYOGENESIS	HALLMARK_MYOGENESIS		200	-0.193909	-3.19014	0	0		KEGG_NOTCH_SIGNALING_PATHWAY	KEGG_NOTCH_SIGNALING_PATHWAY		47	0.220791	1.7573	0.015534	0.0582023		HALLMARK_IL6_JAK_STAT3_SIGNALING	HALLMARK_IL6_JAK_STAT3_SIGNALING	Details ...	87	-0.337978	-3.71603	0	0		KEGG_MATURITY_ONSET_DIABETES_OF_THE_YOUNG	KEGG_MATURITY_ONSET_DIABETES_OF_THE_YOUNG		25	0.322956	1.92606	0.00598802	0.0213816		HALLMARK_OXIDATIVE_PHOSPHORYLATION	HALLMARK_OXIDATIVE_PHOSPHORYLATION	Details ...	199	-0.26858	-4.42934	0	0		KEGG_HOMOLOGOUS_RECOMBINATION	KEGG_HOMOLOGOUS_RECOMBINATION		28	0.228198
HALLMARK_ESTROGEN_RESPONSE_EARLY	HALLMARK_ESTROGEN_RESPONSE_EARLY		199	-0.189477	-3.1148	0	0		KEGG_ADHERENS_JUNCTION	KEGG_ADHERENS_JUNCTION		73	0.169839	1.72317	0.0239044	0.0657324		HALLMARK_KRAS_SIGNALING_UP	HALLMARK_KRAS_SIGNALING_UP	Details ...	195	-0.221809	-3.66542	0	0		KEGG_PORPHYRIN_AND_CHLOROPHYLL_METABOLISM	KEGG_PORPHYRIN_AND_CHLOROPHYLL_METABOLISM		41	0.242124	1.82265	0.0124481	0.0367724		HALLMARK_IL6_JAK_STAT3_SIGNALING	HALLMARK_IL6_JAK_STAT3_SIGNALING	Details ...	87	-0.397122	-4.42831	0	0		KEGG_RNA_POLYMERASE	KEGG_RNA_POLYMERASE		29	0.221986
HALLMARK_HEME_METABOLISM	HALLMARK_HEME_METABOLISM		195	-0.181266	-2.94343	0	0		KEGG_FC_GAMMA_R_MEDIATED_PHAGOCYTOSIS	KEGG_FC_GAMMA_R_MEDIATED_PHAGOCYTOSIS		92	0.15508	1.69926	0.0143737	0.0711388		HALLMARK_TNFA_SIGNALING_VIA_NFKB	HALLMARK_TNFA_SIGNALING_VIA_NFKB	Details ...	198	-0.204084	-3.31789	0	0.000158163		KEGG_GLYCOLYSIS_GLUCONEOGENESIS	KEGG_GLYCOLYSIS_GLUCONEOGENESIS		61	0.198071	1.81154	0.00986193	0.0377766		HALLMARK_ESTROGEN_RESPONSE_EARLY	HALLMARK_ESTROGEN_RESPONSE_EARLY	Details ...	199	-0.237107	-3.89823	0	0		KEGG_MELANOMA	KEGG_MELANOMA		71	0.138118
HALLMARK_INFLAMMATORY_RESPONSE	HALLMARK_INFLAMMATORY_RESPONSE		197	-0.168031	-2.7669	0	0		KEGG_N_GLYCAN_BIOSYNTHESIS	KEGG_N_GLYCAN_BIOSYNTHESIS		46	0.206199	1.66638	0.0260521	0.0802114		HALLMARK_P53_PATHWAY	HALLMARK_P53_PATHWAY	Details ...	198	-0.180276	-2.98887	0	0.000138393		KEGG_LYSINE_DEGRADATION	KEGG_LYSINE_DEGRADATION		41	0.232608	1.79173	0.0160966	0.040707		HALLMARK_P53_PATHWAY	HALLMARK_P53_PATHWAY	Details ...	198	-0.235189	-3.77287	0	0		KEGG_ADHERENS_JUNCTION	KEGG_ADHERENS_JUNCTION		73	0.129746
HALLMARK_KRAS_SIGNALING_UP	HALLMARK_KRAS_SIGNALING_UP		195	-0.15368	-2.56559	0	0.000236389		KEGG_PROTEASOME	KEGG_PROTEASOME		44	0.213281	1.65853	0.0318949	0.0802972		HALLMARK_COMPLEMENT	HALLMARK_COMPLEMENT	Details ...	195	-0.185879	-2.91801	0	0.000123016		KEGG_CYSTEINE_AND_METHIONINE_METABOLISM	KEGG_CYSTEINE_AND_METHIONINE_METABOLISM		34	0.257648	1.7782	0.00790514	0.0418645		HALLMARK_APOPTOSIS	HALLMARK_APOPTOSIS	Details ...	159	-0.228758	-3.30135	0	0		KEGG_UBIQUITIN_MEDIATED_PROTEOLYSIS	KEGG_UBIQUITIN_MEDIATED_PROTEOLYSIS		133	0.087622
HALLMARK_ESTROGEN_RESPONSE_LATE	HALLMARK_ESTROGEN_RESPONSE_LATE		199	-0.149734	-2.42099	0	0.000670001		KEGG_NEUROTROPHIN_SIGNALING_PATHWAY	KEGG_NEUROTROPHIN_SIGNALING_PATHWAY		126	0.122663	1.62832	0.0321285	0.0898815		HALLMARK_COAGULATION	HALLMARK_COAGULATION	Details ...	136	-0.205691	-2.80685	0	0.000110714		KEGG_ASCORBATE_AND_ALDARATE_METABOLISM	KEGG_ASCORBATE_AND_ALDARATE_METABOLISM		25	0.300564	1.7496	0.0238569	0.0470642		HALLMARK_IL2_STAT5_SIGNALING	HALLMARK_IL2_STAT5_SIGNALING	Details ...	198	-0.193798	-3.22784	0	0		KEGG_ONE_CARBON_POOL_BY_FOLATE	KEGG_ONE_CARBON_POOL_BY_FOLATE		17	0.220922
HALLMARK_COMPLEMENT	HALLMARK_COMPLEMENT		195	-0.147358	-2.39726	0	0.000775848		KEGG_ENDOCYTOSIS	KEGG_ENDOCYTOSIS		178	0.101148	1.58271	0.0516129	0.108131		HALLMARK_UV_RESPONSE_DN	HALLMARK_UV_RESPONSE_DN	Details ...	142	-0.19669	-2.77026	0	0.000100649		KEGG_PENTOSE_AND_GLUCURONATE_INTERCONVERSIONS	KEGG_PENTOSE_AND_GLUCURONATE_INTERCONVERSIONS		27	0.282806	1.74894	0.0258449	0.0456433		HALLMARK_FATTY_ACID_METABOLISM	HALLMARK_FATTY_ACID_METABOLISM	Details ...	156	-0.219079	-3.19581	0	0		KEGG_TASTE_TRANSDUCTION	KEGG_TASTE_TRANSDUCTION		50	0.136473
HALLMARK_HYPOXIA	HALLMARK_HYPOXIA		197	-0.139012	-2.25648	0	0.00214299		KEGG_GLYCOSAMINOGLYCAN_BIOSYNTHESIS_HEPARAN_SULFATE	KEGG_GLYCOSAMINOGLYCAN_BIOSYNTHESIS_HEPARAN_SULFATE		26	0.243298	1.46944	0.0889328	0.175313		HALLMARK_APOPTOSIS	HALLMARK_APOPTOSIS	Details ...	159	-0.185238	-2.70645	0	9.22619e-05		KEGG_PENTOSE_PHOSPHATE_PATHWAY	KEGG_PENTOSE_PHOSPHATE_PATHWAY		26	0.283444	1.74398	0.0242915	0.0452724		HALLMARK_REACTIVE_OXIGEN_SPECIES_PATHWAY	HALLMARK_REACTIVE_OXIGEN_SPECIES_PATHWAY	Details ...	47	-0.37631	-3.07597	0	0		KEGG_CYSTEINE_AND_METHIONINE_METABOLISM	KEGG_CYSTEINE_AND_METHIONINE_METABOLISM		34	0.148674
HALLMARK_IL6_JAK_STAT3_SIGNALING	HALLMARK_IL6_JAK_STAT3_SIGNALING		87	-0.194763	-2.17025	0	0.0035013		KEGG_PRIMARY_IMMUNODEFICIENCY	KEGG_PRIMARY_IMMUNODEFICIENCY		35	0.195812	1.36599	0.126506	0.262525		HALLMARK_INTERFERON_ALPHA_RESPONSE	HALLMARK_INTERFERON_ALPHA_RESPONSE	Details ...	94	-0.238618	-2.69934	0.00192678	8.51648e-05		KEGG_PROGESTERONE_MEDIATED_OOCYTE_MATURATION	KEGG_PROGESTERONE_MEDIATED_OOCYTE_MATURATION		85	0.150565	1.64342	0.0319361	0.0723335		HALLMARK_COAGULATION	HALLMARK_COAGULATION	Details ...	136	-0.221995	-3.03742	0	0		KEGG_PENTOSE_AND_GLUCURONATE_INTERCONVERSIONS	KEGG_PENTOSE_AND_GLUCURONATE_INTERCONVERSIONS		27	0.167831
HALLMARK_OXIDATIVE_PHOSPHORYLATION	HALLMARK_OXIDATIVE_PHOSPHORYLATION		199	-0.133673	-2.15035	0	0.00380831		KEGG_GLYCOSYLPHOSPHATIDYLINOSITOL_GPI_ANCHOR_BIOSYNTHESIS	KEGG_GLYCOSYLPHOSPHATIDYLINOSITOL_GPI_ANCHOR_BIOSYNTHESIS		25	0.232603	1.36333	0.125714	0.257274		HALLMARK_HEME_METABOLISM	HALLMARK_HEME_METABOLISM	Details ...	195	-0.160213	-2.60378	0	7.90816e-05		KEGG_STEROID_HORMONE_BIOSYNTHESIS	KEGG_STEROID_HORMONE_BIOSYNTHESIS		55	0.185325	1.63119	0.0315789	0.0740323		HALLMARK_HYPOXIA	HALLMARK_HYPOXIA	Details ...	197	-0.156109	-2.53408	0	0.000129774		KEGG_TYPE_II_DIABETES_MELLITUS	KEGG_TYPE_II_DIABETES_MELLITUS		46	0.12606
HALLMARK_KRAS_SIGNALING_DN	HALLMARK_KRAS_SIGNALING_DN		194	-0.127177	-2.04051	0.00200803	0.00697897		KEGG_PURINE_METABOLISM	KEGG_PURINE_METABOLISM		155	0.0948283	1.35986	0.13189	0.252933		HALLMARK_MYOGENESIS	HALLMARK_MYOGENESIS	Details ...	200	-0.157227	-2.5302	0	7.38095e-05		KEGG_GLYOXYLATE_AND_DICARBOXYLATE_METABOLISM	KEGG_GLYOXYLATE_AND_DICARBOXYLATE_METABOLISM		16	0.327358	1.61719	0.0422535	0.0775612		HALLMARK_KRAS_SIGNALING_UP	HALLMARK_KRAS_SIGNALING_UP	Details ...	195	-0.153924	-2.4382	0	0.000328827		KEGG_VASOPRESSIN_REGULATED_WATER_REABSORPTION	KEGG_VASOPRESSIN_REGULATED_WATER_REABSORPTION		44	0.128085
HALLMARK_ANDROGEN_RESPONSE	HALLMARK_ANDROGEN_RESPONSE		99	-0.173422	-2.00951	0.00614754	0.00807144		KEGG_WNT_SIGNALING_PATHWAY	KEGG_WNT_SIGNALING_PATHWAY		149	0.0913678	1.30045	0.160643	0.310453		HALLMARK_BILE_ACID_METABOLISM	HALLMARK_BILE_ACID_METABOLISM	Details ...	112	-0.174438	-2.16336	0.00205339	0.00273539		KEGG_CARDIAC_MUSCLE_CONTRACTION	KEGG_CARDIAC_MUSCLE_CONTRACTION		73	0.154957	1.58218	0.0423077	0.0892891		HALLMARK_CHOLESTEROL_HOMEOSTASIS	HALLMARK_CHOLESTEROL_HOMEOSTASIS	Details ...	73	-0.230301	-2.34668	0	0.000570833		KEGG_P53_SIGNALING_PATHWAY	KEGG_P53_SIGNALING_PATHWAY		66	0.0996343
HALLMARK_UV_RESPONSE_DN	HALLMARK_UV_RESPONSE_DN		142	-0.140591	-1.95783	0.004	0.0102941		KEGG_CHRONIC_MYELOID_LEUKEMIA	KEGG_CHRONIC_MYELOID_LEUKEMIA		73	0.128386	1.28817	0.16383	0.316065		HALLMARK_ESTROGEN_RESPONSE_EARLY	HALLMARK_ESTROGEN_RESPONSE_EARLY	Details ...	199	-0.12404	-1.98966	0.00204918	0.00844249		KEGG_STARCH_AND_SUCROSE_METABOLISM	KEGG_STARCH_AND_SUCROSE_METABOLISM		51	0.186218	1.57805	0.0480962	0.0883897		HALLMARK_XENOBIOTIC_METABOLISM	HALLMARK_XENOBIOTIC_METABOLISM		198	-0.143912	-2.28262	0.00412371	0.00115591		KEGG_PROTEASOME	KEGG_PROTEASOME		44	0.121086
HALLMARK_ANGIOGENESIS	HALLMARK_ANGIOGENESIS		36	-0.263891	-1.88435	0.00383142	0.0157388		KEGG_COLORECTAL_CANCER	KEGG_COLORECTAL_CANCER		62	0.135843	1.28191	0.16875	0.315133		HALLMARK_HEDGEHOG_SIGNALING	HALLMARK_HEDGEHOG_SIGNALING	Details ...	35	-0.22907	-1.6019	0.0541667	0.0744364		KEGG_PHENYLALANINE_METABOLISM	KEGG_PHENYLALANINE_METABOLISM		18	0.30382	1.56874	0.0410156	0.0896437		HALLMARK_PEROXISOME	HALLMARK_PEROXISOME		103	-0.191686	-2.26667	0	0.00116229		KEGG_PROSTATE_CANCER	KEGG_PROSTATE_CANCER		89	0.0860393
HALLMARK_UV_RESPONSE_UP	HALLMARK_UV_RESPONSE_UP		155	-0.117148	-1.71262	0.0283554	0.037547		KEGG_B_CELL_RECEPTOR_SIGNALING_PATHWAY	KEGG_B_CELL_RECEPTOR_SIGNALING_PATHWAY		74	0.122416	1.2223	0.202312	0.382133		HALLMARK_TGF_BETA_SIGNALING	HALLMARK_TGF_BETA_SIGNALING	Details ...	54	-0.1784	-1.53958	0.074856	0.0928693		KEGG_N_GLYCAN_BIOSYNTHESIS	KEGG_N_GLYCAN_BIOSYNTHESIS		46	0.19728	1.55867	0.0480962	0.09197		HALLMARK_ANDROGEN_RESPONSE	HALLMARK_ANDROGEN_RESPONSE		99	-0.190588	-2.22327	0.00196464	0.00168863		KEGG_GLYCINE_SERINE_AND_THREONINE_METABOLISM	KEGG_GLYCINE_SERINE_AND_THREONINE_METABOLISM		31	0.141924
HALLMARK_P53_PATHWAY	HALLMARK_P53_PATHWAY		198	-0.103885	-1.69581	0.0217822	0.0394053		KEGG_PANCREATIC_CANCER	KEGG_PANCREATIC_CANCER		70	0.121065	1.21175	0.204211	0.387315		HALLMARK_APICAL_JUNCTION	HALLMARK_APICAL_JUNCTION	Details ...	199	-0.0846343	-1.40891	0.0877551	0.159168		KEGG_RETINOL_METABOLISM	KEGG_RETINOL_METABOLISM		63	0.166659	1.55144	0.0578512	0.0926483		HALLMARK_HEME_METABOLISM	HALLMARK_HEME_METABOLISM		195	-0.134267	-2.15557	0.00191571	0.00293268		KEGG_AMYOTROPHIC_LATERAL_SCLEROSIS_ALS	KEGG_AMYOTROPHIC_LATERAL_SCLEROSIS_ALS		52	0.109689
HALLMARK_IL2_STAT5_SIGNALING	HALLMARK_IL2_STAT5_SIGNALING		198	-0.101496	-1.6736	0.0296443	0.0419359		KEGG_TGF_BETA_SIGNALING_PATHWAY	KEGG_TGF_BETA_SIGNALING_PATHWAY		85	0.107996	1.16925	0.231405	0.437416		HALLMARK_EPITHELIAL_MESENCHYMAL_TRANSITION	HALLMARK_EPITHELIAL_MESENCHYMAL_TRANSITION		197	-0.0881207	-1.40601	0.101871	0.15358		KEGG_METABOLISM_OF_XENOBIOTICS_BY_CYTOCHROME_P450	KEGG_METABOLISM_OF_XENOBIOTICS_BY_CYTOCHROME_P450		68	0.160389	1.54474	0.0667976	0.0932625		HALLMARK_PROTEIN_SECRETION	HALLMARK_PROTEIN_SECRETION		96	-0.172956	-2.00654	0.00581395	0.00653888		KEGG_GAP_JUNCTION	KEGG_GAP_JUNCTION		89	0.081239
HALLMARK_APOPTOSIS	HALLMARK_APOPTOSIS		159	-0.105897	-1.54991	0.0488798	0.0716539		KEGG_STEROID_BIOSYNTHESIS	KEGG_STEROID_BIOSYNTHESIS		16	0.246681	1.15803	0.27439	0.442568		HALLMARK_NOTCH_SIGNALING	HALLMARK_NOTCH_SIGNALING		32	-0.199673	-1.34828	0.132265	0.187217		KEGG_GLUTATHIONE_METABOLISM	KEGG_GLUTATHIONE_METABOLISM		48	0.17237	1.40578	0.0884086	0.16678		HALLMARK_BILE_ACID_METABOLISM	HALLMARK_BILE_ACID_METABOLISM		112	-0.153701	-1.87797	0.0125786	0.0115589		KEGG_PYRIMIDINE_METABOLISM	KEGG_PYRIMIDINE_METABOLISM		96	0.0781777
HALLMARK_REACTIVE_OXIGEN_SPECIES_PATHWAY	HALLMARK_REACTIVE_OXIGEN_SPECIES_PATHWAY		47	-0.18934	-1.54239	0.0620155	0.0717284		KEGG_VASOPRESSIN_REGULATED_WATER_REABSORPTION	KEGG_VASOPRESSIN_REGULATED_WATER_REABSORPTION		44	0.144439	1.13856	0.295503	0.460576		HALLMARK_ADIPOGENESIS	HALLMARK_ADIPOGENESIS		195	-0.0774139	-1.23903	0.212632	0.270258		KEGG_SMALL_CELL_LUNG_CANCER	KEGG_SMALL_CELL_LUNG_CANCER		84	0.130782	1.37087	0.115152	0.187348		HALLMARK_UV_RESPONSE_UP	HALLMARK_UV_RESPONSE_UP		155	-0.120111	-1.72795	0.022869	0.0270796		KEGG_PURINE_METABOLISM	KEGG_PURINE_METABOLISM		155	0.0605891
HALLMARK_ALLOGRAFT_REJECTION	HALLMARK_ALLOGRAFT_REJECTION		200	-0.0867951	-1.44389	0.089172	0.109143		KEGG_VEGF_SIGNALING_PATHWAY	KEGG_VEGF_SIGNALING_PATHWAY		75	0.110679	1.10247	0.322917	0.508401		HALLMARK_ESTROGEN_RESPONSE_LATE	HALLMARK_ESTROGEN_RESPONSE_LATE		199	-0.0753826	-1.2305	0.193617	0.267114		KEGG_P53_SIGNALING_PATHWAY	KEGG_P53_SIGNALING_PATHWAY		66	0.141211	1.3703	0.141717	0.183465		HALLMARK_APICAL_JUNCTION	HALLMARK_APICAL_JUNCTION		199	-0.102743	-1.71431	0.0226804	0.0281433		KEGG_GLYCOSYLPHOSPHATIDYLINOSITOL_GPI_ANCHOR_BIOSYNTHESIS	KEGG_GLYCOSYLPHOSPHATIDYLINOSITOL_GPI_ANCHOR_BIOSYNTHESIS		25	0.139594
HALLMARK_APICAL_SURFACE	HALLMARK_APICAL_SURFACE		44	-0.181965	-1.44323	0.0968992	0.105983		KEGG_GLYCEROPHOSPHOLIPID_METABOLISM	KEGG_GLYCEROPHOSPHOLIPID_METABOLISM		71	0.107043	1.06948	0.38189	0.550734		HALLMARK_PEROXISOME	HALLMARK_PEROXISOME		103	-0.0924998	-1.09382	0.332685	0.403134		KEGG_GLYCINE_SERINE_AND_THREONINE_METABOLISM	KEGG_GLYCINE_SERINE_AND_THREONINE_METABOLISM		31	0.19537	1.31158	0.128713	0.223882		HALLMARK_EPITHELIAL_MESENCHYMAL_TRANSITION	HALLMARK_EPITHELIAL_MESENCHYMAL_TRANSITION		197	-0.102505	-1.6424	0.0361446	0.0395641		KEGG_ARRHYTHMOGENIC_RIGHT_VENTRICULAR_CARDIOMYOPATHY_ARVC	KEGG_ARRHYTHMOGENIC_RIGHT_VENTRICULAR_CARDIOMYOPATHY_ARVC		74	0.0807982
HALLMARK_GLYCOLYSIS	HALLMARK_GLYCOLYSIS		198	-0.0772465	-1.29756	0.173278	0.188875		KEGG_ACUTE_MYELOID_LEUKEMIA	KEGG_ACUTE_MYELOID_LEUKEMIA		57	0.115747	1.04746	0.392505	0.573958		HALLMARK_APICAL_SURFACE	HALLMARK_APICAL_SURFACE		44	-0.138943	-1.09314	0.320911	0.388687		KEGG_PATHOGENIC_ESCHERICHIA_COLI_INFECTION	KEGG_PATHOGENIC_ESCHERICHIA_COLI_INFECTION		55	0.141554	1.23314	0.192534	0.294168		HALLMARK_ANGIOGENESIS	HALLMARK_ANGIOGENESIS		36	-0.203614	-1.40651	0.108742	0.120239		KEGG_ARGININE_AND_PROLINE_METABOLISM	KEGG_ARGININE_AND_PROLINE_METABOLISM		52	0.0900882
HALLMARK_APICAL_JUNCTION	HALLMARK_APICAL_JUNCTION		199	-0.0630192	-1.02277	0.426641	0.456872		KEGG_RENAL_CELL_CARCINOMA	KEGG_RENAL_CELL_CARCINOMA		70	0.104944	1.03763	0.378543	0.578298		HALLMARK_KRAS_SIGNALING_DN	HALLMARK_KRAS_SIGNALING_DN		194	-0.0659377	-1.04943	0.386139	0.431199		KEGG_GALACTOSE_METABOLISM	KEGG_GALACTOSE_METABOLISM		26	0.202228	1.22746	0.201597	0.293948		HALLMARK_GLYCOLYSIS	HALLMARK_GLYCOLYSIS		198	-0.0810341	-1.37923	0.0894309	0.130606		KEGG_LONG_TERM_POTENTIATION	KEGG_LONG_TERM_POTENTIATION		69	0.0759206
HALLMARK_CHOLESTEROL_HOMEOSTASIS	HALLMARK_CHOLESTEROL_HOMEOSTASIS		73	-0.0985188	-0.98596	0.452716	0.494581		KEGG_NOD_LIKE_RECEPTOR_SIGNALING_PATHWAY	KEGG_NOD_LIKE_RECEPTOR_SIGNALING_PATHWAY		61	0.112083	1.03244	0.394584	0.574735		HALLMARK_FATTY_ACID_METABOLISM	HALLMARK_FATTY_ACID_METABOLISM		156	-0.073056	-1.03271	0.404	0.437422		KEGG_GLYCOSYLPHOSPHATIDYLINOSITOL_GPI_ANCHOR_BIOSYNTHESIS	KEGG_GLYCOSYLPHOSPHATIDYLINOSITOL_GPI_ANCHOR_BIOSYNTHESIS		25	0.186062	1.13568	0.280808	0.395465		HALLMARK_UV_RESPONSE_DN	HALLMARK_UV_RESPONSE_DN		142	-0.085013	-1.1809	0.229376	0.269742		KEGG_GLIOMA	KEGG_GLIOMA		65	0.0765691
HALLMARK_TGF_BETA_SIGNALING	HALLMARK_TGF_BETA_SIGNALING		54	-0.111322	-0.964095	0.483589	0.510372		KEGG_ETHER_LIPID_METABOLISM	KEGG_ETHER_LIPID_METABOLISM		30	0.14972	0.984309	0.468927	0.647005		HALLMARK_ANGIOGENESIS	HALLMARK_ANGIOGENESIS		36	-0.139419	-1.00525	0.427105	0.460277		KEGG_PYRUVATE_METABOLISM	KEGG_PYRUVATE_METABOLISM		39	0.149192	1.09152	0.35497	0.447267		HALLMARK_APICAL_SURFACE	HALLMARK_APICAL_SURFACE		44	-0.112401	-0.871861	0.60161	0.649668		KEGG_DILATED_CARDIOMYOPATHY	KEGG_DILATED_CARDIOMYOPATHY		90	0.0639701
HALLMARK_NOTCH_SIGNALING	HALLMARK_NOTCH_SIGNALING		32	-0.121748	-0.80867	0.724346	0.720214		KEGG_BLADDER_CANCER	KEGG_BLADDER_CANCER		41	0.126913	0.967141	0.476768	0.665031		HALLMARK_HYPOXIA	HALLMARK_HYPOXIA		197	-0.055247	-0.919323	0.554672	0.562679		KEGG_SELENOAMINO_ACID_METABOLISM	KEGG_SELENOAMINO_ACID_METABOLISM		26	0.178005	1.09137	0.316602	0.438366		HALLMARK_MTORC1_SIGNALING	HALLMARK_MTORC1_SIGNALING		198	-0.0501052	-0.795227	0.729508	0.743988		KEGG_LYSINE_DEGRADATION	KEGG_LYSINE_DEGRADATION		41	0.0939047
HALLMARK_PANCREAS_BETA_CELLS	HALLMARK_PANCREAS_BETA_CELLS		40	-0.100399	-0.755466	0.777336	0.774409		KEGG_MTOR_SIGNALING_PATHWAY	KEGG_MTOR_SIGNALING_PATHWAY		52	0.108283	0.926371	0.511111	0.726279		HALLMARK_WNT_BETA_CATENIN_SIGNALING	HALLMARK_WNT_BETA_CATENIN_SIGNALING		42	-0.115158	-0.889612	0.591919	0.588133		KEGG_ALANINE_ASPARTATE_AND_GLUTAMATE_METABOLISM	KEGG_ALANINE_ASPARTATE_AND_GLUTAMATE_METABOLISM		32	0.1575	1.04872	0.375242	0.49106		HALLMARK_TGF_BETA_SIGNALING	HALLMARK_TGF_BETA_SIGNALING		54	-0.0817066	-0.719238	0.844262	0.826386		KEGG_CALCIUM_SIGNALING_PATHWAY	KEGG_CALCIUM_SIGNALING_PATHWAY		176	0.0455593
									KEGG_HUNTINGTONS_DISEASE	KEGG_HUNTINGTONS_DISEASE		172	0.0585635	0.901473	0.590226	0.759432											KEGG_BIOSYNTHESIS_OF_UNSATURATED_FATTY_ACIDS	KEGG_BIOSYNTHESIS_OF_UNSATURATED_FATTY_ACIDS		20	0.186702	1.02538	0.375746	0.516114											KEGG_HYPERTROPHIC_CARDIOMYOPATHY_HCM	KEGG_HYPERTROPHIC_CARDIOMYOPATHY_HCM		83	0.0644851
									KEGG_GLYCOSAMINOGLYCAN_BIOSYNTHESIS_CHONDROITIN_SULFATE	KEGG_GLYCOSAMINOGLYCAN_BIOSYNTHESIS_CHONDROITIN_SULFATE		22	0.154383	0.875289	0.622881	0.793521											KEGG_ADHERENS_JUNCTION	KEGG_ADHERENS_JUNCTION		73	0.10244	1.01829	0.403361	0.51745											KEGG_SELENOAMINO_ACID_METABOLISM	KEGG_SELENOAMINO_ACID_METABOLISM		26	0.103538
									KEGG_EPITHELIAL_CELL_SIGNALING_IN_HELICOBACTER_PYLORI_INFECTION	KEGG_EPITHELIAL_CELL_SIGNALING_IN_HELICOBACTER_PYLORI_INFECTION		67	0.0872042	0.824993	0.683761	0.870247											KEGG_AMYOTROPHIC_LATERAL_SCLEROSIS_ALS	KEGG_AMYOTROPHIC_LATERAL_SCLEROSIS_ALS		52	0.11536	1.00687	0.423228	0.524745											KEGG_THYROID_CANCER	KEGG_THYROID_CANCER		29	0.0864412
									KEGG_GLYCOSPHINGOLIPID_BIOSYNTHESIS_GANGLIO_SERIES	KEGG_GLYCOSPHINGOLIPID_BIOSYNTHESIS_GANGLIO_SERIES		15	0.173327	0.808671	0.698347	0.882809											KEGG_REGULATION_OF_AUTOPHAGY	KEGG_REGULATION_OF_AUTOPHAGY		34	0.131506	0.912039	0.555102	0.668373											KEGG_GNRH_SIGNALING_PATHWAY	KEGG_GNRH_SIGNALING_PATHWAY		101	0.0404625
									KEGG_AXON_GUIDANCE	KEGG_AXON_GUIDANCE		128	0.0601019	0.803078	0.709738	0.876452											KEGG_DRUG_METABOLISM_OTHER_ENZYMES	KEGG_DRUG_METABOLISM_OTHER_ENZYMES		51	0.108929	0.909468	0.550864	0.660452											KEGG_OLFACTORY_TRANSDUCTION	KEGG_OLFACTORY_TRANSDUCTION	Details ...	383	-0.236987
									KEGG_VIBRIO_CHOLERAE_INFECTION	KEGG_VIBRIO_CHOLERAE_INFECTION		52	0.0924641	0.781034	0.737044	0.898247											KEGG_ARGININE_AND_PROLINE_METABOLISM	KEGG_ARGININE_AND_PROLINE_METABOLISM		52	0.106078	0.896057	0.573413	0.670562											KEGG_CYTOKINE_CYTOKINE_RECEPTOR_INTERACTION	KEGG_CYTOKINE_CYTOKINE_RECEPTOR_INTERACTION	Details ...	258	-0.266613
									KEGG_FC_EPSILON_RI_SIGNALING_PATHWAY	KEGG_FC_EPSILON_RI_SIGNALING_PATHWAY		79	0.0741067	0.772057	0.736538	0.897575											KEGG_NOTCH_SIGNALING_PATHWAY	KEGG_NOTCH_SIGNALING_PATHWAY		47	0.110041	0.884186	0.574899	0.678034											KEGG_GRAFT_VERSUS_HOST_DISEASE	KEGG_GRAFT_VERSUS_HOST_DISEASE	Details ...	37	-0.680287
									KEGG_ENDOMETRIAL_CANCER	KEGG_ENDOMETRIAL_CANCER		52	0.0888934	0.758304	0.797101	0.904078											KEGG_TYROSINE_METABOLISM	KEGG_TYROSINE_METABOLISM		42	0.115774	0.883537	0.587992	0.667325											KEGG_TOLL_LIKE_RECEPTOR_SIGNALING_PATHWAY	KEGG_TOLL_LIKE_RECEPTOR_SIGNALING_PATHWAY	Details ...	101	-0.376694
									KEGG_ERBB_SIGNALING_PATHWAY	KEGG_ERBB_SIGNALING_PATHWAY		87	0.0690561	0.751454	0.79558	0.899102											KEGG_TERPENOID_BACKBONE_BIOSYNTHESIS	KEGG_TERPENOID_BACKBONE_BIOSYNTHESIS		15	0.177907	0.811174	0.685072	0.771502											KEGG_ALLOGRAFT_REJECTION	KEGG_ALLOGRAFT_REJECTION	Details ...	35	-0.648989
									KEGG_LYSOSOME	KEGG_LYSOSOME		119	0.0579791	0.745609	0.791253	0.893023											KEGG_AMINO_SUGAR_AND_NUCLEOTIDE_SUGAR_METABOLISM	KEGG_AMINO_SUGAR_AND_NUCLEOTIDE_SUGAR_METABOLISM		44	0.102111	0.799005	0.708163	0.776918											KEGG_RIBOSOME	KEGG_RIBOSOME	Details ...	87	-0.412227
									KEGG_LONG_TERM_POTENTIATION	KEGG_LONG_TERM_POTENTIATION		69	0.0771855	0.740972	0.797546	0.885146											KEGG_TIGHT_JUNCTION	KEGG_TIGHT_JUNCTION		130	0.0558579	0.725542	0.832685	0.869056											KEGG_OXIDATIVE_PHOSPHORYLATION	KEGG_OXIDATIVE_PHOSPHORYLATION	Details ...	116	-0.333389
									KEGG_TERPENOID_BACKBONE_BIOSYNTHESIS	KEGG_TERPENOID_BACKBONE_BIOSYNTHESIS		15	0.15701	0.74066	0.793522	0.871385											KEGG_INSULIN_SIGNALING_PATHWAY	KEGG_INSULIN_SIGNALING_PATHWAY		137	0.0514908	0.702299	0.849206	0.884477											KEGG_ANTIGEN_PROCESSING_AND_PRESENTATION	KEGG_ANTIGEN_PROCESSING_AND_PRESENTATION	Details ...	79	-0.388843
									KEGG_NON_SMALL_CELL_LUNG_CANCER	KEGG_NON_SMALL_CELL_LUNG_CANCER		54	0.0816153	0.714327	0.836066	0.894892											KEGG_DORSO_VENTRAL_AXIS_FORMATION	KEGG_DORSO_VENTRAL_AXIS_FORMATION		24	0.119448	0.697682	0.84375	0.87582											KEGG_TYPE_I_DIABETES_MELLITUS	KEGG_TYPE_I_DIABETES_MELLITUS	Details ...	41	-0.52768
									KEGG_AMINO_SUGAR_AND_NUCLEOTIDE_SUGAR_METABOLISM	KEGG_AMINO_SUGAR_AND_NUCLEOTIDE_SUGAR_METABOLISM		44	0.0875984	0.681732	0.837398	0.921717											KEGG_THYROID_CANCER	KEGG_THYROID_CANCER		29	0.0935339	0.590841	0.937751	0.964652											KEGG_LEISHMANIA_INFECTION	KEGG_LEISHMANIA_INFECTION	Details ...	69	-0.417243
									KEGG_GLIOMA	KEGG_GLIOMA		65	0.070188	0.66969	0.88189	0.921653											KEGG_RENAL_CELL_CARCINOMA	KEGG_RENAL_CELL_CARCINOMA		70	0.0575704	0.566579	0.975359	0.964543											KEGG_ASTHMA	KEGG_ASTHMA	Details ...	28	-0.622841
									KEGG_SNARE_INTERACTIONS_IN_VESICULAR_TRANSPORT	KEGG_SNARE_INTERACTIONS_IN_VESICULAR_TRANSPORT		38	0.0903467	0.659512	0.899598	0.918964											KEGG_CYTOKINE_CYTOKINE_RECEPTOR_INTERACTION	KEGG_CYTOKINE_CYTOKINE_RECEPTOR_INTERACTION	Details ...	258	-0.305558	-5.71082	0	0											KEGG_HEMATOPOIETIC_CELL_LINEAGE	KEGG_HEMATOPOIETIC_CELL_LINEAGE	Details ...	85	-0.367733
									KEGG_GNRH_SIGNALING_PATHWAY	KEGG_GNRH_SIGNALING_PATHWAY		101	0.0521414	0.615278	0.929293	0.945357											KEGG_OLFACTORY_TRANSDUCTION	KEGG_OLFACTORY_TRANSDUCTION	Details ...	383	-0.234807	-5.36566	0	0											KEGG_AUTOIMMUNE_THYROID_DISEASE	KEGG_AUTOIMMUNE_THYROID_DISEASE	Details ...	50	-0.45203
									KEGG_PATHWAYS_IN_CANCER	KEGG_PATHWAYS_IN_CANCER		324	0.0294699	0.606243	0.940937	0.938166											KEGG_HEMATOPOIETIC_CELL_LINEAGE	KEGG_HEMATOPOIETIC_CELL_LINEAGE	Details ...	85	-0.463325	-5.03841	0	0											KEGG_NATURAL_KILLER_CELL_MEDIATED_CYTOTOXICITY	KEGG_NATURAL_KILLER_CELL_MEDIATED_CYTOTOXICITY	Details ...	130	-0.291296
									KEGG_OLFACTORY_TRANSDUCTION	KEGG_OLFACTORY_TRANSDUCTION		383	-0.312489	-7.08873	0	0											KEGG_CELL_ADHESION_MOLECULES_CAMS	KEGG_CELL_ADHESION_MOLECULES_CAMS	Details ...	131	-0.343862	-4.62012	0	0											KEGG_JAK_STAT_SIGNALING_PATHWAY	KEGG_JAK_STAT_SIGNALING_PATHWAY	Details ...	151	-0.249643
									KEGG_DRUG_METABOLISM_CYTOCHROME_P450	KEGG_DRUG_METABOLISM_CYTOCHROME_P450		70	-0.535829	-5.27454	0	0											KEGG_INTESTINAL_IMMUNE_NETWORK_FOR_IGA_PRODUCTION	KEGG_INTESTINAL_IMMUNE_NETWORK_FOR_IGA_PRODUCTION	Details ...	46	-0.526626	-4.27741	0	0											KEGG_INTESTINAL_IMMUNE_NETWORK_FOR_IGA_PRODUCTION	KEGG_INTESTINAL_IMMUNE_NETWORK_FOR_IGA_PRODUCTION	Details ...	46	-0.434154
									KEGG_COMPLEMENT_AND_COAGULATION_CASCADES	KEGG_COMPLEMENT_AND_COAGULATION_CASCADES		69	-0.518918	-5.0652	0	0											KEGG_ALLOGRAFT_REJECTION	KEGG_ALLOGRAFT_REJECTION	Details ...	35	-0.602243	-4.17513	0	0											KEGG_CELL_ADHESION_MOLECULES_CAMS	KEGG_CELL_ADHESION_MOLECULES_CAMS	Details ...	131	-0.254017
									KEGG_RETINOL_METABOLISM	KEGG_RETINOL_METABOLISM		63	-0.516137	-4.85742	0	0											KEGG_LEISHMANIA_INFECTION	KEGG_LEISHMANIA_INFECTION	Details ...	69	-0.422357	-4.13425	0	0											KEGG_CHEMOKINE_SIGNALING_PATHWAY	KEGG_CHEMOKINE_SIGNALING_PATHWAY	Details ...	186	-0.217044
									KEGG_METABOLISM_OF_XENOBIOTICS_BY_CYTOCHROME_P450	KEGG_METABOLISM_OF_XENOBIOTICS_BY_CYTOCHROME_P450		68	-0.484215	-4.69149	0	0											KEGG_JAK_STAT_SIGNALING_PATHWAY	KEGG_JAK_STAT_SIGNALING_PATHWAY	Details ...	151	-0.292034	-4.12506	0	0											KEGG_PARKINSONS_DISEASE	KEGG_PARKINSONS_DISEASE	Details ...	113	-0.266902
									KEGG_VALINE_LEUCINE_AND_ISOLEUCINE_DEGRADATION	KEGG_VALINE_LEUCINE_AND_ISOLEUCINE_DEGRADATION		44	-0.597488	-4.68771	0	0											KEGG_ASTHMA	KEGG_ASTHMA	Details ...	28	-0.610424	-3.81992	0	0											KEGG_LYSOSOME	KEGG_LYSOSOME	Details ...	119	-0.250193
									KEGG_FATTY_ACID_METABOLISM	KEGG_FATTY_ACID_METABOLISM		42	-0.583531	-4.41238	0	0											KEGG_AUTOIMMUNE_THYROID_DISEASE	KEGG_AUTOIMMUNE_THYROID_DISEASE	Details ...	50	-0.428635	-3.65328	0	0											KEGG_VIRAL_MYOCARDITIS	KEGG_VIRAL_MYOCARDITIS		68	-0.318899
									KEGG_STEROID_HORMONE_BIOSYNTHESIS	KEGG_STEROID_HORMONE_BIOSYNTHESIS		55	-0.490599	-4.31545	0	0											KEGG_GRAFT_VERSUS_HOST_DISEASE	KEGG_GRAFT_VERSUS_HOST_DISEASE	Details ...	37	-0.503395	-3.5955	0	0											KEGG_B_CELL_RECEPTOR_SIGNALING_PATHWAY	KEGG_B_CELL_RECEPTOR_SIGNALING_PATHWAY		74	-0.281936
									KEGG_TRYPTOPHAN_METABOLISM	KEGG_TRYPTOPHAN_METABOLISM		39	-0.561538	-4.19487	0	0											KEGG_TYPE_I_DIABETES_MELLITUS	KEGG_TYPE_I_DIABETES_MELLITUS	Details ...	41	-0.4523	-3.4283	0	0											KEGG_T_CELL_RECEPTOR_SIGNALING_PATHWAY	KEGG_T_CELL_RECEPTOR_SIGNALING_PATHWAY		107	-0.23528
									KEGG_DRUG_METABOLISM_OTHER_ENZYMES	KEGG_DRUG_METABOLISM_OTHER_ENZYMES		51	-0.477656	-3.99916	0	0											KEGG_LYSOSOME	KEGG_LYSOSOME	Details ...	119	-0.259921	-3.27802	0	0											KEGG_ALZHEIMERS_DISEASE	KEGG_ALZHEIMERS_DISEASE		156	-0.201107
									KEGG_PRIMARY_BILE_ACID_BIOSYNTHESIS	KEGG_PRIMARY_BILE_ACID_BIOSYNTHESIS		16	-0.797639	-3.88153	0	0											KEGG_B_CELL_RECEPTOR_SIGNALING_PATHWAY	KEGG_B_CELL_RECEPTOR_SIGNALING_PATHWAY	Details ...	74	-0.325191	-3.21448	0	0											KEGG_NOD_LIKE_RECEPTOR_SIGNALING_PATHWAY	KEGG_NOD_LIKE_RECEPTOR_SIGNALING_PATHWAY		61	-0.303231
									KEGG_PEROXISOME	KEGG_PEROXISOME		78	-0.374611	-3.85605	0	0											KEGG_VIRAL_MYOCARDITIS	KEGG_VIRAL_MYOCARDITIS	Details ...	68	-0.328146	-3.16976	0	0											KEGG_APOPTOSIS	KEGG_APOPTOSIS		86	-0.244022
									KEGG_GLYCINE_SERINE_AND_THREONINE_METABOLISM	KEGG_GLYCINE_SERINE_AND_THREONINE_METABOLISM		31	-0.553091	-3.69271	0	0											KEGG_COMPLEMENT_AND_COAGULATION_CASCADES	KEGG_COMPLEMENT_AND_COAGULATION_CASCADES	Details ...	69	-0.299302	-2.94785	0	0											KEGG_FC_GAMMA_R_MEDIATED_PHAGOCYTOSIS	KEGG_FC_GAMMA_R_MEDIATED_PHAGOCYTOSIS		92	-0.229833
									KEGG_PROPANOATE_METABOLISM	KEGG_PROPANOATE_METABOLISM		32	-0.532133	-3.59791	0	0											KEGG_NATURAL_KILLER_CELL_MEDIATED_CYTOTOXICITY	KEGG_NATURAL_KILLER_CELL_MEDIATED_CYTOTOXICITY	Details ...	130	-0.218075	-2.91164	0	0											KEGG_CYTOSOLIC_DNA_SENSING_PATHWAY	KEGG_CYTOSOLIC_DNA_SENSING_PATHWAY		55	-0.291348
									KEGG_BUTANOATE_METABOLISM	KEGG_BUTANOATE_METABOLISM		34	-0.518961	-3.56462	0	0											KEGG_CHEMOKINE_SIGNALING_PATHWAY	KEGG_CHEMOKINE_SIGNALING_PATHWAY	Details ...	186	-0.182078	-2.87106	0	0											KEGG_LEUKOCYTE_TRANSENDOTHELIAL_MIGRATION	KEGG_LEUKOCYTE_TRANSENDOTHELIAL_MIGRATION		116	-0.196405
									KEGG_STARCH_AND_SUCROSE_METABOLISM	KEGG_STARCH_AND_SUCROSE_METABOLISM		51	-0.407905	-3.4775	0	0											KEGG_VASCULAR_SMOOTH_MUSCLE_CONTRACTION	KEGG_VASCULAR_SMOOTH_MUSCLE_CONTRACTION	Details ...	115	-0.228457	-2.81114	0	0											KEGG_COMPLEMENT_AND_COAGULATION_CASCADES	KEGG_COMPLEMENT_AND_COAGULATION_CASCADES		69	-0.254557
									KEGG_ARGININE_AND_PROLINE_METABOLISM	KEGG_ARGININE_AND_PROLINE_METABOLISM		52	-0.403392	-3.40612	0	0											KEGG_FC_EPSILON_RI_SIGNALING_PATHWAY	KEGG_FC_EPSILON_RI_SIGNALING_PATHWAY	Details ...	79	-0.264786	-2.7601	0	6.91358e-05											KEGG_RIG_I_LIKE_RECEPTOR_SIGNALING_PATHWAY	KEGG_RIG_I_LIKE_RECEPTOR_SIGNALING_PATHWAY		69	-0.252665
									KEGG_BETA_ALANINE_METABOLISM	KEGG_BETA_ALANINE_METABOLISM		22	-0.57265	-3.21076	0	0											KEGG_T_CELL_RECEPTOR_SIGNALING_PATHWAY	KEGG_T_CELL_RECEPTOR_SIGNALING_PATHWAY		107	-0.21825	-2.67045	0	0.00012645											KEGG_HUNTINGTONS_DISEASE	KEGG_HUNTINGTONS_DISEASE		172	-0.155585
									KEGG_TYROSINE_METABOLISM	KEGG_TYROSINE_METABOLISM		42	-0.412275	-3.15865	0	0											KEGG_MAPK_SIGNALING_PATHWAY	KEGG_MAPK_SIGNALING_PATHWAY		265	-0.141012	-2.64204	0	0.000234184											KEGG_VALINE_LEUCINE_AND_ISOLEUCINE_DEGRADATION	KEGG_VALINE_LEUCINE_AND_ISOLEUCINE_DEGRADATION		44	-0.293881
									KEGG_NEUROACTIVE_LIGAND_RECEPTOR_INTERACTION	KEGG_NEUROACTIVE_LIGAND_RECEPTOR_INTERACTION		270	-0.166042	-3.12189	0	0											KEGG_CALCIUM_SIGNALING_PATHWAY	KEGG_CALCIUM_SIGNALING_PATHWAY		176	-0.167121	-2.60615	0	0.000274203											KEGG_SPHINGOLIPID_METABOLISM	KEGG_SPHINGOLIPID_METABOLISM		36	-0.312221
									KEGG_PPAR_SIGNALING_PATHWAY	KEGG_PPAR_SIGNALING_PATHWAY		69	-0.316039	-3.11154	0	0											KEGG_APOPTOSIS	KEGG_APOPTOSIS		86	-0.234809	-2.53054	0	0.00036996											KEGG_FATTY_ACID_METABOLISM	KEGG_FATTY_ACID_METABOLISM		42	-0.288791
									KEGG_CYTOKINE_CYTOKINE_RECEPTOR_INTERACTION	KEGG_CYTOKINE_CYTOKINE_RECEPTOR_INTERACTION		258	-0.163725	-3.0935	0	0											KEGG_LEUKOCYTE_TRANSENDOTHELIAL_MIGRATION	KEGG_LEUKOCYTE_TRANSENDOTHELIAL_MIGRATION		116	-0.195176	-2.46423	0	0.000705459											KEGG_ARACHIDONIC_ACID_METABOLISM	KEGG_ARACHIDONIC_ACID_METABOLISM		58	-0.246793
									KEGG_ASCORBATE_AND_ALDARATE_METABOLISM	KEGG_ASCORBATE_AND_ALDARATE_METABOLISM		25	-0.510381	-3.04769	0	0											KEGG_TOLL_LIKE_RECEPTOR_SIGNALING_PATHWAY	KEGG_TOLL_LIKE_RECEPTOR_SIGNALING_PATHWAY		101	-0.197783	-2.3461	0	0.00195484											KEGG_CITRATE_CYCLE_TCA_CYCLE	KEGG_CITRATE_CYCLE_TCA_CYCLE		30	-0.317815
									KEGG_ALANINE_ASPARTATE_AND_GLUTAMATE_METABOLISM	KEGG_ALANINE_ASPARTATE_AND_GLUTAMATE_METABOLISM		32	-0.450017	-3.03986	0	0											KEGG_ANTIGEN_PROCESSING_AND_PRESENTATION	KEGG_ANTIGEN_PROCESSING_AND_PRESENTATION		79	-0.225122	-2.33375	0	0.00197226											KEGG_FC_EPSILON_RI_SIGNALING_PATHWAY	KEGG_FC_EPSILON_RI_SIGNALING_PATHWAY		79	-0.19422
									KEGG_AUTOIMMUNE_THYROID_DISEASE	KEGG_AUTOIMMUNE_THYROID_DISEASE		50	-0.36202	-2.98754	0	0											KEGG_NEUROACTIVE_LIGAND_RECEPTOR_INTERACTION	KEGG_NEUROACTIVE_LIGAND_RECEPTOR_INTERACTION		270	-0.120806	-2.28775	0	0.00271308											KEGG_GLYCOSAMINOGLYCAN_DEGRADATION	KEGG_GLYCOSAMINOGLYCAN_DEGRADATION		21	-0.386107
									KEGG_CELL_ADHESION_MOLECULES_CAMS	KEGG_CELL_ADHESION_MOLECULES_CAMS		131	-0.21873	-2.90619	0	0											KEGG_PRIMARY_IMMUNODEFICIENCY	KEGG_PRIMARY_IMMUNODEFICIENCY		35	-0.321873	-2.24552	0	0.00348901											KEGG_VIBRIO_CHOLERAE_INFECTION	KEGG_VIBRIO_CHOLERAE_INFECTION		52	-0.239742
									KEGG_HISTIDINE_METABOLISM	KEGG_HISTIDINE_METABOLISM		28	-0.447748	-2.83541	0	0											KEGG_RIBOSOME	KEGG_RIBOSOME		87	-0.185743	-2.07758	0.00198413	0.0120291											KEGG_LINOLEIC_ACID_METABOLISM	KEGG_LINOLEIC_ACID_METABOLISM		29	-0.319452
									KEGG_PENTOSE_AND_GLUCURONATE_INTERCONVERSIONS	KEGG_PENTOSE_AND_GLUCURONATE_INTERCONVERSIONS		27	-0.441754	-2.73689	0	4.27787e-05											KEGG_NEUROTROPHIN_SIGNALING_PATHWAY	KEGG_NEUROTROPHIN_SIGNALING_PATHWAY		126	-0.144328	-1.91831	0.00776699	0.0294009											KEGG_OTHER_GLYCAN_DEGRADATION	KEGG_OTHER_GLYCAN_DEGRADATION		16	-0.429536
									KEGG_ECM_RECEPTOR_INTERACTION	KEGG_ECM_RECEPTOR_INTERACTION		84	-0.242258	-2.62311	0	0.000215881											KEGG_DILATED_CARDIOMYOPATHY	KEGG_DILATED_CARDIOMYOPATHY		90	-0.173965	-1.91005	0.00201613	0.0301679											KEGG_GLYCOLYSIS_GLUCONEOGENESIS	KEGG_GLYCOLYSIS_GLUCONEOGENESIS		61	-0.2256
									KEGG_ARACHIDONIC_ACID_METABOLISM	KEGG_ARACHIDONIC_ACID_METABOLISM		58	-0.287567	-2.5953	0	0.000293748											KEGG_FOCAL_ADHESION	KEGG_FOCAL_ADHESION		199	-0.112777	-1.89977	0.0083682	0.0308362											KEGG_PYRUVATE_METABOLISM	KEGG_PYRUVATE_METABOLISM		39	-0.280546
									KEGG_PYRUVATE_METABOLISM	KEGG_PYRUVATE_METABOLISM		39	-0.344514	-2.52425	0	0.000574732											KEGG_ARACHIDONIC_ACID_METABOLISM	KEGG_ARACHIDONIC_ACID_METABOLISM		58	-0.208738	-1.82977	0.0116054	0.0457165											KEGG_PEROXISOME	KEGG_PEROXISOME		78	-0.199374
									KEGG_CITRATE_CYCLE_TCA_CYCLE	KEGG_CITRATE_CYCLE_TCA_CYCLE		30	-0.374767	-2.47734	0.00193424	0.000825501											KEGG_ALPHA_LINOLENIC_ACID_METABOLISM	KEGG_ALPHA_LINOLENIC_ACID_METABOLISM		19	-0.343593	-1.7962	0.0190678	0.0527017											KEGG_EPITHELIAL_CELL_SIGNALING_IN_HELICOBACTER_PYLORI_INFECTION	KEGG_EPITHELIAL_CELL_SIGNALING_IN_HELICOBACTER_PYLORI_INFECTION		67	-0.20412
									KEGG_PHENYLALANINE_METABOLISM	KEGG_PHENYLALANINE_METABOLISM		18	-0.463342	-2.45577	0	0.000951426											KEGG_GNRH_SIGNALING_PATHWAY	KEGG_GNRH_SIGNALING_PATHWAY		101	-0.152713	-1.78478	0.015625	0.0542186											KEGG_PATHOGENIC_ESCHERICHIA_COLI_INFECTION	KEGG_PATHOGENIC_ESCHERICHIA_COLI_INFECTION		55	-0.218264
									KEGG_ALLOGRAFT_REJECTION	KEGG_ALLOGRAFT_REJECTION		35	-0.344571	-2.43996	0	0.00103116											KEGG_TASTE_TRANSDUCTION	KEGG_TASTE_TRANSDUCTION		50	-0.210974	-1.76696	0.0283401	0.057981											KEGG_ACUTE_MYELOID_LEUKEMIA	KEGG_ACUTE_MYELOID_LEUKEMIA		57	-0.208005
									KEGG_JAK_STAT_SIGNALING_PATHWAY	KEGG_JAK_STAT_SIGNALING_PATHWAY		151	-0.166011	-2.40393	0	0.00127794											KEGG_PHOSPHATIDYLINOSITOL_SIGNALING_SYSTEM	KEGG_PHOSPHATIDYLINOSITOL_SIGNALING_SYSTEM		76	-0.167178	-1.71867	0.0209644	0.0720318											KEGG_PRIMARY_IMMUNODEFICIENCY	KEGG_PRIMARY_IMMUNODEFICIENCY		35	-0.267076
									KEGG_ABC_TRANSPORTERS	KEGG_ABC_TRANSPORTERS		44	-0.297868	-2.36986	0	0.00154437											KEGG_ALDOSTERONE_REGULATED_SODIUM_REABSORPTION	KEGG_ALDOSTERONE_REGULATED_SODIUM_REABSORPTION		42	-0.228975	-1.71565	0.0208768	0.071209											KEGG_ADIPOCYTOKINE_SIGNALING_PATHWAY	KEGG_ADIPOCYTOKINE_SIGNALING_PATHWAY		67	-0.192863
									KEGG_GRAFT_VERSUS_HOST_DISEASE	KEGG_GRAFT_VERSUS_HOST_DISEASE		37	-0.320623	-2.35594	0.00447427	0.00169705											KEGG_FC_GAMMA_R_MEDIATED_PHAGOCYTOSIS	KEGG_FC_GAMMA_R_MEDIATED_PHAGOCYTOSIS		92	-0.152037	-1.70845	0.0194175	0.0718174											KEGG_PRION_DISEASES	KEGG_PRION_DISEASES		35	-0.254326
									KEGG_PORPHYRIN_AND_CHLOROPHYLL_METABOLISM	KEGG_PORPHYRIN_AND_CHLOROPHYLL_METABOLISM		41	-0.308739	-2.33228	0	0.00192423											KEGG_VEGF_SIGNALING_PATHWAY	KEGG_VEGF_SIGNALING_PATHWAY		75	-0.163473	-1.69086	0.0201207	0.0760988											KEGG_BUTANOATE_METABOLISM	KEGG_BUTANOATE_METABOLISM		34	-0.262489
									KEGG_GLUTATHIONE_METABOLISM	KEGG_GLUTATHIONE_METABOLISM		48	-0.273739	-2.29914	0	0.00233131											KEGG_NOD_LIKE_RECEPTOR_SIGNALING_PATHWAY	KEGG_NOD_LIKE_RECEPTOR_SIGNALING_PATHWAY		61	-0.182646	-1.65449	0.0299786	0.088562											KEGG_GLYCOSPHINGOLIPID_BIOSYNTHESIS_GANGLIO_SERIES	KEGG_GLYCOSPHINGOLIPID_BIOSYNTHESIS_GANGLIO_SERIES		15	-0.368018
									KEGG_LYSINE_DEGRADATION	KEGG_LYSINE_DEGRADATION		41	-0.300603	-2.24943	0.00395257	0.00322276											KEGG_HYPERTROPHIC_CARDIOMYOPATHY_HCM	KEGG_HYPERTROPHIC_CARDIOMYOPATHY_HCM		83	-0.15372	-1.64183	0.0273973	0.0918341											KEGG_AMINO_SUGAR_AND_NUCLEOTIDE_SUGAR_METABOLISM	KEGG_AMINO_SUGAR_AND_NUCLEOTIDE_SUGAR_METABOLISM		44	-0.218064
									KEGG_GLYCOLYSIS_GLUCONEOGENESIS	KEGG_GLYCOLYSIS_GLUCONEOGENESIS		61	-0.244707	-2.24144	0.00192308	0.00327091											KEGG_GLYCOSPHINGOLIPID_BIOSYNTHESIS_GANGLIO_SERIES	KEGG_GLYCOSPHINGOLIPID_BIOSYNTHESIS_GANGLIO_SERIES		15	-0.333533	-1.5908	0.0550847	0.114837											KEGG_DRUG_METABOLISM_CYTOCHROME_P450	KEGG_DRUG_METABOLISM_CYTOCHROME_P450		70	-0.170897
									KEGG_INTESTINAL_IMMUNE_NETWORK_FOR_IGA_PRODUCTION	KEGG_INTESTINAL_IMMUNE_NETWORK_FOR_IGA_PRODUCTION		46	-0.271301	-2.18865	0.0020202	0.00450064											KEGG_CYTOSOLIC_DNA_SENSING_PATHWAY	KEGG_CYTOSOLIC_DNA_SENSING_PATHWAY		55	-0.177318	-1.55605	0.0626223	0.132222											KEGG_VEGF_SIGNALING_PATHWAY	KEGG_VEGF_SIGNALING_PATHWAY		75	-0.164131
									KEGG_BIOSYNTHESIS_OF_UNSATURATED_FATTY_ACIDS	KEGG_BIOSYNTHESIS_OF_UNSATURATED_FATTY_ACIDS		20	-0.404845	-2.15623	0.00202429	0.00554715											KEGG_PRIMARY_BILE_ACID_BIOSYNTHESIS	KEGG_PRIMARY_BILE_ACID_BIOSYNTHESIS		16	-0.323716	-1.55497	0.0621359	0.129986											KEGG_GALACTOSE_METABOLISM	KEGG_GALACTOSE_METABOLISM		26	-0.264353
									KEGG_SYSTEMIC_LUPUS_ERYTHEMATOSUS	KEGG_SYSTEMIC_LUPUS_ERYTHEMATOSUS		133	-0.159274	-2.13418	0.0059761	0.00612014											KEGG_PATHWAYS_IN_CANCER	KEGG_PATHWAYS_IN_CANCER		324	-0.0725411	-1.50603	0.0595745	0.160108											KEGG_METABOLISM_OF_XENOBIOTICS_BY_CYTOCHROME_P450	KEGG_METABOLISM_OF_XENOBIOTICS_BY_CYTOCHROME_P450		68	-0.163204
									KEGG_VIRAL_MYOCARDITIS	KEGG_VIRAL_MYOCARDITIS		68	-0.216925	-2.12224	0	0.00615712											KEGG_PANCREATIC_CANCER	KEGG_PANCREATIC_CANCER		70	-0.150241	-1.49303	0.0825336	0.165055											KEGG_NICOTINATE_AND_NICOTINAMIDE_METABOLISM	KEGG_NICOTINATE_AND_NICOTINAMIDE_METABOLISM		22	-0.283974
									KEGG_ASTHMA	KEGG_ASTHMA		28	-0.330143	-2.092	0.00403226	0.00720511											KEGG_SYSTEMIC_LUPUS_ERYTHEMATOSUS	KEGG_SYSTEMIC_LUPUS_ERYTHEMATOSUS		133	-0.112711	-1.49233	0.0729783	0.162413											KEGG_ABC_TRANSPORTERS	KEGG_ABC_TRANSPORTERS		44	-0.203756
									KEGG_ADIPOCYTOKINE_SIGNALING_PATHWAY	KEGG_ADIPOCYTOKINE_SIGNALING_PATHWAY		67	-0.215156	-2.09119	0.00619835	0.00705181											KEGG_ABC_TRANSPORTERS	KEGG_ABC_TRANSPORTERS		44	-0.190439	-1.47112	0.0789474	0.175561											KEGG_PPAR_SIGNALING_PATHWAY	KEGG_PPAR_SIGNALING_PATHWAY		69	-0.167281
									KEGG_LINOLEIC_ACID_METABOLISM	KEGG_LINOLEIC_ACID_METABOLISM		29	-0.3237	-2.07498	0.00609756	0.00791596											KEGG_PPAR_SIGNALING_PATHWAY	KEGG_PPAR_SIGNALING_PATHWAY		69	-0.150924	-1.4656	0.0782241	0.176307											KEGG_SYSTEMIC_LUPUS_ERYTHEMATOSUS	KEGG_SYSTEMIC_LUPUS_ERYTHEMATOSUS		133	-0.117282
									KEGG_CALCIUM_SIGNALING_PATHWAY	KEGG_CALCIUM_SIGNALING_PATHWAY		176	-0.13119	-2.03242	0.0040568	0.0098055											KEGG_ENDOCYTOSIS	KEGG_ENDOCYTOSIS		178	-0.0932214	-1.4308	0.106996	0.200201											KEGG_ENDOCYTOSIS	KEGG_ENDOCYTOSIS		178	-0.101202
									KEGG_HEMATOPOIETIC_CELL_LINEAGE	KEGG_HEMATOPOIETIC_CELL_LINEAGE		85	-0.18385	-2.00381	0.00854701	0.0114008											KEGG_ECM_RECEPTOR_INTERACTION	KEGG_ECM_RECEPTOR_INTERACTION		84	-0.134246	-1.4273	0.0910891	0.199777											KEGG_FOCAL_ADHESION	KEGG_FOCAL_ADHESION		199	-0.0928736
									KEGG_CYSTEINE_AND_METHIONINE_METABOLISM	KEGG_CYSTEINE_AND_METHIONINE_METABOLISM		34	-0.28108	-1.9642	0.00386847	0.0139314											KEGG_FATTY_ACID_METABOLISM	KEGG_FATTY_ACID_METABOLISM		42	-0.181489	-1.40687	0.105906	0.214665											KEGG_PANCREATIC_CANCER	KEGG_PANCREATIC_CANCER		70	-0.154552
									KEGG_PROXIMAL_TUBULE_BICARBONATE_RECLAMATION	KEGG_PROXIMAL_TUBULE_BICARBONATE_RECLAMATION		23	-0.335373	-1.94339	0.002	0.0151734											KEGG_O_GLYCAN_BIOSYNTHESIS	KEGG_O_GLYCAN_BIOSYNTHESIS		27	-0.225029	-1.3975	0.11245	0.218931											KEGG_ALPHA_LINOLENIC_ACID_METABOLISM	KEGG_ALPHA_LINOLENIC_ACID_METABOLISM		19	-0.301123
									KEGG_PARKINSONS_DISEASE	KEGG_PARKINSONS_DISEASE		113	-0.153789	-1.90683	0.004	0.01836											KEGG_NON_SMALL_CELL_LUNG_CANCER	KEGG_NON_SMALL_CELL_LUNG_CANCER		54	-0.157547	-1.38048	0.102204	0.230326											KEGG_HISTIDINE_METABOLISM	KEGG_HISTIDINE_METABOLISM		28	-0.236603
									KEGG_ALZHEIMERS_DISEASE	KEGG_ALZHEIMERS_DISEASE		156	-0.128959	-1.90385	0.00401606	0.0183932											KEGG_ETHER_LIPID_METABOLISM	KEGG_ETHER_LIPID_METABOLISM		30	-0.209341	-1.36178	0.118447	0.243929											KEGG_PHOSPHATIDYLINOSITOL_SIGNALING_SYSTEM	KEGG_PHOSPHATIDYLINOSITOL_SIGNALING_SYSTEM		76	-0.145391
									KEGG_DILATED_CARDIOMYOPATHY	KEGG_DILATED_CARDIOMYOPATHY		90	-0.161484	-1.81837	0.00860215	0.0297802											KEGG_HISTIDINE_METABOLISM	KEGG_HISTIDINE_METABOLISM		28	-0.215167	-1.34735	0.132159	0.254154											KEGG_PHENYLALANINE_METABOLISM	KEGG_PHENYLALANINE_METABOLISM		18	-0.284289
									KEGG_VASCULAR_SMOOTH_MUSCLE_CONTRACTION	KEGG_VASCULAR_SMOOTH_MUSCLE_CONTRACTION		115	-0.141483	-1.75682	0.0232108	0.0402575											KEGG_RIG_I_LIKE_RECEPTOR_SIGNALING_PATHWAY	KEGG_RIG_I_LIKE_RECEPTOR_SIGNALING_PATHWAY		69	-0.137775	-1.34192	0.149897	0.254816											KEGG_REGULATION_OF_ACTIN_CYTOSKELETON	KEGG_REGULATION_OF_ACTIN_CYTOSKELETON		212	-0.0853141
									KEGG_FOCAL_ADHESION	KEGG_FOCAL_ADHESION		199	-0.107937	-1.74528	0.0318949	0.0416914											KEGG_PEROXISOME	KEGG_PEROXISOME		78	-0.130434	-1.33504	0.136452	0.25798											KEGG_ERBB_SIGNALING_PATHWAY	KEGG_ERBB_SIGNALING_PATHWAY		87	-0.12779
									KEGG_NATURAL_KILLER_CELL_MEDIATED_CYTOTOXICITY	KEGG_NATURAL_KILLER_CELL_MEDIATED_CYTOTOXICITY		130	-0.130723	-1.74255	0.0162933	0.041514											KEGG_PROXIMAL_TUBULE_BICARBONATE_RECLAMATION	KEGG_PROXIMAL_TUBULE_BICARBONATE_RECLAMATION		23	-0.227112	-1.31905	0.168627	0.26965											KEGG_FRUCTOSE_AND_MANNOSE_METABOLISM	KEGG_FRUCTOSE_AND_MANNOSE_METABOLISM		34	-0.201106
									KEGG_MELANOMA	KEGG_MELANOMA		71	-0.173943	-1.73171	0.012024	0.0429629											KEGG_LONG_TERM_POTENTIATION	KEGG_LONG_TERM_POTENTIATION		69	-0.132736	-1.31852	0.137577	0.26588											KEGG_STEROID_BIOSYNTHESIS	KEGG_STEROID_BIOSYNTHESIS		16	-0.288874
									KEGG_NICOTINATE_AND_NICOTINAMIDE_METABOLISM	KEGG_NICOTINATE_AND_NICOTINAMIDE_METABOLISM		22	-0.299047	-1.69953	0.0314961	0.0497447											KEGG_TYPE_II_DIABETES_MELLITUS	KEGG_TYPE_II_DIABETES_MELLITUS		46	-0.161768	-1.31595	0.142857	0.264822											KEGG_PROPANOATE_METABOLISM	KEGG_PROPANOATE_METABOLISM		32	-0.199167
									KEGG_ALDOSTERONE_REGULATED_SODIUM_REABSORPTION	KEGG_ALDOSTERONE_REGULATED_SODIUM_REABSORPTION		42	-0.225152	-1.68325	0.0275591	0.0530768											KEGG_HEDGEHOG_SIGNALING_PATHWAY	KEGG_HEDGEHOG_SIGNALING_PATHWAY		56	-0.146758	-1.31314	0.151394	0.263829											KEGG_DRUG_METABOLISM_OTHER_ENZYMES	KEGG_DRUG_METABOLISM_OTHER_ENZYMES		51	-0.155945
									KEGG_ANTIGEN_PROCESSING_AND_PRESENTATION	KEGG_ANTIGEN_PROCESSING_AND_PRESENTATION		79	-0.153753	-1.57021	0.0425101	0.0899356											KEGG_ARRHYTHMOGENIC_RIGHT_VENTRICULAR_CARDIOMYOPATHY_ARVC	KEGG_ARRHYTHMOGENIC_RIGHT_VENTRICULAR_CARDIOMYOPATHY_ARVC		74	-0.128623	-1.3119	0.153242	0.260988											KEGG_TYROSINE_METABOLISM	KEGG_TYROSINE_METABOLISM		42	-0.173287
									KEGG_OXIDATIVE_PHOSPHORYLATION	KEGG_OXIDATIVE_PHOSPHORYLATION		116	-0.126724	-1.55715	0.0499002	0.0940876											KEGG_DRUG_METABOLISM_CYTOCHROME_P450	KEGG_DRUG_METABOLISM_CYTOCHROME_P450		70	-0.130297	-1.296	0.164927	0.272667											KEGG_STARCH_AND_SUCROSE_METABOLISM	KEGG_STARCH_AND_SUCROSE_METABOLISM		51	-0.155945
									KEGG_TYPE_I_DIABETES_MELLITUS	KEGG_TYPE_I_DIABETES_MELLITUS		41	-0.20641	-1.53219	0.0733753	0.104891											KEGG_RENIN_ANGIOTENSIN_SYSTEM	KEGG_RENIN_ANGIOTENSIN_SYSTEM		17	-0.264825	-1.29332	0.151277	0.271178											KEGG_TRYPTOPHAN_METABOLISM	KEGG_TRYPTOPHAN_METABOLISM		39	-0.17787
									KEGG_GLYOXYLATE_AND_DICARBOXYLATE_METABOLISM	KEGG_GLYOXYLATE_AND_DICARBOXYLATE_METABOLISM		16	-0.316661	-1.50869	0.0621359	0.115096											KEGG_ACUTE_MYELOID_LEUKEMIA	KEGG_ACUTE_MYELOID_LEUKEMIA		57	-0.145897	-1.28137	0.170974	0.279846											KEGG_ETHER_LIPID_METABOLISM	KEGG_ETHER_LIPID_METABOLISM		30	-0.196709
									KEGG_PRION_DISEASES	KEGG_PRION_DISEASES		35	-0.210966	-1.49556	0.0792683	0.120664											KEGG_GLYCEROPHOSPHOLIPID_METABOLISM	KEGG_GLYCEROPHOSPHOLIPID_METABOLISM		71	-0.128547	-1.27998	0.169591	0.27774											KEGG_GLUTATHIONE_METABOLISM	KEGG_GLUTATHIONE_METABOLISM		48	-0.152461
									KEGG_HEDGEHOG_SIGNALING_PATHWAY	KEGG_HEDGEHOG_SIGNALING_PATHWAY		56	-0.161985	-1.45324	0.0917969	0.141331											KEGG_LINOLEIC_ACID_METABOLISM	KEGG_LINOLEIC_ACID_METABOLISM		29	-0.204762	-1.27554	0.170874	0.27834											KEGG_INSULIN_SIGNALING_PATHWAY	KEGG_INSULIN_SIGNALING_PATHWAY		137	-0.0957118
									KEGG_APOPTOSIS	KEGG_APOPTOSIS		86	-0.130517	-1.43581	0.103175	0.149349											KEGG_COLORECTAL_CANCER	KEGG_COLORECTAL_CANCER		62	-0.137136	-1.25861	0.186691	0.291437											KEGG_REGULATION_OF_AUTOPHAGY	KEGG_REGULATION_OF_AUTOPHAGY		34	-0.185059
									KEGG_CHEMOKINE_SIGNALING_PATHWAY	KEGG_CHEMOKINE_SIGNALING_PATHWAY		186	-0.0873838	-1.38349	0.089613	0.18302											KEGG_LONG_TERM_DEPRESSION	KEGG_LONG_TERM_DEPRESSION		70	-0.129046	-1.25646	0.168932	0.289777											KEGG_TIGHT_JUNCTION	KEGG_TIGHT_JUNCTION		130	-0.0961713
									KEGG_GLYCEROLIPID_METABOLISM	KEGG_GLYCEROLIPID_METABOLISM		42	-0.17674	-1.37238	0.139216	0.188641											KEGG_GLYCOSAMINOGLYCAN_DEGRADATION	KEGG_GLYCOSAMINOGLYCAN_DEGRADATION		21	-0.228905	-1.23191	0.195519	0.313948											KEGG_PRIMARY_BILE_ACID_BIOSYNTHESIS	KEGG_PRIMARY_BILE_ACID_BIOSYNTHESIS		16	-0.261283
									KEGG_TOLL_LIKE_RECEPTOR_SIGNALING_PATHWAY	KEGG_TOLL_LIKE_RECEPTOR_SIGNALING_PATHWAY		101	-0.115091	-1.36603	0.122699	0.190627											KEGG_SNARE_INTERACTIONS_IN_VESICULAR_TRANSPORT	KEGG_SNARE_INTERACTIONS_IN_VESICULAR_TRANSPORT		38	-0.166636	-1.22426	0.201172	0.318775											KEGG_NON_SMALL_CELL_LUNG_CANCER	KEGG_NON_SMALL_CELL_LUNG_CANCER		54	-0.138337
									KEGG_AMYOTROPHIC_LATERAL_SCLEROSIS_ALS	KEGG_AMYOTROPHIC_LATERAL_SCLEROSIS_ALS		52	-0.157162	-1.35673	0.119748	0.194889											KEGG_AXON_GUIDANCE	KEGG_AXON_GUIDANCE		128	-0.0932126	-1.22311	0.20198	0.316071											KEGG_PORPHYRIN_AND_CHLOROPHYLL_METABOLISM	KEGG_PORPHYRIN_AND_CHLOROPHYLL_METABOLISM		41	-0.156791
									KEGG_HYPERTROPHIC_CARDIOMYOPATHY_HCM	KEGG_HYPERTROPHIC_CARDIOMYOPATHY_HCM		83	-0.125936	-1.35358	0.121032	0.194443											KEGG_NITROGEN_METABOLISM	KEGG_NITROGEN_METABOLISM		23	-0.208409	-1.21666	0.217647	0.318935											KEGG_ALANINE_ASPARTATE_AND_GLUTAMATE_METABOLISM	KEGG_ALANINE_ASPARTATE_AND_GLUTAMATE_METABOLISM		32	-0.17623
									KEGG_REGULATION_OF_AUTOPHAGY	KEGG_REGULATION_OF_AUTOPHAGY		34	-0.18897	-1.3185	0.151139	0.219621											KEGG_MELANOGENESIS	KEGG_MELANOGENESIS		101	-0.103252	-1.19443	0.256809	0.341904											KEGG_BETA_ALANINE_METABOLISM	KEGG_BETA_ALANINE_METABOLISM		22	-0.210285
									KEGG_SELENOAMINO_ACID_METABOLISM	KEGG_SELENOAMINO_ACID_METABOLISM		26	-0.206207	-1.2466	0.202703	0.284793											KEGG_EPITHELIAL_CELL_SIGNALING_IN_HELICOBACTER_PYLORI_INFECTION	KEGG_EPITHELIAL_CELL_SIGNALING_IN_HELICOBACTER_PYLORI_INFECTION		67	-0.121146	-1.16984	0.26195	0.367414											KEGG_RENAL_CELL_CARCINOMA	KEGG_RENAL_CELL_CARCINOMA		70	-0.119738
									KEGG_TYPE_II_DIABETES_MELLITUS	KEGG_TYPE_II_DIABETES_MELLITUS		46	-0.152033	-1.23375	0.219124	0.294648											KEGG_GLIOMA	KEGG_GLIOMA		65	-0.120337	-1.16824	0.247379	0.364755											KEGG_O_GLYCAN_BIOSYNTHESIS	KEGG_O_GLYCAN_BIOSYNTHESIS		27	-0.185392
									KEGG_RENIN_ANGIOTENSIN_SYSTEM	KEGG_RENIN_ANGIOTENSIN_SYSTEM		17	-0.24676	-1.22039	0.232653	0.304362											KEGG_BLADDER_CANCER	KEGG_BLADDER_CANCER		41	-0.152484	-1.14046	0.282474	0.397128											KEGG_RENIN_ANGIOTENSIN_SYSTEM	KEGG_RENIN_ANGIOTENSIN_SYSTEM		17	-0.236042
									KEGG_NITROGEN_METABOLISM	KEGG_NITROGEN_METABOLISM		23	-0.205716	-1.20133	0.226337	0.321874											KEGG_ENDOMETRIAL_CANCER	KEGG_ENDOMETRIAL_CANCER		52	-0.128509	-1.0891	0.343373	0.463269											KEGG_LONG_TERM_DEPRESSION	KEGG_LONG_TERM_DEPRESSION		70	-0.114974
									KEGG_LEISHMANIA_INFECTION	KEGG_LEISHMANIA_INFECTION		69	-0.122811	-1.18965	0.252632	0.331062											KEGG_VALINE_LEUCINE_AND_ISOLEUCINE_DEGRADATION	KEGG_VALINE_LEUCINE_AND_ISOLEUCINE_DEGRADATION		44	-0.135727	-1.05689	0.343096	0.505674											KEGG_ALDOSTERONE_REGULATED_SODIUM_REABSORPTION	KEGG_ALDOSTERONE_REGULATED_SODIUM_REABSORPTION		42	-0.147924
									KEGG_CARDIAC_MUSCLE_CONTRACTION	KEGG_CARDIAC_MUSCLE_CONTRACTION		73	-0.115252	-1.15723	0.279261	0.365286											KEGG_CHRONIC_MYELOID_LEUKEMIA	KEGG_CHRONIC_MYELOID_LEUKEMIA		73	-0.104527	-1.05271	0.369781	0.506107											KEGG_PENTOSE_PHOSPHATE_PATHWAY	KEGG_PENTOSE_PHOSPHATE_PATHWAY		26	-0.184176
									KEGG_LEUKOCYTE_TRANSENDOTHELIAL_MIGRATION	KEGG_LEUKOCYTE_TRANSENDOTHELIAL_MIGRATION		116	-0.0927419	-1.15277	0.266112	0.366124											KEGG_ADIPOCYTOKINE_SIGNALING_PATHWAY	KEGG_ADIPOCYTOKINE_SIGNALING_PATHWAY		67	-0.109176	-1.04353	0.384458	0.513865											KEGG_GLYCEROLIPID_METABOLISM	KEGG_GLYCEROLIPID_METABOLISM		42	-0.147346
									KEGG_ONE_CARBON_POOL_BY_FOLATE	KEGG_ONE_CARBON_POOL_BY_FOLATE		17	-0.219787	-1.09566	0.321839	0.435782											KEGG_BASAL_CELL_CARCINOMA	KEGG_BASAL_CELL_CARCINOMA		55	-0.120379	-1.04104	0.411178	0.511688											KEGG_MTOR_SIGNALING_PATHWAY	KEGG_MTOR_SIGNALING_PATHWAY		52	-0.129386
									KEGG_RIG_I_LIKE_RECEPTOR_SIGNALING_PATHWAY	KEGG_RIG_I_LIKE_RECEPTOR_SIGNALING_PATHWAY		69	-0.109377	-1.05373	0.37551	0.490756											KEGG_GLYCEROLIPID_METABOLISM	KEGG_GLYCEROLIPID_METABOLISM		42	-0.134406	-1.01857	0.426501	0.541156											KEGG_SNARE_INTERACTIONS_IN_VESICULAR_TRANSPORT	KEGG_SNARE_INTERACTIONS_IN_VESICULAR_TRANSPORT		38	-0.145202
									KEGG_GALACTOSE_METABOLISM	KEGG_GALACTOSE_METABOLISM		26	-0.168469	-1.05074	0.381339	0.489463											KEGG_VASOPRESSIN_REGULATED_WATER_REABSORPTION	KEGG_VASOPRESSIN_REGULATED_WATER_REABSORPTION		44	-0.125906	-1.01324	0.407407	0.543349											KEGG_VASCULAR_SMOOTH_MUSCLE_CONTRACTION	KEGG_VASCULAR_SMOOTH_MUSCLE_CONTRACTION		115	-0.0842023
									KEGG_ARRHYTHMOGENIC_RIGHT_VENTRICULAR_CARDIOMYOPATHY_ARVC	KEGG_ARRHYTHMOGENIC_RIGHT_VENTRICULAR_CARDIOMYOPATHY_ARVC		74	-0.0978269	-0.988203	0.431559	0.580138											KEGG_GLYCOSAMINOGLYCAN_BIOSYNTHESIS_CHONDROITIN_SULFATE	KEGG_GLYCOSAMINOGLYCAN_BIOSYNTHESIS_CHONDROITIN_SULFATE		22	-0.17508	-0.97731	0.484536	0.596631											KEGG_BLADDER_CANCER	KEGG_BLADDER_CANCER		41	-0.137793
									KEGG_MAPK_SIGNALING_PATHWAY	KEGG_MAPK_SIGNALING_PATHWAY		265	-0.0517716	-0.981299	0.438597	0.584024											KEGG_TRYPTOPHAN_METABOLISM	KEGG_TRYPTOPHAN_METABOLISM		39	-0.125169	-0.950934	0.51938	0.635232											KEGG_ECM_RECEPTOR_INTERACTION	KEGG_ECM_RECEPTOR_INTERACTION		84	-0.0967186
									KEGG_CYTOSOLIC_DNA_SENSING_PATHWAY	KEGG_CYTOSOLIC_DNA_SENSING_PATHWAY		55	-0.109267	-0.964294	0.500935	0.604691											KEGG_WNT_SIGNALING_PATHWAY	KEGG_WNT_SIGNALING_PATHWAY		149	-0.0658508	-0.927765	0.541582	0.666376											KEGG_PROTEIN_EXPORT	KEGG_PROTEIN_EXPORT		22	-0.181468
									KEGG_TASTE_TRANSDUCTION	KEGG_TASTE_TRANSDUCTION		50	-0.114891	-0.957467	0.49076	0.608656											KEGG_PROSTATE_CANCER	KEGG_PROSTATE_CANCER		89	-0.0839257	-0.927721	0.528196	0.659111											KEGG_SMALL_CELL_LUNG_CANCER	KEGG_SMALL_CELL_LUNG_CANCER		84	-0.0953882
									KEGG_MATURITY_ONSET_DIABETES_OF_THE_YOUNG	KEGG_MATURITY_ONSET_DIABETES_OF_THE_YOUNG		25	-0.162561	-0.953786	0.483034	0.60783											KEGG_VIBRIO_CHOLERAE_INFECTION	KEGG_VIBRIO_CHOLERAE_INFECTION		52	-0.105887	-0.896233	0.583658	0.705069											KEGG_NITROGEN_METABOLISM	KEGG_NITROGEN_METABOLISM		23	-0.181822
									KEGG_FRUCTOSE_AND_MANNOSE_METABOLISM	KEGG_FRUCTOSE_AND_MANNOSE_METABOLISM		34	-0.138823	-0.949678	0.497908	0.608148											KEGG_MELANOMA	KEGG_MELANOMA		71	-0.0885724	-0.896022	0.589583	0.697897											KEGG_RIBOFLAVIN_METABOLISM	KEGG_RIBOFLAVIN_METABOLISM		16	-0.206975
									KEGG_INSULIN_SIGNALING_PATHWAY	KEGG_INSULIN_SIGNALING_PATHWAY		137	-0.0674409	-0.943195	0.512245	0.611785											KEGG_GLYCOSAMINOGLYCAN_BIOSYNTHESIS_HEPARAN_SULFATE	KEGG_GLYCOSAMINOGLYCAN_BIOSYNTHESIS_HEPARAN_SULFATE		26	-0.14642	-0.87404	0.592885	0.726926											KEGG_ENDOMETRIAL_CANCER	KEGG_ENDOMETRIAL_CANCER		52	-0.117944
									KEGG_ALPHA_LINOLENIC_ACID_METABOLISM	KEGG_ALPHA_LINOLENIC_ACID_METABOLISM		19	-0.184301	-0.937902	0.504065	0.614065											KEGG_INOSITOL_PHOSPHATE_METABOLISM	KEGG_INOSITOL_PHOSPHATE_METABOLISM		54	-0.100854	-0.872534	0.608696	0.721833											KEGG_GLYCOSPHINGOLIPID_BIOSYNTHESIS_LACTO_AND_NEOLACTO_SERIES	KEGG_GLYCOSPHINGOLIPID_BIOSYNTHESIS_LACTO_AND_NEOLACTO_SERIES		25	-0.164834
									KEGG_PENTOSE_PHOSPHATE_PATHWAY	KEGG_PENTOSE_PHOSPHATE_PATHWAY		26	-0.145722	-0.901996	0.582	0.664732											KEGG_PRION_DISEASES	KEGG_PRION_DISEASES		35	-0.12328	-0.857939	0.622824	0.737644											KEGG_NEUROTROPHIN_SIGNALING_PATHWAY	KEGG_NEUROTROPHIN_SIGNALING_PATHWAY		126	-0.0740787
									KEGG_TIGHT_JUNCTION	KEGG_TIGHT_JUNCTION		130	-0.0672629	-0.888544	0.583984	0.680012											KEGG_RIBOFLAVIN_METABOLISM	KEGG_RIBOFLAVIN_METABOLISM		16	-0.17774	-0.853378	0.651575	0.737746											KEGG_MAPK_SIGNALING_PATHWAY	KEGG_MAPK_SIGNALING_PATHWAY		265	-0.0525457
									KEGG_REGULATION_OF_ACTIN_CYTOSKELETON	KEGG_REGULATION_OF_ACTIN_CYTOSKELETON		212	-0.0500329	-0.83716	0.655378	0.756829											KEGG_MTOR_SIGNALING_PATHWAY	KEGG_MTOR_SIGNALING_PATHWAY		52	-0.0981324	-0.820534	0.687885	0.784236											KEGG_INOSITOL_PHOSPHATE_METABOLISM	KEGG_INOSITOL_PHOSPHATE_METABOLISM		54	-0.108579
									KEGG_GLYCOSAMINOGLYCAN_DEGRADATION	KEGG_GLYCOSAMINOGLYCAN_DEGRADATION		21	-0.151159	-0.82681	0.6714	0.765614											KEGG_BUTANOATE_METABOLISM	KEGG_BUTANOATE_METABOLISM		34	-0.114748	-0.809557	0.686508	0.793821											KEGG_N_GLYCAN_BIOSYNTHESIS	KEGG_N_GLYCAN_BIOSYNTHESIS		46	-0.118474
									KEGG_MELANOGENESIS	KEGG_MELANOGENESIS		101	-0.0697276	-0.820854	0.684512	0.766853											KEGG_GAP_JUNCTION	KEGG_GAP_JUNCTION		89	-0.0730514	-0.808854	0.686354	0.786989											KEGG_STEROID_HORMONE_BIOSYNTHESIS	KEGG_STEROID_HORMONE_BIOSYNTHESIS		55	-0.106521
									KEGG_GLYCOSPHINGOLIPID_BIOSYNTHESIS_LACTO_AND_NEOLACTO_SERIES	KEGG_GLYCOSPHINGOLIPID_BIOSYNTHESIS_LACTO_AND_NEOLACTO_SERIES		25	-0.136869	-0.813157	0.686275	0.771284											KEGG_OTHER_GLYCAN_DEGRADATION	KEGG_OTHER_GLYCAN_DEGRADATION		16	-0.166708	-0.798647	0.713684	0.795053											KEGG_BIOSYNTHESIS_OF_UNSATURATED_FATTY_ACIDS	KEGG_BIOSYNTHESIS_OF_UNSATURATED_FATTY_ACIDS		20	-0.174892
									KEGG_DORSO_VENTRAL_AXIS_FORMATION	KEGG_DORSO_VENTRAL_AXIS_FORMATION		24	-0.136079	-0.81077	0.696607	0.767314											KEGG_NICOTINATE_AND_NICOTINAMIDE_METABOLISM	KEGG_NICOTINATE_AND_NICOTINAMIDE_METABOLISM		22	-0.143595	-0.796319	0.686869	0.790806											KEGG_TERPENOID_BACKBONE_BIOSYNTHESIS	KEGG_TERPENOID_BACKBONE_BIOSYNTHESIS		15	-0.187591
									KEGG_O_GLYCAN_BIOSYNTHESIS	KEGG_O_GLYCAN_BIOSYNTHESIS		27	-0.128503	-0.80717	0.705179	0.765236											KEGG_SPHINGOLIPID_METABOLISM	KEGG_SPHINGOLIPID_METABOLISM		36	-0.113995	-0.796261	0.681818	0.783176											KEGG_CHRONIC_MYELOID_LEUKEMIA	KEGG_CHRONIC_MYELOID_LEUKEMIA		73	-0.0898624
									KEGG_SPHINGOLIPID_METABOLISM	KEGG_SPHINGOLIPID_METABOLISM		36	-0.112419	-0.797622	0.715431	0.772461											KEGG_STEROID_BIOSYNTHESIS	KEGG_STEROID_BIOSYNTHESIS		16	-0.161078	-0.783841	0.730769	0.793857											KEGG_GLYCEROPHOSPHOLIPID_METABOLISM	KEGG_GLYCEROPHOSPHOLIPID_METABOLISM		71	-0.0886218
									KEGG_BASAL_CELL_CARCINOMA	KEGG_BASAL_CELL_CARCINOMA		55	-0.0895716	-0.794713	0.715667	0.769572											KEGG_ERBB_SIGNALING_PATHWAY	KEGG_ERBB_SIGNALING_PATHWAY		87	-0.0679626	-0.762119	0.773946	0.818118											KEGG_ASCORBATE_AND_ALDARATE_METABOLISM	KEGG_ASCORBATE_AND_ALDARATE_METABOLISM		25	-0.14439
									KEGG_PROSTATE_CANCER	KEGG_PROSTATE_CANCER		89	-0.0727811	-0.790474	0.716	0.768306											KEGG_TGF_BETA_SIGNALING_PATHWAY	KEGG_TGF_BETA_SIGNALING_PATHWAY		85	-0.0618682	-0.68044	0.867617	0.919244											KEGG_CARDIAC_MUSCLE_CONTRACTION	KEGG_CARDIAC_MUSCLE_CONTRACTION		73	-0.0820553
									KEGG_P53_SIGNALING_PATHWAY	KEGG_P53_SIGNALING_PATHWAY		66	-0.0825425	-0.781336	0.753535	0.775053											KEGG_PROPANOATE_METABOLISM	KEGG_PROPANOATE_METABOLISM		32	-0.0999125	-0.651896	0.898855	0.942497											KEGG_PANTOTHENATE_AND_COA_BIOSYNTHESIS	KEGG_PANTOTHENATE_AND_COA_BIOSYNTHESIS		16	-0.162376
									KEGG_GAP_JUNCTION	KEGG_GAP_JUNCTION		89	-0.0687505	-0.751935	0.770042	0.809645											KEGG_GLYCOSPHINGOLIPID_BIOSYNTHESIS_LACTO_AND_NEOLACTO_SERIES	KEGG_GLYCOSPHINGOLIPID_BIOSYNTHESIS_LACTO_AND_NEOLACTO_SERIES		25	-0.109463	-0.643015	0.899614	0.942703											KEGG_DORSO_VENTRAL_AXIS_FORMATION	KEGG_DORSO_VENTRAL_AXIS_FORMATION		24	-0.133338
									KEGG_PANTOTHENATE_AND_COA_BIOSYNTHESIS	KEGG_PANTOTHENATE_AND_COA_BIOSYNTHESIS		16	-0.147391	-0.706754	0.814	0.861977											KEGG_FRUCTOSE_AND_MANNOSE_METABOLISM	KEGG_FRUCTOSE_AND_MANNOSE_METABOLISM		34	-0.0921998	-0.633545	0.91828	0.942587											KEGG_GLYOXYLATE_AND_DICARBOXYLATE_METABOLISM	KEGG_GLYOXYLATE_AND_DICARBOXYLATE_METABOLISM		16	-0.1521
									KEGG_LONG_TERM_DEPRESSION	KEGG_LONG_TERM_DEPRESSION		70	-0.0671587	-0.662752	0.913402	0.904127											KEGG_REGULATION_OF_ACTIN_CYTOSKELETON	KEGG_REGULATION_OF_ACTIN_CYTOSKELETON		212	-0.0365019	-0.618387	0.934911	0.946516											KEGG_PROXIMAL_TUBULE_BICARBONATE_RECLAMATION	KEGG_PROXIMAL_TUBULE_BICARBONATE_RECLAMATION		23	-0.129346
									KEGG_SMALL_CELL_LUNG_CANCER	KEGG_SMALL_CELL_LUNG_CANCER		84	-0.0568716	-0.603937	0.944444	0.949307											KEGG_BETA_ALANINE_METABOLISM	KEGG_BETA_ALANINE_METABOLISM		22	-0.11161	-0.617732	0.927308	0.938373											KEGG_RETINOL_METABOLISM	KEGG_RETINOL_METABOLISM		63	-0.0750353
									KEGG_OTHER_GLYCAN_DEGRADATION	KEGG_OTHER_GLYCAN_DEGRADATION		16	-0.12082	-0.567072	0.962076	0.964005											KEGG_PANTOTHENATE_AND_COA_BIOSYNTHESIS	KEGG_PANTOTHENATE_AND_COA_BIOSYNTHESIS		16	-0.121191	-0.569795	0.958498	0.962769											KEGG_COLORECTAL_CANCER	KEGG_COLORECTAL_CANCER		62	-0.0744429
[truncated: 51 more columns]

## Sheet: Table S3
Table S3
RNA-sequencing: Fold changes of protein-coding genes upon IGF2BP1 depletion in HepG2, A549, ES-2, MV3 and PANC1 cells
	Log2 Fold change: siIGF2BP1 to siCtrl in
gene	HepG2	A549	ES-2	MV-3	PANC-1	Median	IGF2BP1 3'UTR CLIP (range: 0-8)
MRO	1.90779	5.1156	3.0894	-1.68514	3.31809	3.0894	0
ADAMTS14	1.42312	1.29759	3.0894	2.93	3.81483	2.93	0
KCTD16	2.84381	3.9063	0.465935	0.757915	2.81335	2.81335	0
PAK6	4.12249	2.75961	3.29013	1.31203	-0.327025	2.75961	3
DACT3	3.64583	2.74293	2.75992	1.35102	1.24904	2.74293	1
PACRG	0.850153	2.72218	2.89218	2.43046	3.71689	2.72218	0
WDR49	1.90863	2.719	3.09204	1.26974	3.55603	2.719	0
KRTAP5.8	2.69905	2.75961	0	-0.947781	2.81335	2.69905	0
CNDP1	3.20361	0	2.5999	0.0313424	2.79134	2.5999	0
TMPRSS11D	2.704	0	2.5999	0	3.32907	2.5999	0
SMCO1	-5.12548e-15	0	2.59199	2.6978	2.81482	2.59199	0
LY6G5C	3.58759	0.115627	2.59063	0	3.31808	2.59063	0
EPB42	4.12881	0	2.58813	0.621918	2.82908	2.58813	0
P2RX7	3.58136	0	0.884524	2.58008	3.35058	2.58008	0
LBH	2.57032	-2.18094	3.84535	2.69673	0.213267	2.57032	6
ALOX5AP	-0.00394983	1.2437	2.61916	3.78626	2.50603	2.50603	0
DENND6B	2.4416	1.05112	3.41038	2.58709	1.37554	2.4416	0
ROPN1L	1.73332	3.07168	1.94384	2.5047	2.42664	2.42664	0
GALNT15	0.0582929	1.946	2.44982	2.39318	2.81335	2.39318	0
ANKK1	4.964	2.39224	0.0604502	3.05827	1.56254	2.39224	0
CYP46A1	2.05845	2.40794	3.09615	2.37908	1.76611	2.37908	0
C19orf38	2.33907	2.70139	4.00797	0.35826	-0.182572	2.33907	0
FPR1	6.01958	2.33402	0	2.44246	0	2.33402	0
AQP7	2.31263	-2.65468	-0.151482	3.23087	3.29922	2.31263	0
SCG2	-5.12548e-15	2.47555	5.35629	1.56568	2.26023	2.26023	0
ZMYND10	1.92658	2.59935	3.73854	1.49212	2.25235	2.25235	0
ZP1	3.20285	3.4043	2.25018	1.40981	1.99202	2.25018	0
CBY3	2.68815	3.23375	0	0	2.24091	2.24091	0
WISP1	1.8999	1.00288	3.08909	2.25649	2.23833	2.23833	0
RPGRIP1	2.23698	2.32936	4.40128	-1.67216	1.99202	2.23698	0
CA9	2.23079	2.61758	3.08941	1.5573	0	2.23079	0
DNAAF1	2.22586	1.91539	2.58762	-0.249594	3.73481	2.22586	0
GJA1	2.65717	-0.0743018	2.52511	2.21911	-0.428784	2.21911	4
ACKR2	0.967073	0	3.46257	2.21785	3.70996	2.21785	2
C16orf96	3.25065	2.68812	0	2.21785	0.848075	2.21785	0
APOBEC3G	2.21027	2.71727	2.32181	1.23643	0.149442	2.21027	1
DNAH10	-0.295018	2.09486	3.08903	0.366517	2.49117	2.09486	0
ATP13A4	2.70225	0	-1.94693	2.08171	2.81335	2.08171	0
RIIAD1	-5.12548e-15	2.0768	2.59061	0	2.81482	2.0768	0
HSD17B3	2.07603	3.93602	3.46075	0.222572	2.01304	2.07603	0
SHC2	1.02601	0.139373	2.58723	2.21865	2.07033	2.07033	1
CYP2C9	2.06387	-0.686721	0	2.22054	2.82908	2.06387	0
TCP10L	0.45564	0.479574	2.59104	2.29228	2.05821	2.05821	0
TMC1	0.851845	3.24143	-0.1548	2.83581	2.05756	2.05756	0
VPREB3	3.21456	2.02712	2.58812	-2.4418	0	2.02712	0
FAM228A	-5.12548e-15	2.75961	0	2.8356	2.00435	2.00435	0
TM4SF4	2.23476	-0.904497	0	3.33953	2.00435	2.00435	0
ZNF132	4.13112	3.60045	-0.335585	0.53466	2.00435	2.00435	0
PHOSPHO1	4.23683	1.99461	-0.688719	3.05298	-0.242482	1.99461	0
ATP1A2	2.84017	-0.392691	2.32007	-0.943725	1.99202	1.99202	2
HAO1	2.3683	1.946	0	2.69597	1.99202	1.99202	0
IGSF23	1.45628	-1.8535	2.52159	3.34279	1.99202	1.99202	0
SLC34A1	1.90388	-2.61414	3.08941	2.64248	1.99202	1.99202	0
SOAT2	-0.715333	3.20625	0.643711	2.39861	1.99202	1.99202	0
SEC14L5	3.29878	1.946	0.702741	3.78667	1.99196	1.99196	2
DNAJB13	3.28926	1.96877	1.31338	2.79343	-3.01165	1.96877	0
CD72	1.95524	3.24551	0.34941	2.95126	-0.932087	1.95524	0
FAM169B	-0.102408	1.946	0	2.221	2.00435	1.946	0
KCNJ1	-1.8363	1.946	3.10744	2.221	-0.531295	1.946	0
KCNK4	-1.84252	1.946	3.76214	2.2249	-3.10642	1.946	0
LSMEM2	2.88678	1.946	2.5873	0.664264	0	1.946	0
PARVG	5.2059	1.946	0.349182	2.30552	0	1.946	0
PRR36	1.19271	1.946	2.61221	0	2.78485	1.946	1
SLC4A1	3.20937	1.946	0	1.49949	2.79134	1.946	1
ZNF610	2.06875	0.895329	3.4731	-0.930945	1.94156	1.94156	0
SCO2.1	0.595209	3.22774	3.74977	0	1.93929	1.93929	0
KRTAP5.9	2.06651	1.93343	2.59199	1.50031	0.236238	1.93343	0
RP1L1	2.69894	1.93324	-0.178687	0.885821	2.74654	1.93324	0
BHMG1	2.67918	1.93229	2.5754	0	0	1.93229	0
BEST4	0.283457	1.04417	2.06832	1.96136	1.932	1.932	0
INHA	2.91073	-0.834896	3.46179	0.717646	1.9278	1.9278	0
RSPH1	4.33824	1.04444	0	3.05415	1.9238	1.9238	0
CYP4B1	3.20876	1.91756	0	3.05474	0	1.91756	0
COL1A2	3.27296	1.91666	3.4626	-0.268747	0	1.91666	2
OVOL1	1.8999	1.91633	0	2.21785	2.01304	1.91633	1
GRM5	-5.12548e-15	1.91152	1.14674	3.96327	4.25261	1.91152	0
CALR3	1.91081	1.946	0	-1.04494	2.00435	1.91081	0
STPG2	1.91081	-0.0527887	0.417336	2.95446	2.01304	1.91081	0
TMEM31	1.91081	-1.82781	0	2.22007	2.01304	1.91081	0
ALOX15B	1.91068	0	0	2.21865	2.81335	1.91068	0
CRB1	1.91058	0	-0.131677	2.097	2.01304	1.91058	0
MEP1B	1.9093	0	3.09017	1.14343	3.32239	1.9093	0
ANKRD45	1.90864	-2.61414	2.58752	-0.610574	1.93192	1.90864	0
CNR1	1.90863	1.946	3.75957	-1.68723	0	1.90863	1
IDO1	1.90863	0.116503	6.51105	2.21848	0	1.90863	2
LGI2	1.90863	1.91739	0	-2.4481	3.70353	1.90863	3
TBC1D26	1.90863	0.0841234	0	2.69718	1.99202	1.90863	0
FCRL6	1.90808	1.946	1.015	-0.18565	2.01304	1.90808	0
TTLL9	1.90804	3.02799	1.8034	2.53189	1.89846	1.90804	0
LYZL4	1.90796	0	3.4629	3.58002	0	1.90796	0
FPGT.TNNI3K	-5.12548e-15	1.90761	3.12391	2.9459	-1.78152	1.90761	0
TMEM100	3.56459	1.90761	3.46952	0	1.16798	1.90761	2
GRID2	1.90717	1.946	0	-1.67216	2.00435	1.90717	0
NEURL1	1.90713	3.22047	3.46346	1.12548	-0.89177	1.90713	0
MAPK15	1.90399	2.71246	-1.93968	2.11099	-0.0818108	1.90399	0
TRPC3	1.90325	0.116171	0.976354	2.69962	2.79134	1.90325	0
DEUP1	1.8999	0	3.45736	0	1.99202	1.8999	1
NGF	1.8999	1.18729	2.12553	0.137927	2.01304	1.8999	0
PRSS16	1.8999	0.139455	3.09138	3.05165	0.570909	1.8999	5
RSPO2	1.8999	0	-2.74329	3.96766	2.42271	1.8999	1
SLC35G3	1.8999	0	2.59199	-1.68399	2.00435	1.8999	0
TBC1D28	1.8999	1.93324	1.81331	3.34412	0	1.8999	0
TMEM119	1.8999	0	3.07268	2.97643	-0.149975	1.8999	0
ORM2	1.89792	0	0	2.22007	2.00435	1.89792	0
SLC4A9	5.20191	1.93324	-2.12015	1.89301	1.05282	1.89301	0
P2RX6	-1.84296	2.91053	2.52021	1.89287	0.792309	1.89287	0
ANO2	1.91081	0	2.59579	1.8923	0	1.8923	0
DAB1	2.92331	0	2.59199	1.89066	0	1.89066	0
AOAH	2.28433	1.91667	1.87276	0.985383	-0.63548	1.87276	0
CLIP3	2.10339	0.229289	4.21623	1.86747	-0.104511	1.86747	2
OPRL1	2.55192	1.86165	1.15647	2.26961	1.6086	1.86165	0
DNAI1	2.704	3.2357	0	1.84277	0.828693	1.84277	0
PRDM6	5.39994	0.137335	0.660453	1.84095	2.11179	1.84095	0
TBC1D29	-5.12548e-15	3.60748	4.57247	1.83963	-0.524989	1.83963	0
SH2D3C	2.67759	1.91643	0	1.83945	0.672309	1.83945	1
SLC24A3	1.8999	1.83535	1.01739	-0.0182323	2.00435	1.83535	0
GALR3	1.83262	2.72215	2.27006	-0.236516	0.236264	1.83262	0
RNF112	1.83089	0.133746	-0.154291	2.10263	2.82908	1.83089	1
NNMT	2.68815	0.527433	1.82367	0.0936351	1.99202	1.82367	0
SYT5	4.33397	1.946	-1.45189	0.269343	1.82311	1.82311	4
CALML6	2.84028	2.68812	1.8164	1.52081	1.04855	1.8164	0
CPXM1	0.514748	1.90761	1.8164	1.02534	2.79134	1.8164	0
DMRTC1	3.20902	1.90761	1.8164	0.249857	0	1.8164	0
IL13	-5.12548e-15	3.26872	1.8164	3.05709	0	1.8164	0
KRTAP1.5	-5.12548e-15	1.91516	1.8164	0	2.82908	1.8164	0
MAS1	-5.12548e-15	1.93324	1.8164	0	2.00435	1.8164	0
SPEF1	2.27168	1.76665	1.42341	1.81585	4.59682	1.81585	0
WISP2	1.91081	-0.178552	1.81396	2.00422	0.0887225	1.81396	0
KCNQ3	-3.13093	3.93194	1.81235	0.476432	1.99202	1.81235	1
ARID3C	4.43976	0.80779	1.81223	-0.770681	3.29922	1.81223	0
PROKR1	2.704	2.68812	1.81223	0	0	1.81223	0
SFRP2	8.24837	0	1.81223	2.21722	0	1.81223	2
SULT2B1	3.44241	0.616252	1.81223	3.58002	1.06267	1.81223	0
SYT8	-0.0429501	1.93324	1.81223	4.51942	0.506466	1.81223	0
KCNJ12	1.90863	3.60775	1.81217	0.632518	0.454971	1.81217	1
PZP	3.69217	0	1.81216	0	2.00435	1.81216	0
LGI4	4.33818	2.68812	1.81095	1.0662	-1.75481	1.81095	0
CLCA2	-1.84742	-1.82781	1.81085	3.72283	2.01304	1.81085	0
IGFBP5	4.43504	1.92702	1.81085	-0.298131	0	1.81085	4
ZFP2	1.85853	3.2337	-1.94761	1.80713	-0.0709485	1.80713	0
PLEK	3.21135	0	1.80498	2.21865	-1.75706	1.80498	0
THRSP	1.8999	1.90761	1.80368	-0.93012	-1.75481	1.80368	0
ABCA12	1.95382	-0.56685	1.8034	1.68429	2.79134	1.8034	0
C10orf105	1.90736	0	1.8034	2.35737	0	1.8034	1
C2orf66	1.90938	0.117924	1.8034	1.95267	0.838013	1.8034	0
CRLF2	-1.84758	4.16245	1.8034	2.69476	-0.0319797	1.8034	0
HLA.DQA1	2.6986	0	1.8034	0	3.32907	1.8034	0
LAMP5	1.8999	1.93324	1.8034	0	0	1.8034	0
LGR6	0.0911987	-0.095705	1.8034	1.83714	4.01104	1.8034	0
MYO18B	-1.06522	2.24457	1.8034	2.69673	0	1.8034	0
NRAP	4.83784	1.91608	1.8034	0	-2.53733	1.8034	0
TNFAIP6	1.90666	3.34973	1.8034	1.65918	-1.75706	1.8034	0
XYLT1	1.90663	-1.41816	1.8034	-0.0251485	2.27235	1.8034	2
TMEM190	2.58748	3.47463	0	1.80326	0.491687	1.80326	0
UPB1	0.781293	0	3.24819	1.79788	3.32536	1.79788	0
STRC	-0.294058	1.78362	2.59104	2.23129	0.285691	1.78362	0
CFAP43	2.74954	2.34881	0.502514	0	1.77991	1.77991	0
IZUMO4	2.3678	-0.668399	1.7681	2.05273	-0.311113	1.7681	0
C9orf50	2.69908	1.7646	0	3.78316	0	1.7646	0
CCER2	4.68605	1.76384	1.81602	0.902447	0.309935	1.76384	0
C9	-5.12548e-15	1.76296	4.55889	2.07897	0	1.76296	0
SLA	4.34061	1.76126	1.44903	0.555154	4.46564	1.76126	0
FAM131B	0.855768	2.7364	1.46959	2.21198	1.76092	1.76092	2
FGF17	2.96411	1.75868	0	2.21927	0	1.75868	0
RSPH9	0.0834383	1.75566	3.08657	1.03629	1.77976	1.75566	0
FILIP1	1.90778	1.75079	1.81223	0.606912	-1.00746	1.75079	1
TTC16	1.74618	0	-1.93968	3.05399	2.23153	1.74618	0
GOLGA6D	1.74052	0	0	2.09024	2.01304	1.74052	0
TP53AIP1	1.74036	3.24431	2.59199	0.893121	1.47124	1.74036	0
C4orf47	2.07829	1.73823	5.07369	1.17543	0.00597813	1.73823	0
PGM5	1.73504	2.72446	-0.921311	0	1.94816	1.73504	0
TRIM67	-5.12548e-15	1.73059	1.8034	1.49884	2.00435	1.73059	0
ESR1	1.72563	0.0841453	0.538441	1.8334	1.99202	1.72563	0
SERPINA1	0.642308	1.92077	1.87811	1.7217	-1.75706	1.7217	2
INPP5D	-0.357645	-1.35535	2.59199	2.69673	1.72054	1.72054	0
CRISPLD2	3.32566	0.507186	2.96573	1.71985	0.439918	1.71985	1
CASC1	3.88318	1.94502	1.5176	1.7161	-0.0532871	1.7161	0
CLIC3	2.46421	0	0	1.79705	1.71538	1.71538	0
DOC2A	1.33411	1.70253	1.81612	1.98342	1.57661	1.70253	0
NHLRC4	-0.277835	2.72315	1.69702	1.75341	-0.254651	1.69702	0
OFCC1	1.90863	0.11819	1.69295	5.08398	0	1.69295	0
ANKRD53	-0.386144	3.2286	2.58787	1.6914	0.25281	1.6914	0
UCN	2.2316	1.68828	1.54924	1.13997	1.91534	1.68828	0
TRAPPC6A	1.82906	0.101111	2.03782	1.68769	0.894203	1.68769	0
PCDHA6	1.90863	-0.421359	1.67995	3.05298	-0.146349	1.67995	2
CXCL6	-5.12548e-15	1.90761	0	2.21848	1.67753	1.67753	0
ERMN	3.57592	0	1.81219	1.66893	0	1.66893	0
SKAP1	4.83091	1.90761	0.0211662	1.6666	-0.741885	1.6666	0
KIT	3.57144	0	1.79582	1.6573	0.00762744	1.6573	4
LVRN	0.0629115	1.90761	1.65242	0	1.71942	1.65242	1
WDR78	2.08282	0.864668	1.42762	1.64596	1.70106	1.64596	0
TGM4	2.57998	0.921138	2.43706	0.289852	1.64048	1.64048	0
NUTM2E	2.00531	0.367755	1.63142	0.945715	1.82971	1.63142	0
CACNA1G	2.20258	-0.0686266	3.75541	1.62481	1.22469	1.62481	0
PROB1	1.75888	1.06661	1.62453	1.81896	0.058543	1.62453	0
C19orf73	1.83585	0.60881	-1.12265	1.77693	1.61643	1.61643	0
PADI3	-5.12548e-15	1.61388	2.42208	2.30625	-0.750834	1.61388	0
OIT3	1.25565	-0.147146	1.808	1.59421	1.94071	1.59421	0
FAM19A1	-5.12548e-15	0.116171	3.4728	1.59106	2.00435	1.59106	0
DNAH6	-0.253053	2.6719	0.60293	1.58975	3.69543	1.58975	0
CFAP70	2.59503	1.45417	1.5961	0	1.58645	1.58645	0
MEIG1	1.83065	1.5966	1.58266	1.57065	1.4724	1.58266	0
DNAH1	3.05991	0.279995	1.57995	1.59483	0.0472445	1.57995	0
ALDH8A1	2.96669	2.02589	1.49228	1.57739	-0.619368	1.57739	0
PCSK9	1.57365	-0.855135	3.75082	2.30362	-1.78152	1.57365	6
MYL4	0.0630867	1.91506	-1.03928	2.69917	1.57053	1.57053	0
SLC16A11	2.70797	1.93324	0	0	1.56761	1.56761	0
HAVCR1	-3.22232	0.411599	1.80819	3.78894	1.56761	1.56761	0
CCDC141	1.8999	0	0	2.72032	1.56111	1.56111	0
NPPB	3.25406	0	1.81223	0	1.56039	1.56039	0
NTRK1	-1.8363	2.73119	2.58503	0.555943	1.55999	1.55999	0
FAT2	4.56919	0.858282	0	1.55944	2.81335	1.55944	0
ZNF837	1.1412	1.56016	0.999701	2.16159	1.55911	1.55911	0
LAPTM5	1.83936	1.55674	4.5592	0.0419156	0.877676	1.55674	2
UPK2	1.55401	4.15772	-1.93968	3.05547	0.710811	1.55401	0
C19orf67	1.5529	-1.82983	1.80734	0.300549	1.59352	1.5529	0
IGF2	2.37431	3.16621	-1.94761	1.55211	0.562158	1.55211	3
CCDC183	1.79679	0.135231	-0.168086	2.05398	1.55143	1.55143	0
PBX1	3.35689	0.261934	1.81222	1.43579	1.54981	1.54981	3
CACNA1A	1.90206	3.18449	0	1.54461	0.303551	1.54461	0
LRRC25	2.33177	0	0	2.22007	1.54441	1.54441	0
NCKAP1L	2.69946	1.93324	-0.629602	-1.40377	1.54216	1.54216	2
KCNC3	1.53771	2.33769	0	1.5008	2.31061	1.53771	2
ALDH1A1	1.53304	-0.0182818	4.1781	1.99861	-2.29057	1.53304	3
C1orf145	-5.12548e-15	1.88202	1.53236	0	1.7724	1.53236	0
NME9	1.53095	-3.78691	3.76052	2.21865	0	1.53095	0
NOXO1	1.52944	0.09168	2.06642	4.26952	1.37085	1.52944	0
INCA1	1.52764	0.104035	2.08232	1.52867	-0.313485	1.52764	0
DES	2.49098	0	0	1.52688	1.99202	1.52688	1
ATP2B2	2.43353	3.2503	-1.44415	1.52624	-2.53821	1.52624	3
SULT1A2	0.791799	-0.0798119	1.81223	1.525	3.69198	1.525	0
PTPRO	2.0402	1.04993	1.52378	2.69962	-1.75706	1.52378	0
SLC26A7	2.45798	0.122718	-0.173957	1.52342	1.92694	1.52342	0
FAM3B	1.52222	0	0	2.69673	2.79134	1.52222	0
SLC29A4	2.51951	0.583512	1.5198	1.91377	0.926025	1.5198	3
BPI	5.1929	0	-1.94469	2.6984	1.51881	1.51881	0
TFAP2E	1.7535	-0.803112	1.51832	1.98396	0.0302022	1.51832	0
GABRR1	-1.85385	1.946	1.51517	3.70723	0	1.51517	0
SOWAHD	1.5127	0.412759	1.81223	1.49949	1.52419	1.5127	0
CHRM4	1.50757	0.891879	1.8034	1.64152	0.180304	1.50757	0
RAB11FIP4	1.50424	-0.821936	2.58752	2.55836	-0.344285	1.50424	6
MRVI1	0.349665	-1.82781	3.99712	1.50241	4.63664	1.50241	2
CPA2	1.50147	0	3.09119	3.58257	-1.78152	1.50147	0
SPN	1.50124	0	2.79303	2.221	-1.9397	1.50124	3
ADAMTSL2	1.88312	0	1.80509	1.5008	0.285696	1.5008	1
C17orf105	-2.62498	1.93324	0	1.5008	2.01304	1.5008	0
CA5A	0.965799	3.18449	-1.93968	1.5008	2.81027	1.5008	0
CPXM2	4.10298	0	0	1.5008	2.01304	1.5008	1
EFCAB9	2.69722	0	0	1.5008	2.79134	1.5008	0
FAM196A	1.91081	1.07752	0	1.5008	2.01304	1.5008	0
FRMPD2	1.60852	0.264652	0	1.5008	3.70846	1.5008	0
MYBPHL	1.26516	-1.81962	1.8164	1.5008	1.99202	1.5008	0
NNAT	0.38022	0	1.81223	1.5008	2.00435	1.5008	0
PCDHA12	4.68674	-0.551327	2.58727	1.5008	-0.805949	1.5008	2
SCN4A	1.83211	1.83535	0	1.5008	-3.02407	1.5008	3
SPACA4	1.91081	3.54854	0	1.5008	0	1.5008	0
TREM2	3.88157	0	0	1.5008	2.01304	1.5008	0
USP17L11	-1.84252	1.946	0	1.5008	2.01304	1.5008	0
WNT4	2.69905	0.00227666	1.8164	1.5008	1.35639	1.5008	0
ADCY2	1.74583	0	1.8164	1.50031	-1.17227	1.50031	2
C1orf87	1.91081	0	0	1.50031	2.01304	1.50031	0
CD69	1.91081	0	-1.04281	1.50031	1.56412	1.50031	0
EFHC2	2.70227	1.37192	0.97865	1.50031	2.77965	1.50031	0
ITGAD	-1.8363	1.90761	0	1.50031	2.00435	1.50031	0
PRSS21	1.90863	0	0	1.50031	2.00435	1.50031	2
SLC7A8	1.73821	0	2.27528	1.50031	0.272602	1.50031	5
ASIC2	1.8999	3.63182	0	1.49949	0.388009	1.49949	0
CNTN2	1.91081	-1.82781	2.58821	1.49949	-0.521687	1.49949	1
DYNLRB2	2.69913	3.22571	0	1.49949	0	1.49949	0
HAO2	5.40157	-3.10997	0	1.49949	2.79134	1.49949	0
IL20	-5.12548e-15	1.91734	0	1.49949	1.99202	1.49949	0
MFAP4	5.45791	0	0	1.49949	2.01304	1.49949	2
PI16	3.20529	0	0	1.49949	2.81335	1.49949	0
TMPRSS6	3.10129	1.946	0	1.49949	0	1.49949	0
ABCA9	1.98077	0.103403	0	1.49884	1.56846	1.49884	0
C12orf54	-5.12548e-15	1.93324	0	1.49884	2.00435	1.49884	0
HCN1	-2.63974	0	1.8164	1.49884	1.59352	1.49884	0
LRRC31	6.00512	1.93324	0	1.49884	0	1.49884	0
NXF5	1.91081	0	0	1.49884	1.99202	1.49884	0
PCDHA13	3.20266	-0.99615	2.5882	1.49884	-0.644724	1.49884	2
PTPRD	0.572454	1.9165	2.58725	1.49884	0	1.49884	2
SDR16C5	-5.12548e-15	3.60978	1.8164	1.49884	-0.557639	1.49884	0
TLR9	1.90863	3.23322	0	1.49884	0	1.49884	0
TSPAN16	1.90859	1.93324	0	1.49884	0	1.49884	0
VWA5B1	-1.85385	2.68812	0	1.49884	2.00435	1.49884	0
ZDHHC15	1.90863	1.93324	0	1.49884	0	1.49884	1
TSNAXIP1	1.49861	1.89793	0.0086431	1.617	1.25089	1.49861	0
GLIS1	1.73867	2.7222	1.49845	0.805563	0.436254	1.49845	0
SPERT	1.49837	0	1.81223	1.5008	0	1.49837	0
GPR132	2.70599	1.49814	0	1.89468	0	1.49814	0
CD14	1.49455	0.900935	2.25436	1.76255	-0.0854031	1.49455	0
BARX1	2.69845	1.48517	0	1.49884	-0.0423941	1.48517	0
NLGN3	2.95029	0.824344	1.52201	0.411516	1.47775	1.47775	2
LRRC39	0.210264	1.63407	0.883266	1.47653	1.92976	1.47653	0
KANK3	2.33471	-1.04918	1.81223	1.4741	0.758873	1.4741	0
TF	1.93196	0	0	2.78814	1.4724	1.4724	2
ERICH2	2.68815	0	1.47101	3.05165	-0.33134	1.47101	1
WDR63	1.4702	0.753699	1.14151	2.4482	1.72022	1.4702	0
C8orf44.SGK3	-5.12548e-15	2.07768	1.81223	1.47002	0.234143	1.47002	0
SERPINB4	1.91081	0	1.8034	1.4693	0	1.4693	0
RND2	6.0754	0.688584	0	1.9114	1.46607	1.46607	6
SPIB	4.97131	1.46518	1.80378	1.33075	-1.68486	1.46518	2
OSCP1	1.26357	1.48932	0.942924	1.76156	1.4642	1.4642	0
RBP4	1.45634	3.07591	1.8034	0.649989	-0.367702	1.45634	2
CYS1	-0.728637	0.284555	1.8164	2.69766	1.451	1.451	0
LBP	2.28437	1.4507	0.652287	1.65732	0	1.4507	0
SOCS1	1.88239	-1.64328	2.11216	0.755319	1.44955	1.44955	4
MRAP2	0.535594	-0.726065	1.44786	2.21974	2.19307	1.44786	3
BMP8A	-0.592811	1.443	0	1.64978	1.68912	1.443	0
CCDC170	1.44291	0.0276723	-1.03879	2.10157	2.00435	1.44291	0
ST8SIA1	1.73933	2.5376	1.44184	0.689522	0.294773	1.44184	0
GSTT2B	1.64218	0	0.65009	1.43738	1.64465	1.43738	0
LDHC	1.90863	1.90761	0.11998	1.43658	0.0639255	1.43658	0
FRMPD4	1.91057	0.897035	2.89013	1.43651	-1.75706	1.43651	1
F10	1.43551	0	0	1.50031	2.81479	1.43551	2
C5AR1	0.38515	0.81713	4.0064	1.57312	1.433	1.433	3
COLQ	3.58079	-0.101588	2.19859	1.43245	-0.52924	1.43245	0
PATL2	3.20221	1.30446	1.00365	1.6701	1.43006	1.43006	0
PLA2G1B	1.42918	0	1.81223	1.49884	0	1.42918	0
CLUL1	1.42663	2.73538	3.09424	-1.35354	0.561103	1.42663	0
SSC5D	1.70919	0.256713	2.0284	1.42137	-0.038901	1.42137	0
COL4A2	1.42044	-0.141056	1.61356	3.78614	-0.508934	1.42044	6
NEBL	1.73915	-0.00249393	1.41967	2.69872	0.0873464	1.41967	5
ABI3BP	-1.73998	2.58177	1.41516	1.57409	-1.78152	1.41516	0
C16orf71	1.39783	1.73744	-0.926768	1.52163	1.41491	1.41491	0
RAB33A	-5.12548e-15	-3.1107	1.80385	2.24937	1.41254	1.41254	0
ADAMTSL3	0.441806	1.91551	1.41189	-1.06332	2.00435	1.41189	0
APOE	1.40804	-0.0188689	1.81133	1.49325	0.0688943	1.40804	6
HBG2	3.13581	1.40637	2.5999	0.367899	-1.40359	1.40637	2
SERPIND1	1.40562	0	-0.0232605	1.70595	2.01304	1.40562	2
PLAC1	-0.358709	-0.238519	3.13548	1.77689	1.40481	1.40481	0
CTF1	1.62714	1.40413	1.8034	1.1271	0.751263	1.40413	4
CLEC10A	1.40192	0	0	2.69673	2.01304	1.40192	0
IQUB	1.84249	0.120897	1.51805	1.39837	-0.129804	1.39837	0
DLL1	1.39381	-2.60884	0	1.68499	1.62596	1.39381	1
LRRC4	2.704	1.91667	-1.43067	1.39367	0	1.39367	1
CYP1B1	1.53479	0.670354	2.742	1.39359	0.0396877	1.39359	0
TLCD2	2.30041	-0.405653	1.98631	1.39294	-0.0148075	1.39294	0
SBK2	1.85202	1.39011	0	0	1.92559	1.39011	0
C7orf61	1.38934	2.72306	-0.41812	1.46026	-3.02315	1.38934	0
SCNN1A	1.38586	1.32316	1.60349	2.7719	0.0857399	1.38586	4
SIRT4	1.26793	1.20628	1.46079	1.42777	1.38488	1.38488	0
CACNA1E	-0.266081	0	1.8164	1.38008	2.81335	1.38008	0
HGFAC	1.37909	1.0465	1.65261	1.67855	0.603865	1.37909	0
LPAR2	1.75316	0.0851416	1.37821	1.77771	0.578802	1.37821	1
IQCK	1.61604	0.979735	1.33768	1.42715	1.37523	1.37523	6
CRYGN	1.8999	2.69406	-0.13511	1.37226	0.705198	1.37226	0
STEAP4	4.97754	0	1.81617	1.37148	0	1.37148	0
STAR	2.21489	2.72217	0.647603	1.37017	0	1.37017	3
LY9	1.36965	3.24854	0	1.5008	0	1.36965	0
CORO7.PAM16	-5.12548e-15	3.63044	0	1.36961	2.00435	1.36961	0
FAM92B	1.90863	0	2.5754	1.36771	0.246539	1.36771	0
PIK3IP1	2.54551	0.200922	1.36762	2.05196	0.607185	1.36762	2
JAG2	1.42612	0.0409906	2.5754	1.3675	0.125321	1.3675	3
THY1	2.48165	0.368503	1.85846	1.36693	-1.00701	1.36693	2
MYH3	1.14505	1.36634	2.02637	1.48687	0.653572	1.36634	0
TPRG1	1.73759	0.25601	1.77207	1.36614	0.292376	1.36614	0
NEGR1	1.36531	0	1.68016	0.44239	2.62531	1.36531	0
UTS2B	1.69016	1.36487	-0.164531	0.539004	1.78172	1.36487	0
C12orf42	1.3642	0	1.8164	1.50031	-2.51798	1.3642	0
VSTM2L	1.36317	-1.02868	2.59199	2.21722	-1.17201	1.36317	0
CTNNA2	3.17852	1.946	0	-2.4418	1.36211	1.36211	0
RFPL3S	0.0894745	1.36172	2.58797	-1.33175	2.87227	1.36172	0
PLEKHG7	1.36126	-1.82781	0	1.49884	2.79134	1.36126	0
MYCBPAP	0.810233	0.718434	1.8034	1.65426	1.35855	1.35855	0
NUTM2A	1.3854	0.845976	0.852367	1.35555	1.78554	1.35555	0
FGF22	2.00004	3.18449	-1.93968	1.35172	0.313877	1.35172	0
CA2	1.35064	1.90761	-2.39339	1.49949	-1.11162	1.35064	0
KCNE1	1.90801	-1.82502	2.06275	1.34387	-1.75706	1.34387	0
GDAP1L1	-0.726297	0	1.81235	1.34166	1.99202	1.34166	0
CCDC87	1.23232	1.40046	0.789062	1.34056	2.03422	1.34056	0
DNAAF3	2.20989	0.435185	1.32279	1.33968	1.7126	1.33968	3
WNK3	1.33657	-0.37782	1.8164	-1.68399	1.99202	1.33657	2
PCDHGA8	1.44448	0.0753927	2.81419	1.33238	-0.612186	1.33238	5
EPN3	1.32998	-1.184	-0.154306	1.65328	1.68625	1.32998	1
TEK	-1.8477	1.79109	1.81223	1.32736	0	1.32736	1
NEU4	1.32644	1.946	0	2.0865	-0.227084	1.32644	2
TRIM74	2.55257	1.32537	-1.44575	1.44548	0.867913	1.32537	0
ADIRF	2.21819	0	3.09579	1.32471	0.635872	1.32471	0
GALNT3	2.46569	3.22593	-1.44008	1.32331	0	1.32331	1
ARL14	-2.70814	1.29184	5.27065	1.45076	1.32298	1.32298	0
LRRC23	1.55084	0.3283	1.32005	1.34649	1.08054	1.32005	0
TEX37	3.21224	0	1.8164	1.31927	0	1.31927	0
C11orf65	1.31465	4.84599	0.62845	1.23053	2.3974	1.31465	0
COL5A3	0.0646057	1.93427	7.06513	1.31422	-0.149327	1.31422	0
LRRC73	2.10001	1.3108	1.81313	0.810206	1.01199	1.3108	0
C1orf228	1.89217	0.776172	2.01684	1.22792	1.3084	1.3084	0
IL11RA	1.61275	-0.218316	1.37029	1.30773	-0.324975	1.30773	0
SPAG8	0.981446	1.30204	0.880616	1.4335	1.46418	1.30204	0
CHST5	1.90787	1.30168	2.06099	0.703187	0.234195	1.30168	0
CAGE1	0.643227	1.29977	0.924124	1.45206	4.00504	1.29977	0
DPYS	1.29798	0	3.08978	2.83977	0	1.29798	0
LRRC6	1.29794	1.25392	0.550459	2.2875	1.51733	1.29794	0
CLDN16	1.29779	1.55046	1.14765	0	1.43669	1.29779	0
GIP	1.29049	0.513843	4.55813	1.89732	0.660188	1.29049	0
BMF	2.69291	-1.28893	2.17429	1.28873	0.317621	1.28873	4
ABCC6	1.81782	-1.06923	1.28729	2.28604	0.939278	1.28729	2
SIX2	4.65375	3.63044	0.209196	-1.65504	1.28101	1.28101	0
APOH	1.27567	0.437148	0	3.78894	1.55858	1.27567	0
ST8SIA5	3.58306	3.2848	0.449366	1.27555	-1.01273	1.27555	1
SAXO2	4.96326	0.760175	1.2705	0	2.30091	1.2705	0
RSPH4A	-0.422144	0.132943	1.27001	1.52577	3.56977	1.27001	0
STRA6	1.62294	-0.112182	3.18949	1.26695	-1.36147	1.26695	1
TRO	1.26426	0.102047	2.27373	1.5008	0.705104	1.26426	0
CD36	1.32933	1.26425	2.46675	0.976823	0.601303	1.26425	0
FAM227A	1.26247	0.767974	1.12664	1.41506	1.45136	1.26247	1
GOLGA8Q	3.20875	1.26229	0.284831	2.90151	0.970424	1.26229	0
CPE	0.24333	-0.123171	1.26187	2.69673	2.81335	1.26187	5
LRRN4CL	2.00338	-0.964667	3.40858	1.25999	-0.631084	1.25999	0
NPM2	1.25839	2.00607	1.8164	-1.68723	0	1.25839	1
GSTM2	1.83178	-1.81962	1.94848	1.25737	-0.0701893	1.25737	0
PDGFRB	-0.426121	1.25732	2.67149	2.04195	0.570321	1.25732	4
CARD16	1.25606	-2.60594	4.69805	0.11955	2.01304	1.25606	0
AP3B2	3.20376	1.25555	0	1.52391	-0.618421	1.25555	0
DNAH12	-0.00178363	1.25372	2.33853	1.8189	0.314563	1.25372	0
SMIM1	1.20956	1.25272	1.81199	1.46975	0.972468	1.25272	1
SPOCK3	-5.12548e-15	1.25226	2.84715	0	1.71924	1.25226	0
RHBDL3	1.25147	-0.255857	1.8164	1.49884	1.1804	1.25147	0
ALDH1L1	1.50915	1.25105	-1.70464	-2.93035	2.4757	1.25105	0
NUTM2D	1.59017	1.07754	0.664362	1.24987	1.92057	1.24987	0
EXD1	-0.431672	1.35466	-0.83957	1.66032	1.24473	1.24473	0
CFAP99	1.91081	0.896163	1.80376	0	1.24357	1.24357	0
ODF3L2	2.30421	1.946	0	1.24327	1.19031	1.24327	0
RAB40A	1.73501	1.55926	1.24314	0.705991	0.244866	1.24314	0
RARRES3	2.5849	-0.933114	2.66436	1.23993	-0.481792	1.23993	0
ALDOC	1.96325	1.73549	1.23494	0.518272	0.366636	1.23494	6
CLU	0.247575	-0.0104616	1.23172	1.40066	1.34511	1.23172	5
CDH26	1.50085	1.23166	-0.54125	1.71172	1.22221	1.23166	0
TTC30A	1.53545	1.16128	1.23096	1.0927	1.43337	1.23096	3
SERPINA4	1.23042	1.946	0	1.50031	0	1.23042	2
RNF208	0.778843	2.3568	2.18058	1.22834	0.26346	1.22834	1
VSIG2	0.784441	0.126384	1.81095	1.22715	2.00435	1.22715	0
GAB3	1.90781	0.903881	1.22242	1.33589	0.505141	1.22242	2
STON1	2.35115	0.814969	-0.334278	2.25659	1.22183	1.22183	4
PPFIA4	0.759912	2.31935	1.58338	1.22079	0.101929	1.22079	2
LYZ	-3.39788	3.2503	-4.57115	1.22003	2.81335	1.22003	4
ZBED6CL	0.186774	1.21595	1.8034	1.50031	-0.10043	1.21595	5
ANKUB1	-1.16654	1.93229	0	1.2152	1.56773	1.2152	0
CYP2E1	4.37971	2.73538	1.21168	1.02199	0.65985	1.21168	0
SMIM6	1.21092	-0.335684	2.59199	1.58926	0	1.21092	0
DMGDH	1.17693	1.21068	0.0352384	2.07456	4.0105	1.21068	0
DNAH7	-0.793954	0.378634	1.20932	1.96852	1.43654	1.20932	0
BNIPL	1.64038	1.31821	1.20843	0.585181	-1.06173	1.20843	0
CAMK2B	1.20675	1.75465	1.20096	1.667	0.670677	1.20675	0
GPRC5D	1.20578	2.75961	0	1.5008	-1.75481	1.20578	0
TEX29	1.20507	0.902399	1.80372	1.06751	1.97774	1.20507	0
SNAI2	0.954075	1.20428	1.36879	-0.00785322	3.35058	1.20428	1
HHLA3	1.86266	0.50976	0.920766	1.2006	1.21474	1.2006	3
BBOF1	1.53052	1.19809	0.670299	0	1.93353	1.19809	2
APLP1	2.94144	0.111071	2.5999	0.981221	1.19637	1.19637	2
WNT11	3.26351	0.538532	0	1.19534	1.57654	1.19534	0
CCDC62	0.423684	1.62083	0.128061	1.93204	1.19291	1.19291	0
CYP39A1	-1.51565	3.16161	1.40969	1.18417	-0.369712	1.18417	0
PCDH18	1.91057	0.120763	1.5597	1.17549	0.970181	1.17549	2
FSCN2	0.400615	1.17304	1.81223	2.36277	0.305191	1.17304	0
DRAXIN	1.36484	-1.37102	0	1.50031	1.17217	1.17217	2
PCDHGA2	0.27101	0.68565	1.23425	1.78289	1.17217	1.17217	5
METTL7A	1.16923	-0.259124	1.68421	1.63447	-3.39375	1.16923	6
CPA4	-2.11745	1.16783	0.815101	1.32264	1.31245	1.16783	0
DDIT4	1.44198	1.72338	-0.0278993	1.16625	-0.24342	1.16625	7
ABCC11	0.240209	1.40856	0.209283	1.59548	1.16612	1.16612	0
TTN	4.06942	-1.1849	1.16537	1.9862	0.12856	1.16537	0
WDR88	1.16477	0.533619	1.80714	0.78092	1.5437	1.16477	0
CARD14	1.2855	0.0464587	1.8164	1.15031	1.16341	1.16341	0
PCSK1	1.90863	2.58366	1.16227	0.776329	0	1.16227	0
AVIL	1.42237	0.253305	1.15688	1.37997	0.259244	1.15688	0
C1QTNF9	1.91081	-1.82781	1.15647	3.78614	0	1.15647	0
ZNF404	1.15634	1.22202	2.11513	0.959755	0.186795	1.15634	0
REEP6	1.15458	0.592261	1.021	1.87906	1.24204	1.15458	6
CCDC102B	1.40848	1.05815	0.92199	1.15322	1.6698	1.15322	0
MAPK8IP2	0.848995	1.15274	2.06155	4.02296	0.276371	1.15274	4
AKR1D1	1.22982	0.108158	1.15243	-2.43356	2.01304	1.15243	1
RTP4	1.49969	-1.82781	1.85386	1.15186	1.06963	1.15186	0
C14orf178	-0.734552	0	1.15081	1.50031	1.94023	1.15081	0
PCDHA8	1.1492	0.213529	3.07268	3.05165	-1.78152	1.1492	2
FLG	-2.35757	3.21066	2.07597	1.14907	-1.75706	1.14907	0
PAMR1	0.0460568	-1.81962	1.14884	1.19016	2.01304	1.14884	0
LRGUK	0.525354	0.780939	1.14835	2.01411	1.19759	1.14835	0
CDC20B	5.30211	1.93324	-1.94691	1.14798	-0.244422	1.14798	0
TSSK4	-0.410149	1.54774	1.14709	0.711947	3.29922	1.14709	0
PCDHB15	1.14664	1.30803	1.33673	0.52913	-3.02315	1.14664	0
ANGPTL2	1.14597	0	1.14855	1.92551	0	1.14597	4
DRC3	2.61793	1.89014	0.13384	0	1.14581	1.14581	0
C1QL1	1.21205	-0.320196	1.14526	3.61725	0.403777	1.14526	2
EFCAB12	0.418222	0.649744	3.09122	1.14524	3.94082	1.14524	0
PCDHGA6	1.62916	0.138078	1.77711	1.14506	-0.466334	1.14506	5
SLC35G5	1.90713	0.426955	1.14413	1.63059	-1.75481	1.14413	0
QPRT	1.14276	-1.94073	1.31128	1.24881	0.0666287	1.14276	7
CARNS1	2.67898	0.689669	-0.469394	1.14262	1.77297	1.14262	0
SOD3	1.39824	1.91738	0	1.14194	-2.51798	1.14194	2
CLDN14	2.33657	-1.81962	1.1415	1.49949	0	1.1415	0
DEC1	-5.12548e-15	1.92848	1.81561	1.14145	0	1.14145	0
CD1D	0.960734	3.66317	3.37057	1.14145	-1.75706	1.14145	0
B4GALNT2	2.02261	1.14115	3.41001	-1.68723	0	1.14115	0
CHKB.CPT1B	1.20306	-0.121062	1.13985	0	1.46449	1.13985	0
ZNF665	1.13967	1.91341	1.8034	-2.16339	-0.102106	1.13967	0
ZNF681	1.90207	2.54106	1.13763	-0.171844	0.0248589	1.13763	4
CD163	1.70048	0	1.81113	1.13701	0	1.13701	0
ADAMTS15	3.58222	0.220975	3.00875	1.13484	0.0612095	1.13484	1
PKD1L1	-2.61793	1.75644	-1.58671	1.1379	1.13367	1.13367	0
PPIL6	1.1335	1.99687	1.02129	1.27782	1.12064	1.1335	0
NAP1L3	3.8815	0.569624	1.133	1.13693	-0.829241	1.133	2
SERPINC1	1.12948	0	3.10367	2.29977	-1.75706	1.12948	0
ENHO	3.43185	2.33889	0.750173	0.553906	1.12798	1.12798	0
PADI1	-5.12548e-15	0.840341	3.90948	1.12311	1.20783	1.12311	0
SLC16A2	0.817195	1.45522	1.64374	0.985704	1.12201	1.12201	3
ANGPTL4	2.7943	1.93063	-2.71029	0.53592	1.11754	1.11754	0
CRABP2	1.39853	0.580189	-2.74774	1.43559	1.11617	1.11617	1
CEL	1.40475	0.144563	1.14751	0.918426	1.11195	1.11195	0
KLHDC1	1.86202	0.466517	2.76049	1.11151	-0.397704	1.11151	0
SPATA17	3.52066	0.259941	0.671951	1.10967	4.02077	1.10967	0
EMID1	2.35759	-0.0496976	0	1.50031	1.10899	1.10899	0
LYPD3	1.65941	0	0.66022	1.1066	2.2807	1.1066	2
HCAR3	1.10594	2.7299	0	2.21722	0	1.10594	0
SLC26A4	-0.431794	2.88337	1.1759	1.10579	0.00662826	1.10579	0
CFHR1	3.81522	1.2207	-0.162596	1.10522	0	1.10522	0
HYAL3	1.49123	0.714776	1.1052	0.435407	1.24822	1.1052	1
DCDC1	0.192677	-0.682301	1.10488	2.76081	2.11704	1.10488	0
ZNF497	1.32262	0.993436	1.10341	1.30791	-0.00288153	1.10341	3
EFEMP1	2.3103	1.10217	3.3055	0.612314	-1.43047	1.10217	2
ANKRD20A4	1.36456	1.09994	0.227889	3.96834	-0.441148	1.09994	0
TMEM8B	1.76981	0.445699	1.09746	1.8068	0.685593	1.09746	3
TSPAN2	2.704	-0.70135	1.09619	2.30553	0	1.09619	1
PAOX	1.26253	1.09581	-0.0745934	1.54911	0.0705064	1.09581	1
CDH23	1.3378	1.4495	-1.9469	1.09524	1.01386	1.09524	0
CNGA1	1.90343	-1.82983	1.08916	1.03614	2.79134	1.08916	0
TRIM73	2.78916	1.08903	-0.155626	1.60534	0.207653	1.08903	0
KCNMB4	1.97541	-2.60555	1.08751	0.783708	1.54441	1.08751	2
MTTP	0.399656	2.72305	4.21122	1.08676	-1.78152	1.08676	2
FAM78A	0.961044	0.520341	1.14443	1.0846	1.91758	1.0846	4
AK8	3.12053	1.52475	-0.946579	1.08129	0.187464	1.08129	0
SLC7A9	-2.63828	0.034927	2.5754	1.07989	1.54216	1.07989	0
TBC1D3C	2.84262	-0.965777	1.14602	1.07832	-2.52199	1.07832	0
CFAP53	2.0274	1.07766	0.660168	0	2.00596	1.07766	0
ILDR2	0.856818	0.0810635	1.07507	1.50031	4.00141	1.07507	3
FBXO15	1.83524	1.28086	1.07414	0.608899	0.750753	1.07414	0
CDNF	1.4144	1.57888	0.536456	1.07213	0.246563	1.07213	0
PDGFRA	1.90569	1.07035	0.968738	1.23252	-1.69461	1.07035	0
SLC6A16	2.56025	-0.307834	2.86259	1.07016	-0.37224	1.07016	0
SPINT1	-0.326991	-0.247043	3.46346	3.3421	1.06995	1.06995	4
ITGB3	1.06975	1.7692	1.95357	-0.450998	-0.458905	1.06975	1
NHLH1	3.24718	1.06706	0	2.45749	-2.52775	1.06706	2
CCDC136	4.51449	-0.212975	-0.256356	1.34032	1.06217	1.06217	0
IL1RL1	2.28556	2.73538	-1.98815	1.06184	0.926918	1.06184	0
GLT8D2	-1.85385	2.07684	2.43569	0.905407	1.06075	1.06075	0
PPL	1.05912	-0.318257	1.81223	1.36909	0.512944	1.05912	4
FHAD1	1.39021	1.05859	0.682658	0.243171	1.05827	1.05827	0
PCSK4	1.10584	0.808425	0.627136	1.0579	1.49435	1.0579	0
MMP23B	0.298494	-0.690113	4.00264	1.28661	1.0577	1.0577	0
FAM151A	1.45616	0	0	2.6975	1.05694	1.05694	0
ACRV1	3.20798	-1.82781	0.718651	1.056	1.42816	1.056	0
ELOVL3	1.05491	1.9094	-3.25721	-0.114953	2.10328	1.05491	0
EXOC3L1	2.07443	-1.81962	-0.13294	1.6555	1.05487	1.05487	0
ATOH8	1.8242	0.0767419	2.88345	1.05346	0.262634	1.05346	0
ACSM6	1.90863	-1.81962	2.45864	0	1.05285	1.05285	0
NPHP3.ACAD11	-1.84117	1.78315	1.81262	0	1.05282	1.05282	0
TBR1	0.102199	1.05243	2.0612	0.305033	1.1789	1.05243	1
AMY2A	3.5732	1.93324	0	1.05152	0	1.05152	0
LOXL1	1.05038	1.40853	1.43983	0.968897	-0.272081	1.05038	2
DNAJC5B	-5.12548e-15	2.32753	-0.136261	2.21722	1.04966	1.04966	0
NACAD	1.60442	1.42133	0	-1.54164	1.0491	1.0491	0
CREB3L1	0.0568248	1.04862	1.72098	1.50944	-1.89637	1.04862	4
UNC80	-2.61373	0	4.01565	2.10201	1.04771	1.04771	0
PDZD7	0.594727	0.935763	1.51268	1.51087	1.04747	1.04747	0
WAS	2.5647	-2.60581	-3.92965	1.50031	1.0469	1.0469	1
GRIN2C	3.09945	0.355834	0	1.78768	1.0469	1.0469	0
ITGB6	2.70797	-1.37518	0.865718	1.46164	1.04659	1.04659	0
CCDC153	1.04414	-0.68057	1.26302	0.579592	1.3177	1.04414	0
PAPOLB	-5.12548e-15	1.04299	0	1.5008	2.00435	1.04299	0
NTNG2	1.70944	0.0518625	1.95897	1.04274	0.331035	1.04274	1
WFDC3	0.417392	1.9452	0.328449	1.04045	2.43127	1.04045	0
KCNK7	-0.591056	0.140247	4.00579	1.04042	1.21617	1.04042	0
C19orf18	1.37404	1.03979	2.5999	0	-0.170013	1.03979	0
PDE4C	2.32098	0.339836	1.8034	1.0396	-0.607723	1.0396	0
PYROXD2	1.2475	0.0522083	1.03863	1.03905	0.410365	1.03863	0
CEMIP	-2.31884	1.0606	3.58427	0	1.0382	1.0382	2
MRLN	-5.12548e-15	1.91619	2.5754	0	1.03819	1.03819	0
CACNA1F	3.58443	0	1.8164	0	1.0378	1.0378	0
CDO1	2.07724	1.91736	0.159386	-0.18319	1.03779	1.03779	2
ZIC4	2.68815	0	-0.546759	1.91536	1.03778	1.03778	0
CCDC114	3.53917	-1.00611	-0.154073	1.17546	1.0375	1.0375	0
FBN1	1.32389	1.03727	2.31334	0.941284	-1.07625	1.03727	3
HPN	1.37018	1.03648	0	-1.68399	2.01304	1.03648	2
FRMD7	1.8999	0	-1.94691	1.35148	1.03591	1.03591	0
MSMO1	1.03571	0.4664	1.3781	0.589582	1.3134	1.03571	8
GBP5	1.36833	3.24826	1.03544	0.653404	-1.75706	1.03544	0
AATK.AS1	2.60112	1.946	0	0	1.03529	1.03529	0
TNNI2	1.51862	0	0	3.05517	1.03523	1.03523	0
NPB	1.03427	-0.0514495	1.53573	-0.534001	1.89009	1.03427	1
SAPCD1	1.02997	1.946	2.59079	0	-1.75706	1.02997	0
CCDC190	-2.62498	1.91746	1.02929	0	4.01328	1.02929	0
SAMD11	1.93979	-1.38466	3.0883	1.02827	-0.737148	1.02827	1
SLC6A3	1.36666	0	0	1.02701	2.79134	1.02701	0
PNLDC1	3.8798	1.02654	0.196998	-0.891263	1.39813	1.02654	0
CXorf58	-1.85042	2.09135	-1.44598	1.02624	3.31809	1.02624	0
ELAVL3	1.68499	-1.82781	1.80376	1.02533	-1.75481	1.02533	1
MN1	1.02518	-0.410013	2.14379	-0.175548	1.5539	1.02518	3
PRELP	4.31114	0	1.81223	1.02381	0	1.02381	1
CXCR5	1.03851	1.946	0	1.0232	0	1.0232	0
FBXO27	2.62071	0.375612	1.8034	1.02301	-0.14741	1.02301	4
CDHR2	-0.243124	1.02151	1.81112	0.128262	1.21197	1.02151	0
SAMD15	0.427931	0.264082	1.074	1.10624	1.02009	1.02009	0
CD82	1.01777	0.710893	1.65745	1.44129	-0.398832	1.01777	2
CPA6	2.50095	2.73538	-0.162093	1.01714	-1.75706	1.01714	0
STAT4	1.01683	0.468092	4.40007	1.82927	-0.0876966	1.01683	0
TSHR	-1.84252	1.93324	1.01651	2.221	0	1.01651	0
ASPRV1	1.853	-1.85146	1.01598	1.53678	-0.879447	1.01598	0
FAM71E1	2.70314	0.766359	1.01498	0.501177	1.0778	1.01498	1
CCDC65	-3.44202	1.17903	1.0145	2.72141	-1.75481	1.0145	0
TP63	3.21011	-0.451221	-0.209001	1.0126	1.92623	1.0126	1
KLHDC7A	2.12343	-0.207192	1.80364	1.01258	-1.34159	1.01258	2
DLL4	-2.41338	2.31075	1.15243	1.01258	-0.459642	1.01258	0
SLC12A3	2.49324	0	1.8164	1.01199	-4.13293	1.01199	0
IL34	1.01128	0.678733	1.8034	2.219	-2.2741	1.01128	0
PCDHGB3	1.32728	-0.20951	1.02555	1.01118	-1.19727	1.01118	5
TTC30B	1.22011	0.761657	1.00833	0.761003	1.17229	1.00833	1
GUCY1A3	1.8999	0.386681	1.81708	1.0083	0.60552	1.0083	1
PRR25	-5.12548e-15	1.00737	1.81558	1.71083	0.674188	1.00737	0
PRAM1	3.81284	1.00719	2.59065	-0.725473	0.26363	1.00719	0
SELPLG	0.798975	1.0065	1.87213	0.71521	2.82799	1.0065	1
HAVCR2	-2.7213	1.00622	1.8038	2.21927	-1.75481	1.00622	0
CCL5	3.58503	0.83366	1.81223	0.490649	1.00532	1.00532	0
TNNC2	2.11746	1.0048	-0.155979	1.78347	0.800845	1.0048	0
CORO6	1.0022	0.0523883	1.82651	1.02409	0.557257	1.0022	0
STAB1	1.19165	1.946	-1.93968	1.00185	-0.880969	1.00185	0
SPEF2	1.69011	1.00143	0.554392	1.0633	-0.603024	1.00143	0
AMY2B	2.8397	-0.0310376	1.31089	1.00093	-4.14786	1.00093	0
PITPNM3	1.0004	0.0238458	1.13804	1.09011	-0.646391	1.0004	1
RBKS	1.09834	1.01261	0.0268689	0.99743	0.811872	0.99743	0
DUOXA1	-3.77844	0.997306	1.8164	-2.90457	2.01304	0.997306	0
ZNF385A	1.44207	0.407792	0.997206	1.59562	0.686419	0.997206	7
PNMT	0.997031	1.946	0	-1.67216	1.03133	0.997031	0
LTK	2.84174	0.680185	2.8941	0.994165	-2.52199	0.994165	0
CCDC30	2.10936	0.625358	0.848281	0.99333	1.25837	0.99333	0
LDB2	1.8999	3.22591	0.21327	0.9919	0	0.9919	0
VMAC	1.68632	0.242287	0.991864	1.74267	0.656149	0.991864	0
GNG2	3.21258	0.559147	2.30649	0.990886	0.220837	0.990886	2
FETUB	2.85153	0.990838	-1.33948	1.5008	0	0.990838	0
KRT16	0.85142	0.990582	0	1.24456	1.14898	0.990582	0
TTLL1	1.38357	0.57319	0.990552	1.53922	0.660725	0.990552	0
PPP1R42	-5.12548e-15	0.989785	-1.04406	1.80323	3.44714	0.989785	0
SH3BGR	1.17808	1.63889	-0.180941	0.272257	0.982302	0.982302	6
LRRC29	0.980274	0.983157	-0.480951	1.07195	-0.0532564	0.980274	0
NANOS1	1.64606	-1.15634	3.48961	0.664012	0.980249	0.980249	2
KPNA7	0.978145	0.569578	0	1.49884	1.72802	0.978145	0
NEURL3	2.20015	0.977884	3.09615	0	0.322215	0.977884	0
CYP4X1	3.19278	0	0	0.977806	1.59577	0.977806	0
SPACA9	1.264	1.52152	0.5358	0	0.977528	0.977528	1
FYB	1.71238	0.806515	1.80812	0.977507	-1.41537	0.977507	2
CDRT1	1.73936	0.120183	1.81488	0	0.97745	0.97745	0
FMO4	1.23237	-0.180019	0.62071	1.52468	0.97712	0.97712	0
CFAP69	0.252089	1.26275	0.971533	0	1.637	0.971533	0
CARMIL3	2.46942	0.97121	0	0	1.99202	0.97121	0
STARD6	2.9899	0.903943	1.47804	0.345014	0.971018	0.971018	0
RSPH6A	-0.711186	2.3382	1.03204	0.969186	0.234223	0.969186	0
LEKR1	0.71996	0.967849	2.5754	0.985685	0	0.967849	0
C9orf116	0.805816	0.967637	-0.0852283	1.46624	1.84852	0.967637	3
THBS4	1.8108	0.0777531	1.32169	0.966871	-2.51798	0.966871	0
C1S	1.23193	0.783917	2.34979	0.966184	-0.0803611	0.966184	2
BIRC7	0.96575	-0.493767	2.59199	3.05224	-0.613254	0.96575	0
ABCA7	1.53343	-0.120761	0.965168	1.22488	0.100182	0.965168	1
GPX7	0.964125	1.91755	0	1.41013	0.0681255	0.964125	3
TG	-1.60067	0.962715	1.25732	1.22297	0.276818	0.962715	0
ANKRD33B	-4.87935	0.962475	0.763355	0.973717	1.05891	0.962475	1
MDH1B	0.799449	1.42441	0.355032	0.962473	1.11488	0.962473	0
PGAP3	1.02965	0.212902	1.16979	0.962289	0.492262	0.962289	6
CASKIN1	1.07673	1.02982	-0.931457	0.962245	0.462883	0.962245	1
SARDH	0.961842	-0.678091	1.1469	1.32511	-2.52199	0.961842	0
C14orf37	-1.19365	1.76338	0.829942	0.961597	1.40547	0.961597	0
SKIDA1	1.87061	0.18104	1.33319	0.960158	0.109983	0.960158	3
VANGL2	0.959617	-0.471657	1.8164	3.58008	0.234126	0.959617	5
CAPN3	2.11277	0.374599	2.44539	0.959594	0.250921	0.959594	0
PLD4	1.25559	0.0932955	0.959471	2.21848	0.250927	0.959471	0
RPS6KA2	1.85526	0.958461	-0.348928	1.34496	-0.138676	0.958461	0
GSTA4	1.72922	0.933724	0.958379	1.01844	0.791793	0.958379	3
CFAP58	0.958314	1.06625	0.629152	0	1.49817	0.958314	0
ESRP1	0.958225	1.946	0	2.21974	-0.931162	0.958225	2
SLC22A16	0.95808	0	0	2.22007	2.01304	0.95808	0
ANKRD29	1.67809	1.13807	0.680871	0.957835	-0.444938	0.957835	0
MZB1	0.957723	-0.765672	0.958414	2.50253	-0.362753	0.957723	0
RYR1	0.955285	-1.05482	1.8164	1.80103	0.430172	0.955285	0
GPR35	0.541703	0.604564	1.80935	1.71346	0.953704	0.953704	0
ANKRD31	1.42652	1.35413	0.6967	0.0438559	0.95166	0.95166	0
RARRES1	2.69908	0.451976	0.950821	1.83655	-0.0840884	0.950821	0
ALB	0.949851	1.91747	0	1.99906	0	0.949851	2
RASL10A	2.05682	1.03844	-3.25436	-0.116937	0.949279	0.949279	0
SLC2A10	-0.150569	2.68812	1.31841	0	0.946524	0.946524	4
CHRNB4	1.32065	0.945115	0	0	2.00435	0.945115	1
FLVCR2	0.944379	1.61025	1.23736	0.796023	0.796873	0.944379	0
B3GNT4	0.944346	0.883539	1.81095	1.35268	-0.645834	0.944346	0
ACVR1C	-0.897065	1.90761	0.944229	1.32007	-0.877975	0.944229	0
WBP1	1.41539	-0.115595	0.94347	1.02527	0.725819	0.94347	4
SECTM1	2.36832	-1.55421	1.8164	0.943257	-0.205763	0.943257	2
NXNL2	1.25036	0.940674	0.661478	0.427196	1.02455	0.940674	0
GPR153	1.54047	0.611821	0.777367	1.10119	0.940431	0.940431	2
DIRC3	0.9401	0	1.8034	1.81843	0	0.9401	0
AQP3	-0.146417	0.939179	2.09542	1.81489	-0.372894	0.939179	6
TRIB2	0.706187	1.54244	1.40271	0.938796	0.518348	0.938796	6
ZNF396	0.936699	0.136388	1.26089	1.5008	0.845638	0.936699	1
TSPAN10	0.935546	1.01652	1.14651	0	-0.137296	0.935546	0
TNS1	2.67687	-0.623773	1.83311	0.935174	-2.52199	0.935174	6
CCDC146	0.934978	0.526148	0.962865	1.85731	-0.154685	0.934978	0
COL16A1	3.41581	0.132308	1.7289	0.934936	-0.953371	0.934936	0
AK7	1.98833	0.609337	0.654731	0.93392	1.2001	0.93392	1
CACNA1B	-1.34421	4.13669	0.648283	2.29833	0.933821	0.933821	0
PERM1	1.89383	0.528429	3.09343	0	0.933238	0.933238	0
C16orf74	1.366	0.81347	-0.235483	0.932109	3.16808	0.932109	0
ABCA13	-1.89287	2.72218	0.931075	-1.37331	1.37314	0.931075	0
NIPSNAP1	1.2737	0.15334	0.664696	0.929582	1.02535	0.929582	7
C11orf70	1.8999	0.929317	0.705338	0.747817	1.18069	0.929317	0
CLEC4A	0.92903	1.41991	-0.521516	0.75093	1.61466	0.92903	0
CA3	0.928973	1.91653	-1.1405	1.51491	0	0.928973	0
ACTA2	1.91247	0.115296	0.1858	0.928177	1.38934	0.928177	1
DHRS12	1.60246	0.636309	0.432979	1.21511	0.927986	0.927986	0
MEI1	-1.22346	1.32573	0.927775	2.58662	-2.51798	0.927775	0
PCDHB7	1.11899	0.375145	0.92754	1.08794	0.167783	0.92754	0
TSPAN15	0.73055	0.190435	1.18179	1.19171	0.927345	0.927345	3
ATP6V1G2	1.25134	-0.678013	0.926807	0	1.55294	0.926807	0
CEACAM19	2.67146	0.521517	2.84924	0.92478	0.562572	0.92478	0
KIF17	-1.61355	1.2735	0.95911	0.924574	0.767593	0.924574	1
SYNGR1	0.509177	0.199624	1.48139	1.30391	0.924104	0.924104	4
TRPM3	-3.12896	2.68812	-0.937272	0.923951	2.01304	0.923951	0
LCA5L	0.647305	0.860406	1.00192	0.923214	1.5323	0.923214	0
TNFRSF1B	1.22577	1.42388	0	-2.4481	0.921745	0.921745	3
IL12RB1	1.77508	0	1.36994	0.919963	-2.32722	0.919963	0
KCNQ1	1.89478	0.91975	0	-0.171362	1.59577	0.91975	0
SLC5A10	0.919052	-1.54933	1.80985	2.69552	-3.04589	0.919052	0
CACNA2D3	-0.726036	0.449534	1.65262	0.91865	3.31808	0.91865	0
YPEL4	-5.12548e-15	0.915761	4.55821	2.72403	-1.75481	0.915761	0
ETV2	1.10649	0.915243	-0.180945	0.372299	1.29485	0.915243	0
PYY	4.12958	-0.68753	1.47043	0.914463	-1.01939	0.914463	0
SCN1B	0.406185	0.919672	0.913626	0.986545	-0.224129	0.913626	1
EVI2B	3.88263	3.36229	0.912509	-0.270359	-1.75481	0.912509	1
MKNK2	1.32578	0.521659	0.389566	0.912264	1.09598	0.912264	8
GYPC	5.81306	0	1.30923	0.911706	0	0.911706	2
NFATC2	0.367376	0.910623	1.29225	1.06334	0.206142	0.910623	4
SRGAP3	0.443247	0.910358	1.11182	2.75778	0.299128	0.910358	1
HIGD2B	-1.84252	1.9302	1.80373	0.907975	0.777687	0.907975	0
RGS9	1.42015	-0.493435	0.94493	0.907528	0.459484	0.907528	0
CTSW	4.12976	2.68812	-0.977734	0.907074	0	0.907074	0
KHDC1L	-5.12548e-15	0.907014	3.76009	1.43678	-3.04589	0.907014	0
SAMD14	0.528874	2.64843	-1.94539	2.16285	0.905112	0.905112	1
CCDC113	0.58633	0.905103	0.0478683	2.07726	1.0755	0.905103	6
SYNGR3	2.33061	0.609393	3.46044	0.904162	0.232826	0.904162	6
SMO	0.903558	0.0825441	0.150671	2.69872	1.19016	0.903558	5
PIH1D2	0.691145	0.988187	0.901958	0.752879	1.03625	0.901958	0
RPRM	2.70277	0	1.01462	0.901566	0	0.901566	0
OLFML3	3.1637	0.317911	0.901484	1.05998	-0.220093	0.901484	2
CHRD	0.941006	1.946	0	0.901013	-3.99158	0.901013	2
GDPD5	1.22651	-0.116617	0.0575129	0.899922	1.04147	0.899922	2
GHR	-0.67285	1.80194	0.899833	1.2403	-0.548729	0.899833	0
CFAP57	-0.00178072	3.09545	1.51038	0	0.899551	0.899551	0
LIPH	-1.15601	-0.246055	1.14273	1.66729	0.899274	0.899274	0
NDP	-5.12548e-15	2.71162	1.85616	0.898211	0	0.898211	0
F13B	1.86739	0.742937	0	0.89761	3.32907	0.89761	0
HPCA	-1.22042	0.897007	2.59061	1.16357	0.220466	0.897007	1
CTXN1	1.5427	0.896477	0.541202	0.672894	1.0995	0.896477	3
CCDC157	0.89593	0.42645	0.811334	1.40247	2.07605	0.89593	0
SLC2A5	-0.299045	0.894951	0	1.01077	1.16612	0.894951	0
ESRRB	0.624481	3.61539	1.8164	0.894743	-1.78152	0.894743	0
KCNB1	1.35597	0.894317	0	1.72608	0.383282	0.894317	2
CYP19A1	2.10294	0.89373	1.14649	-0.184343	0	0.89373	0
IDO2	-5.12548e-15	0.893209	2.58725	1.8297	0	0.893209	0
NPTXR	1.21826	-0.0959531	0.893187	1.11901	0.104379	0.893187	6
GNG11	1.36265	-0.226079	0.892212	0.322849	0.91511	0.892212	1
C17orf97	1.3786	0.891157	0.881823	0	0.900075	0.891157	0
CPM	-0.25377	0.890275	1.22409	0.986437	-0.1493	0.890275	0
GRAMD1C	-2.69829	0.427429	1.00582	0.888479	1.14547	0.888479	0
YPEL3	0.888446	0.631899	0.829019	1.06333	3.35058	0.888446	6
LRRC17	1.06742	0.285752	1.27597	0.888149	0.00431208	0.888149	0
NABP1	-0.572381	1.4776	0.196995	1.2414	0.888122	0.888122	1
PODNL1	1.63166	1.44282	-0.169555	0.887936	0.707491	0.887936	0
NPAS3	-5.12548e-15	2.68812	0.887598	4.12847	0.220828	0.887598	0
SLC2A3	1.47946	-0.258238	0.887381	-0.0514356	1.72934	0.887381	7
MAP4K1	0.885557	1.39785	1.65425	0.579207	-0.197259	0.885557	0
ZNF76	0.884852	0.441912	0.400071	0.991267	0.917754	0.884852	2
CD34	2.68815	0	5.74384	0.884533	-1.93836	0.884533	0
MROH8	0.983589	-0.0340747	0.883872	0.39432	1.3632	0.883872	0
ABCD1	0.104927	0.566475	1.29202	0.915831	0.883749	0.883749	4
NTF4	3.22005	0.883342	0	3.44533	-0.443433	0.883342	0
SLC45A1	1.90337	-0.660345	-0.356588	0.881931	1.34696	0.881931	0
ISM2	0.880662	1.37791	0	0.893851	-1.18149	0.880662	2
UPK1A	2.23081	0.87948	1.8034	-0.266369	-3.91667	0.87948	1
BTBD2	1.42995	0.233059	0.512174	0.920354	0.878905	0.878905	7
CCDC24	1.64645	0.217235	1.04945	0.877019	0.592221	0.877019	1
LINC00959	0.87661	1.02595	0.794637	0	1.20953	0.87661	0
TBX19	1.07921	0.499766	0.531092	0.940081	0.876469	0.876469	2
TENM1	-1.84252	0.876275	1.21934	0.430774	1.57426	0.876275	1
DTX4	2.01957	0.28827	0.873541	0.875288	-1.31212	0.873541	3
CAMK1D	4.95881	-0.122946	-1.9426	1.03185	0.873518	0.873518	2
ETFRF1	0.87178	1.13774	0.826044	0	0.979574	0.87178	4
ADAMTS8	3.22005	0.871055	0	0	2.81479	0.871055	1
GGT5	-3.08474	1.74045	0.87078	2.21785	-1.2926	0.87078	0
SLC17A7	0.191381	2.71882	1.81223	0.869551	-1.68149	0.869551	4
LIMD2	1.02798	0.504102	1.21208	0.839407	0.869006	0.869006	3
HAMP	4.62954	0.120449	2.05643	0.868777	-3.03509	0.868777	0
CCR10	1.70823	0.625	0.659912	0.868012	0.919877	0.868012	0
PPP2R2B	0.86778	0	2.73921	1.50031	0.156897	0.86778	0
ADAM12	-5.12548e-15	1.46071	1.36819	0.865086	0.600409	0.865086	0
TAS1R3	0.891376	-0.675582	2.58863	0.864517	-0.489055	0.864517	0
IQCG	1.00239	0.588337	0.373047	0.919156	0.864411	0.864411	0
SYTL5	-1.39479	0.568362	5.1994	2.02236	0.863992	0.863992	0
FAM129C	1.39739	1.05081	-3.92807	0.863744	-1.03964	0.863744	0
HOGA1	-0.474878	-0.911974	0.863087	4.12525	1.1669	0.863087	1
SPAG4	1.59509	0.743382	0.775967	1.28516	0.862427	0.862427	0
RAB9B	-0.106909	0.898985	1.08598	0.415538	0.861515	0.861515	0
ADAM28	0.861483	2.53352	-0.328059	2.01884	-1.75481	0.861483	1
ARHGAP4	3.06397	-0.0970761	2.70433	0.861382	-0.798553	0.861382	0
GIPC2	-0.15727	1.92729	2.58949	0.859158	-3.03509	0.859158	2
PLA2G7	4.34165	0	0.859046	0	2.11339	0.859046	0
DLGAP1	0.0808199	0.859021	1.8164	2.69415	0.228754	0.859021	0
SMPD3	-1.43157	0.858282	1.8034	1.01266	-0.821949	0.858282	0
BNIP3L	0.858008	0.884014	0.945732	0.626779	0.304814	0.858008	7
GRAP2	0.857734	0	1.32605	4.12255	0	0.857734	2
GALNT2	0.857432	0.878847	1.23307	0.405563	0.320121	0.857432	7
NPAS4	1.91072	0	0	0.857216	2.01304	0.857216	0
NUDT16L1	1.121	0.567521	0.562626	0.857064	1.13899	0.857064	3
KLHL41	0.420327	1.2946	0.211886	0.85595	1.7096	0.85595	0
NOTCH3	0.855833	-0.227461	3.47119	0.435011	1.62921	0.855833	2
CTRC	0.855712	-0.775065	3.4593	1.4304	0	0.855712	0
KRTAP5.7	0.85571	-0.675788	1.81223	3.054	-2.52199	0.85571	0
EDARADD	0.855694	-1.56325	0.859389	2.69476	-0.661022	0.855694	6
TOGARAM2	2.28595	-1.30364	0.941598	0	0.855552	0.855552	0
LRRC15	1.9071	-0.761074	4.04864	0.85515	-0.62398	0.85515	0
SLC9A9	0.854847	0.13583	3.06592	1.52889	-2.53733	0.854847	0
SLC44A3	0.854667	-0.798228	2.61794	-0.180825	1.4277	0.854667	0
CHST2	1.37199	0.244075	0.158689	0.854557	1.11293	0.854557	4
MATN4	0.854427	1.35466	-0.933583	-0.545526	1.94124	0.854427	0
IL5RA	0.854129	0	1.81565	0.536083	2.00435	0.854129	0
EFCAB5	0.392537	1.7435	2.52985	0.853168	0.0652215	0.853168	0
SLC46A3	3.20949	0.486926	0.852689	0.993027	0.0708974	0.852689	1
SULF1	0.851845	3.18449	-1.93968	2.56284	-1.75481	0.851845	2
TENM2	0.851845	1.90761	0.100959	1.23057	-2.30503	0.851845	0
FAM131C	1.35692	-0.137206	0.892405	0.851404	0.327073	0.851404	1
TMEM220	0.850876	-0.188623	1.5473	3.05827	-0.0554728	0.850876	1
SPATA6	1.39635	-0.382294	0.850132	1.04708	0.285197	0.850132	2
PXDN	0.849917	1.5999	1.23944	0.304102	0.123771	0.849917	3
ACTA1	-0.157455	0.898876	0	0.848225	2.01304	0.848225	1
GRIK5	2.70534	0.847319	-0.129702	2.71822	0.299509	0.847319	0
TCF24	0.84624	1.4814	-0.408447	-0.172668	1.77035	0.84624	0
HSD17B6	2.04619	0.564467	0.845981	1.37601	-0.892187	0.845981	0
TGM1	0.1296	0.962909	1.4659	0.506704	0.844819	0.844819	0
ACAT2	1.10879	0.201841	0.900498	0.1091	0.844662	0.844662	7
SSC4D	2.21832	2.00807	-1.29422	0	0.843555	0.843555	3
ATP6AP1	0.843155	0.230135	1.66689	1.01125	0.49855	0.843155	7
ENOX1	1.90465	0.840771	-0.185503	0.138148	1.49183	0.840771	0
GPR1	-5.12548e-15	0.839958	1.14762	1.08717	0	0.839958	0
TMEM178A	0.839304	2.07628	-0.141456	3.96591	-1.78152	0.839304	2
TBKBP1	0.73477	0.876974	0.838948	1.31569	0.653027	0.838948	4
FGFBP1	-5.12548e-15	5.09305	3.7553	0.834828	-1.13868	0.834828	0
RFLNA	0.834301	0	1.05244	0	0.92133	0.834301	0
RFTN2	0.834301	1.04473	0.561968	-0.488401	2.01304	0.834301	0
LRRC24	1.20521	0.225096	1.60573	0.834233	0.741424	0.834233	0
COL7A1	1.17434	0.161578	0.834186	0.875292	-0.803765	0.834186	0
UCN2	0.833497	0.968744	-1.58734	1.06336	-0.46852	0.833497	0
IL16	4.52807	0	1.81566	0.833235	0.0646392	0.833235	0
PLGLB2	1.74046	-0.840794	1.07228	0.784488	0.832959	0.832959	0
RAB6B	0.904503	1.10296	0.103688	0.404278	0.831052	0.831052	5
C3	0.831037	0.382394	4.96034	0.922558	0.721766	0.831037	2
LAMA4	1.72207	1.45155	0.548673	0.74552	0.830975	0.830975	0
PXMP4	3.20798	0.385379	1.07877	0.502266	0.830681	0.830681	5
VMO1	0.655684	0.491583	1.01628	1.84531	0.830534	0.830534	0
HAL	1.29144	-0.613527	-0.176644	0.829738	2.69899	0.829738	0
KIAA1324	1.16817	0.494653	2.92883	0.1547	0.829642	0.829642	0
RUNDC3B	0.828366	0	0.00883223	1.49884	1.56148	0.828366	1
PCDHGA7	0.827816	-0.0450043	1.64124	1.11967	-2.53821	0.827816	5
ARIH2OS	0.429178	1.94131	-0.562848	0.826733	0.891259	0.826733	0
XKR4	-5.12548e-15	-1.82983	1.81095	0.826368	1.06862	0.826368	0
SYNC	0.45967	0.900098	1.32983	0.826254	0.0721142	0.826254	1
EFNA1	1.60369	-0.474481	-0.164428	0.877476	0.825412	0.825412	2
PKDREJ	0.825407	0	3.75875	3.05431	0	0.825407	0
CCDC159	1.404	0.141817	0.882922	0.825006	0.41241	0.825006	0
SDC2	0.824887	0.994651	2.20084	0.117217	0.28251	0.824887	6
ITGB2	1.64593	0.824228	0.887495	0.555567	0.175031	0.824228	2
S1PR2	1.53891	1.92134	0.675854	0.81384	0.824211	0.824211	6
SRPX2	-2.03771	1.53568	0.822779	1.06382	-1.00578	0.822779	0
DYNC2LI1	1.1555	0.688629	0.821758	0.7733	1.045	0.821758	1
PLSCR4	-2.56632	0.521018	2.49074	1.08642	0.820381	0.820381	2
PILRA	2.99184	0.818607	0.582304	0.859764	0.482446	0.818607	0
PNPLA7	1.37205	0.638938	0.505756	1.50783	0.818271	0.818271	0
SCNN1D	2.13595	0.211379	0.00389469	1.37826	0.813624	0.813624	0
FAM83A	-1.22386	1.94507	-0.133274	0.813176	2.80717	0.813176	2
CYTH4	0.484813	3.80061	2.15593	0.813153	-0.518343	0.813153	0
DOCK2	2.03914	-1.25494	0.812785	0.694915	1.48227	0.812785	2
KCNH3	1.04088	0.33694	0.494575	2.40622	0.812051	0.812051	0
PIGZ	0.811982	0.36844	0.334665	1.14632	0.986753	0.811982	2
PPM1N	0.178208	-0.477987	1.674	1.30252	0.811678	0.811678	0
NOVA1	1.20008	0.503404	1.52278	0.811595	0	0.811595	2
TRIM22	0.811587	-1.24081	3.51114	0.96947	0.278133	0.811587	2
MYLK4	0.811223	-1.74745	1.53029	1.16362	0.654888	0.811223	0
NHLRC1	-0.326856	0.810373	0	1.89919	1.12116	0.810373	0
CDKN1C	2.65532	1.80604	0	0.81031	0.268635	0.81031	4
KIAA1211L	-1.16554	-0.387592	1.14773	2.21848	0.809012	0.809012	0
ZDHHC11B	0.808954	-0.0630155	1.80378	-0.113085	0.828397	0.808954	0
PITX3	1.71205	0	0	3.58188	0.808507	0.808507	0
GLTPD2	1.51681	0	0	0.808276	2.01304	0.808276	0
CAPS	2.19712	-0.430237	0.808125	2.14537	0.537742	0.808125	1
FGF11	1.77621	-0.26061	-1.0329	1.08414	0.807752	0.807752	6
TCAP	2.05473	-0.462267	0.392552	1.76558	0.807704	0.807704	0
SPATA24	0.848419	0.807336	0.520444	0.949632	0.622094	0.807336	0
KIRREL2	0.961026	0.805505	0	-2.4481	0.886373	0.805505	2
COL15A1	-3.12727	0.0324486	1.8068	0.805471	2.8148	0.805471	2
FAM183A	0.805224	0.495184	2.5754	1.89354	-1.0288	0.805224	0
SEC16B	0.327055	-0.483732	2.19204	0.803649	1.95359	0.803649	1
MOSPD3	0.945677	0.421486	0.0956635	0.980074	0.80362	0.80362	4
SUGCT	1.81152	0.812566	0.171691	0.803581	0.522127	0.803581	0
CALB2	-0.907965	1.44984	0.803525	1.11051	-0.217238	0.803525	1
WNT2B	0.430812	0.826111	0.80332	0.849074	-0.553787	0.80332	1
SLC2A9	0.0495655	1.44437	0	0.83948	0.803001	0.803001	0
IPMK	0.355265	1.51402	0.858283	0.802561	0.468185	0.802561	7
C1orf54	-0.684371	0.802382	1.52191	1.19281	-0.0799833	0.802382	0
MXRA8	0.310971	2.75961	1.81339	0.801958	-0.358221	0.801958	6
PTPRU	0.801441	-0.313318	1.14854	-0.226723	1.49276	0.801441	4
CCDC74A	0.0179432	0.801401	1.63532	0.992797	0.484089	0.801401	3
CACNA1D	0.807577	1.55645	0	0.800996	-0.00717533	0.800996	0
ARHGEF33	4.52267	0.800449	1.49228	0.351384	0.172577	0.800449	0
MORN2	0.987711	0.800311	0.176544	0.452875	1.83407	0.800311	0
TUBB8	1.19515	0.800064	-1.94413	0	2.2415	0.800064	0
COL6A3	1.00664	0.131298	0.799246	0.834405	0.095856	0.799246	2
FAM86B1	1.19613	0.799114	0.168179	0.667243	1.55786	0.799114	0
KCNE4	3.20647	0.798571	0.713131	0.217473	2.00435	0.798571	0
CCDC74B	1.82643	0.163696	0.284801	1.01828	0.798476	0.798476	0
SPATA6L	-0.368862	-0.830682	0.850647	0.798178	2.55534	0.798178	0
ZNF713	0.929233	0.0360851	0.797193	0.917538	0.168945	0.797193	0
NFE2	0.797032	0.13025	1.51973	2.49608	0	0.797032	0
ANGPTL6	0.796696	-2.59513	1.81142	0.255475	1.18157	0.796696	0
BHLHA15	-0.836332	0.796342	1.81063	-0.172668	2.2397	0.796342	1
NDUFA4L2	2.01413	1.09076	0.795376	0.0584963	-1.01273	0.795376	0
SHROOM3	1.55516	-1.24119	1.44479	0.794899	-0.227878	0.794899	3
ABCA6	0.794708	1.25659	3.09589	0.662869	0.0587249	0.794708	0
GDF7	1.45133	0.794701	0	2.69476	-1.75706	0.794701	2
TMEM175	0.928492	0.432376	0.550006	0.921798	0.794569	0.794569	0
ITGBL1	3.56459	1.37934	0.794235	0.275247	0.0262176	0.794235	0
TCF7	1.09207	0.794199	0.440802	1.52896	0.342528	0.794199	7
MARVELD3	0.79412	1.78225	-1.94761	1.65879	-3.93688	0.79412	2
SRR	0.882501	0.793964	0.399639	0.869293	0.732593	0.793964	4
C1orf162	0.82	0.792834	0.773633	0.516978	1.04478	0.792834	1
RAB40B	1.63099	0.792439	0.375245	0.930859	0.463358	0.792439	0
TTC6	0.87602	-0.24762	0.792368	1.20944	-0.638123	0.792368	0
LSP1	1.75167	-0.508334	2.20648	0.592649	0.792346	0.792346	0
SLIT2	1.25395	0	1.53615	0.792186	-1.75481	0.792186	2
FOLH1	3.35225	0	0	2.6969	0.791826	0.791826	0
CRTAM	-2.63855	1.91634	0	1.01083	0.791826	0.791826	0
TSPYL2	1.36135	0.497277	0.791409	1.35774	0.690554	0.791409	4
IFIT1	1.16131	-0.274696	0.990549	0.790482	0.53467	0.790482	0
MRGPRF	2.28147	0	0	2.21974	0.790082	0.790082	0
DHRS4L2	1.70841	0.790042	0.751737	0.53093	1.04023	0.790042	0
ADAMTSL4	0.783567	1.63857	0.788124	1.86514	-0.506826	0.788124	4
RFPL2	0.870897	0.787673	0	0	2.01304	0.787673	0
FAM218A	-5.12548e-15	1.0858	-0.626064	0.96429	0.787484	0.787484	0
HHIP	1.90863	2.44032	0.277347	-1.68723	0.784865	0.784865	0
PCDHGA10	0.99538	0.766753	0.992441	0.784745	0.763832	0.784745	5
ITGA11	1.90755	-1.63621	3.14413	0.783396	-1.78152	0.783396	0
TRPM8	0.783349	1.23443	1.8155	-0.37037	-0.128999	0.783349	0
CFAP206	-5.12548e-15	0.782073	1.80362	0	2.42514	0.782073	0
CD101	0.0834827	-0.823767	0.782026	3.05431	4.00871	0.782026	0
VTN	0.857043	0.781785	3.00214	0.512088	-0.324562	0.781785	2
CAT	1.06681	1.01063	0.781098	0.718098	0.714641	0.781098	3
MAPK10	-5.12548e-15	-0.0403016	0.780896	1.76986	0.798027	0.780896	1
TMEM91	1.39408	0.428533	0.780824	1.03588	-0.166556	0.780824	3
CCDC96	0.780771	1.45487	0.765613	1.06956	0.608679	0.780771	0
PPM1J	-0.375622	2.08684	0.780601	0.337409	1.80989	0.780601	3
SULT1C2	-1.05049	0.780119	1.31436	1.79934	-0.37619	0.780119	0
HSF4	1.43694	-0.321248	0.779776	1.12594	-0.684595	0.779776	0
SEC14L4	2.33592	0.779138	0	1.5008	0.122152	0.779138	0
SELENBP1	0.778679	0.136088	3.7584	4.7338	-1.0424	0.778679	5
SLC1A3	3.59184	1.91738	0.778617	0.483339	-2.51798	0.778617	3
SPON2	0.778598	1.76981	0.348003	0.86912	-0.832691	0.778598	2
LRRC27	1.03167	0.438848	0.458049	0.778539	0.962625	0.778539	0
DCLK1	0.0628493	1.15866	3.009	0.778195	-1.0271	0.778195	2
FAM107A	6.42458	-1.82781	1.86929	0.249907	0.777227	0.777227	1
GYG2	0.669142	0.167552	1.8034	2.22007	0.777227	0.777227	4
PCDHB11	0.88549	-0.748232	0.776418	0.833148	-1.50481	0.776418	1
CCDC121	1.08079	0.826511	0.775829	0.527459	-0.103219	0.775829	3
TNFRSF10C	0.759059	0.77468	1.56136	1.4614	-1.36222	0.77468	0
UNC13D	1.02493	-2.57097	0.774445	0.883026	-1.29503	0.774445	4
CCDC71L	1.89346	1.10116	0.525842	0.330154	0.774087	0.774087	5
FAM57B	1.8999	-1.06718	0.772781	0.808983	-0.113605	0.772781	2
ERICH6	2.49366	-1.1153	0.771519	0	0.866773	0.771519	0
SYTL3	0.770511	-0.0187767	0.00371067	0.817215	1.14286	0.770511	0
KPTN	0.797854	0.961612	0.752801	0.734304	0.769505	0.769505	2
SNN	0.772199	-0.0540806	0.24523	0.861473	0.767862	0.767862	5
AZIN2	2.00358	0.767089	0.221849	0	1.73498	0.767089	0
RAET1G	-5.12548e-15	1.03544	0.605666	0.765592	1.17371	0.765592	0
RNLS	2.70217	0.558983	0.99841	-0.034924	0.765542	0.765542	0
KIF25	2.68815	2.03517	0.764804	0.0488742	-1.18976	0.764804	0
ASIC3	2.42869	0.65067	2.86704	0.764608	0.00350463	0.764608	0
ZNF93	0.764433	-1.82983	1.07262	3.58229	-0.0811829	0.764433	4
MDK	1.51344	-0.373277	1.01678	0.76423	-0.00522285	0.76423	8
SHBG	0.763622	-0.665654	0.644249	1.20188	2.42455	0.763622	0
ABCA10	1.83054	0.763444	1.14859	0.204675	-0.54778	0.763444	0
PLIN1	1.61065	0.57849	0.72559	2.24997	0.763097	0.763097	0
ANKRD46	0.426599	1.11596	0.197322	0.762973	0.997789	0.762973	4
TAS1R1	1.18417	-1.82781	2.5882	0.529998	0.762815	0.762815	0
ENDOV	0.929702	0.404987	0.511088	0.762304	0.877867	0.762304	0
RBM24	-1.2972	0.76142	1.35568	0.731382	0.83425	0.76142	2
MATN2	0.761106	-0.322962	2.56578	1.38122	-0.490879	0.761106	1
IMPG2	1.17131	-0.762531	0.5992	0.870498	0.760358	0.760358	0
VPS9D1	0.761135	0.726685	0.76296	0.675037	0.759907	0.759907	0
MVK	1.53388	-0.453466	0.759841	0.0929587	1.2961	0.759841	4
TMEM140	1.28596	0.135609	1.43793	0.759812	0.484261	0.759812	2
VAT1L	1.35026	0.083744	0	0.759699	2.01304	0.759699	2
AK5	0.326212	0.759107	-0.300183	0.769693	1.12	0.759107	1
CDH8	1.90863	0.809437	-1.94517	0.758678	0	0.758678	0
TTC34	0.758289	1.17191	0.165955	1.04211	-0.719771	0.758289	0
UBA7	0.758283	-1.98824	1.39431	0.946031	-0.507449	0.758283	0
ADRA2C	1.33437	0.758037	0	1.49949	-0.744393	0.758037	3
GABRE	0.620789	0.757743	1.26365	2.10285	0.73501	0.757743	4
PCDHGA3	2.04775	0.585552	0.757537	1.84874	0	0.757537	5
HPSE	-2.8464	0.757502	0.947096	0.247712	1.1656	0.757502	1
CCDC85A	-5.12548e-15	-0.0285046	1.77768	0.757309	0.784866	0.757309	0
NUTM2B	1.99988	0.116204	0.520853	1.19326	0.756866	0.756866	0
C11orf91	0.756433	0.620084	0.796406	0.414425	0.80542	0.756433	0
SAMD13	1.74292	0.756353	0.827866	0.628359	-0.249833	0.756353	0
ACSF2	0.756124	0.218592	0.81878	1.52235	-0.175785	0.756124	0
SPATA32	-5.12548e-15	1.07107	1.63454	0.754382	-1.00434	0.754382	0
PCDHB16	0.193078	0.753438	1.85819	0.802176	-0.298441	0.753438	1
CCDC78	0.753367	0.854759	0.278233	0.753098	-0.275014	0.753098	0
TMEM37	1.50917	-0.0363144	0	0.752241	1.72125	0.752241	3
IFI27L2	1.19313	0.153757	0.372007	0.752164	0.981837	0.752164	0
BGLAP	3.54995	-0.658642	0.751686	0.770183	0.281252	0.751686	0
C11orf98	2.04554	0.878313	0.371313	0	0.751426	0.751426	3
ZNF487	0.75132	0.662356	0.768592	0.995234	0.50299	0.75132	0
NPW	1.12723	0.214246	-0.321123	1.14186	0.750761	0.750761	0
PMP22	1.0633	0.891138	0.491546	0.750755	-1.01376	0.750755	6
GPR78	0.750327	2.72219	0	2.22054	-1.75481	0.750327	0
TNFSF13B	0.750297	0.354842	-1.4419	1.60214	1.7851	0.750297	2
PCDHA10	0.750036	-0.415113	3.22822	1.5008	-0.937809	0.750036	2
SERPINA6	1.00231	-2.49711	0.747816	1.38655	0	0.747816	2
GPR155	1.03662	0.759145	0.357193	0.746609	-0.521813	0.746609	0
NIM1K	0.833315	1.80847	0.6604	0.746426	0.70637	0.746426	0
TMEM25	0.881492	1.2305	0.746022	0.419673	-0.182117	0.746022	2
SLFNL1	2.02722	-0.43417	0.745649	0.790423	-1.02855	0.745649	0
C3AR1	1.90735	0	0.745617	1.17184	0	0.745617	0
HMGCS1	0.745186	0.212139	1.40776	0.521661	1.53134	0.745186	7
MIOX	0.744631	1.93324	0.449082	1.11472	-3.03367	0.744631	0
MMP25	3.73594	0.0946528	-0.819014	0.74396	0.77115	0.74396	2
TSPAN9	0.700702	0.743588	1.55144	1.31445	0.477439	0.743588	2
TMEM236	-1.83081	1.21983	0.743496	0	1.2082	0.743496	0
OPN3	2.30453	0.48542	0.742912	0.253038	1.07489	0.742912	1
TRPV1	1.11181	0.742401	0.435727	0.799317	-0.869833	0.742401	1
PLA2G4B	1.53023	0.26826	0.871653	0.741462	-0.728982	0.741462	0
CACNB4	0.741127	1.18575	-0.455991	1.81597	-0.552773	0.741127	1
PDE6C	0.740978	0	1.8164	0	1.99202	0.740978	0
NEK11	1.13011	0.674489	-0.0970272	0.740376	1.2417	0.740376	0
ANKEF1	-0.357249	0.830169	0.97725	0.504763	0.739878	0.739878	2
RHOV	1.3534	0.739862	-2.40313	-0.670313	1.27761	0.739862	0
LDOC1	3.21456	0.739759	0	1.50031	0	0.739759	5
EVI5L	1.25756	0.392788	0.542093	0.739521	0.893658	0.739521	1
CDK20	1.90717	0.738542	0.396201	0.425714	0.838235	0.738542	0
IGFBP6	-1.3439	0.567421	0.835913	0.737432	0.749732	0.737432	0
FAM222A	0.428512	0.04719	0.736907	1.30574	1.70492	0.736907	3
ASB9	1.07251	0.600733	0.735659	1.46608	0.29957	0.735659	1
RIMS1	-1.8363	-1.81962	0.927566	0.734436	1.16596	0.734436	0
ZBTB46	0.497672	0.734216	1.14113	0.498747	0.976802	0.734216	0
PCSK5	-0.199545	0.734113	0.112884	0.906537	0.789571	0.734113	2
TRIM17	2.14042	1.91736	0	0	0.733626	0.733626	0
ANKRD42	-0.71371	0.762042	0.733368	0.713063	0.807293	0.733368	4
ZNF821	0.731531	0.575483	0.578666	1.17421	1.44937	0.731531	0
VWA3A	-5.12548e-15	0.729698	-2.74298	1.41266	4.25437	0.729698	0
TNFRSF14	0.405411	1.93324	1.63219	0.729498	-0.313158	0.729498	0
ETNK2	1.60146	0.786189	0	0.729113	0.687548	0.729113	4
SDK1	1.27789	0.318699	0.127004	1.41837	0.72869	0.72869	3
PDCD4	0.876729	0.692058	0.727571	0.814332	0.0392726	0.727571	8
SLC44A1	0.727011	0.807375	0.720152	0.763589	-0.32437	0.727011	6
ADGRV1	1.73121	0.726774	-1.22488	0	1.93274	0.726774	0
CERKL	-5.12548e-15	1.39919	0.648467	0.726333	0.849037	0.726333	1
BCL2L10	1.90863	-0.661898	0	2.22054	0.725927	0.725927	0
CRIP1	0.725822	0.256868	1.8164	1.21643	0.300451	0.725822	0
PPP1R3G	0.72391	0.22775	3.46357	1.34658	-4.15102	0.72391	0
C1orf56	1.16909	0.72313	0.493178	0.521956	0.963356	0.72313	0
SCN2A	0.722816	-2.29632	1.35881	0.0968174	2.00435	0.722816	0
GOLGA8N	1.73677	0.0156841	0.722723	2.11271	-1.28361	0.722723	0
CSPG5	0.375478	0.941046	-0.431862	0.722676	1.00774	0.722676	0
FANK1	2.02519	0.491403	0.722226	2.46858	0.697339	0.722226	0
PCOLCE	2.94489	0.938086	0.591093	0.722166	-0.316679	0.722166	0
ALG1L2	1.47368	0	0.721886	0	1.92192	0.721886	0
SLC24A4	0.952659	-1.46904	0.720946	0	1.99202	0.720946	0
MRC1	0.834301	2.73538	0.720775	0	-3.39374	0.720775	0
NRXN3	-2.14114	2.68812	0.7206	1.57819	0	0.7206	1
CRLF1	-0.191477	-2.16088	0.720057	0.886159	1.40479	0.720057	1
SUSD2	-0.268583	3.36951	4.39664	0.719969	0.0225889	0.719969	4
PRDM1	3.20819	-0.159513	0.265798	0.719951	0.720316	0.719951	0
C8G	-1.49066	1.42088	1.70438	0.719727	0.086174	0.719727	0
KIAA1755	3.19136	2.35047	-0.781902	0.719268	-0.591039	0.719268	0
CDH15	0.378116	-0.702757	1.81052	1.89813	0.719016	0.719016	0
PPIAL4A	-5.12548e-15	3.18449	0.718009	0.0405613	1.21695	0.718009	0
MYOM1	2.23552	0.28133	2.45793	0.570265	0.71665	0.71665	0
PCDHGB7	3.58452	0.576964	0.879654	0.7159	-0.964242	0.7159	5
SPNS2	0.361707	1.45497	0	4.26867	0.715481	0.715481	0
ROM1	-0.548665	0.263783	1.14255	1.06622	0.714956	0.714956	0
SLAMF7	2.04767	0.714607	-1.93968	3.05517	0	0.714607	0
NEURL1B	1.47183	-0.857763	1.91857	0.714448	-0.683479	0.714448	3
LIPC	0.714191	-0.68581	2.5999	1.0083	0	0.714191	0
PLPPR2	0.793725	0.712488	0.378984	0	0.984276	0.712488	6
F3	1.08185	0.292624	1.21449	0.0698382	0.712384	0.712384	0
CILP2	-0.00213933	1.28784	1.80897	0.712157	0.654591	0.712157	0
ADRA1B	2.704	-0.348766	1.95687	0.551674	0.712029	0.712029	0
CHST4	-1.84325	0.711487	-0.427349	0.811359	1.93313	0.711487	2
PRICKLE2	0.711145	-0.229911	1.7624	0.974448	-1.00063	0.711145	2
PCBP4	1.1334	0.903681	0.253765	0.710766	0.673758	0.710766	1
FAM171A2	0.723035	0.369818	0.304109	0.709952	0.718493	0.709952	0
DPCD	0.923237	0.709626	0.412489	0.668134	1.42936	0.709626	0
HTRA3	0.856783	0.690865	0.708742	0.257972	3.33373	0.708742	0
HAP1	-2.35114	0.708548	2.58827	0	1.82461	0.708548	2
PDE8B	0.708359	-1.39165	1.30624	1.02199	-1.68025	0.708359	0
KLHL35	3.5809	0.708346	-0.569477	3.78382	0.193205	0.708346	0
AQP8	0.706566	-1.82781	0	3.57953	2.59763	0.706566	0
TPM2	-0.180597	-0.0508075	0.706001	0.759958	0.71248	0.706001	0
ING4	0.748897	0.568427	0.736929	0.705889	0.403074	0.705889	3
IFITM10	4.12396	0.705049	0	1.13579	0.0953743	0.705049	0
HSD17B7	0.900778	-0.503335	0.704788	0.154754	1.01666	0.704788	2
TENM4	-2.63728	2.72305	0.704768	1.69526	-0.596098	0.704768	1
NXPH4	0.704568	0.579777	0.315521	0.942815	2.81335	0.704568	1
PARP8	2.28364	0.703779	0.962319	0.306537	-0.00191998	0.703779	0
AR	3.87908	-0.491892	0.703605	0.890513	-1.65437	0.703605	2
TRANK1	0.91702	-0.405165	1.17488	0.703226	-0.944338	0.703226	4
PDK1	0.808496	1.74543	0.702938	0.0867304	-0.236723	0.702938	5
CNTFR	3.19278	0	0	1.50031	0.702723	0.702723	1
CLIC2	0.895866	-0.645014	0.702467	-0.0915302	1.03665	0.702467	2
VSIR	0.341955	0.702413	3.69161	0	1.00761	0.702413	0
ALPK2	1.17923	-0.59079	3.7569	0.702237	-0.622145	0.702237	0
SLPI	6.3333	1.18285	0	0.702068	0	0.702068	0
FAM104B	0.891304	0.701753	0.286168	0.390021	0.737015	0.701753	3
PNPLA4	0.701618	-0.0964304	0.321061	1.5008	1.0469	0.701618	1
TGFBI	1.77117	0.0758906	1.09245	0.701559	-0.265713	0.701559	3
MMP11	3.5278	-1.18983	0.503888	0.701419	2.24118	0.701419	3
MACROD2	0.701304	-0.0856979	-0.109882	1.70948	0.992707	0.701304	0
TMEM123	0.700989	0.728014	1.06631	0.471492	0.136361	0.700989	8
TCTN2	0.745334	0.229187	0.70681	0.489351	0.700361	0.700361	2
EPHB3	-0.294926	2.25316	-1.34067	1.05025	0.70023	0.70023	0
PRAF2	1.66751	0.971934	0.633561	0.699204	-0.132853	0.699204	4
NPHP1	0.69914	0.558448	0.422506	0.808967	0.761141	0.69914	0
SESN1	1.27761	0.498963	0.648893	0.734459	0.698903	0.698903	3
COPZ2	1.95665	0.98417	0.509113	0.698184	0.32994	0.698184	0
ACY1	0.59615	1.08441	0.932151	0.470404	0.696151	0.696151	4
ABHD1	2.85546	0.696007	0	-0.18643	1.03777	0.696007	0
ABCC3	0.716906	0.386369	2.15035	0.695839	-0.57471	0.695839	2
BTBD19	0.0828999	-0.324384	0.695806	0.795902	0.736985	0.695806	0
DNAJC28	0.76802	0.32308	0.88358	0.695395	0.649144	0.695395	0
CDH5	3.45755	-1.82781	0.695378	1.49884	-3.94332	0.695378	0
PROM2	1.90863	-1.58041	2.24522	0.695286	-0.282874	0.695286	1
SSBP2	2.33592	0.198489	0.693011	0.906324	0.344699	0.693011	4
CARF	0.790268	0.692213	0.364263	0.810504	-0.0573092	0.692213	0
TSPAN32	0.691086	0	0	3.33787	2.00435	0.691086	0
KCNF1	-4.27041	0.690772	0	0.806137	0.847879	0.690772	0
MORN1	1.08807	0.341863	0.630854	0.970997	0.690507	0.690507	0
MAP10	-5.12548e-15	0.68965	0	0.902698	1.2473	0.68965	0
DCST2	2.45744	0.689271	2.6148	0.479788	-0.384925	0.689271	0
ADCY5	1.20225	0.688618	0	0	1.4875	0.688618	1
DBNDD1	0.311688	0.207376	0.72318	0.688574	0.789043	0.688574	7
FOXQ1	1.08959	0.688501	0	1.50031	0.350593	0.688501	2
VASN	0.687653	-0.298741	1.33626	0.969602	0.431795	0.687653	1
TLR5	0.066116	-0.835142	1.91878	0.687591	2.81335	0.687591	0
CFAP221	3.39842	0.686363	1.8034	0	0	0.686363	0
HVCN1	0.68594	-0.392222	3.08768	1.58913	-0.240012	0.68594	2
IGSF1	0.685499	-0.740415	-1.25548	0.95091	1.93658	0.685499	3
MIB2	1.26072	0.400191	0.698661	0.684802	0.524386	0.684802	0
CHST13	1.48668	0.684678	0	1.5008	-0.147089	0.684678	2
GDF5	1.36675	-1.82983	0.684455	0.997853	0.552435	0.684455	0
MAP2K6	0.682713	-0.0873619	2.01682	1.27519	0.326431	0.682713	3
CKB	0.682313	-1.11264	1.70206	1.53327	0.608142	0.682313	6
SMAD6	0.681577	-0.43418	1.9402	0.683485	0.109345	0.681577	1
NUDT8	0.938099	0.681086	-0.854716	0.073306	0.864913	0.681086	3
LAMTOR3	0.784915	0.912038	0.680088	0.441971	0.453329	0.680088	8
ZP3	1.14247	0.274634	-0.0856459	0.67954	0.868045	0.67954	0
CCNG1	0.678936	0.825446	0.705193	0.171863	0.306893	0.678936	8
NIPSNAP3A	0.806146	0.67885	1.23341	0.433408	0.413977	0.67885	3
CDIP1	0.744051	0.747245	-0.637771	0.0840542	0.678265	0.678265	5
C8orf46	-0.109542	0.677016	0.904204	0.545992	0.772669	0.677016	0
LGALS3	-0.699382	0.121189	0.794632	0.692191	0.676394	0.676394	0
SLC25A45	1.92862	0.625213	0.665823	1.21741	0.676386	0.676386	0
EPS8L2	0.676143	-0.956833	1.342	0.950789	-0.361054	0.676143	3
PFKFB1	0.0796564	1.75025	3.09882	0.676078	0.280501	0.676078	0
CHI3L2	-0.372565	4.62811	0	1.99822	0.675335	0.675335	0
RHBDD2	1.27271	0.250667	0.281485	0.673885	0.989013	0.673885	7
PLA2G6	0.912451	0.308425	0.673412	0.678066	0.390406	0.673412	3
TMEM269	2.34564	-0.465793	2.08272	0	0.67254	0.67254	0
YJEFN3	1.51954	0.254003	1.14547	0.414046	0.67142	0.67142	0
TTC23L	0.609298	0.671206	1.81085	1.49406	-1.02881	0.671206	0
P4HA1	0.671133	1.12977	1.03845	0.26367	0.166134	0.671133	8
TRIM55	3.88108	0.941183	0.07666	0.670167	0.187882	0.670167	0
PID1	2.42543	0.0195141	1.8034	-0.00351778	0.669059	0.669059	0
SLC44A5	0.240168	0.424156	0.758192	2.29813	0.668791	0.668791	1
MMP19	-0.783336	0.668561	1.26707	0.884321	-3.0333	0.668561	1
MARCH2	1.2411	-0.255332	0.318227	0.914722	0.668344	0.668344	2
CXXC5	1.39844	-0.669234	0.80333	0.668156	0.306424	0.668156	3
C21orf2	0.814964	-0.265458	0.660155	0.785776	0.667996	0.667996	0
EPCAM	0.727875	0.212779	4.70979	0.667897	-0.87075	0.667897	5
C10orf90	-1.84109	2.10278	-0.317707	0.667003	1.27075	0.667003	0
IQSEC2	-0.77954	0.666638	0.676679	0.807063	0.483342	0.666638	5
DCDC2	0.666481	-0.466792	0.753232	1.38354	-0.117845	0.666481	2
TSC22D3	1.04615	-0.375351	1.00995	0.666238	0.521895	0.666238	5
RRAS	0.470148	0.267002	0.666048	0.754489	0.884452	0.666048	3
DCAKD	0.958926	0.88131	0.51859	0.664773	0.481787	0.664773	7
DECR2	0.861207	0.664609	0.190171	0.850025	0.285205	0.664609	6
TM7SF2	1.15908	-0.605223	0.289483	0.897063	0.663473	0.663473	2
EFEMP2	1.05724	0.588311	0.913663	0.663433	-0.115143	0.663433	1
C1QTNF6	1.42863	-0.52453	1.27899	0.662663	-0.106619	0.662663	4
JUN	0.959283	0.661549	0.127236	0.00152756	1.03902	0.661549	6
NDUFA7	0.699898	0.0231464	0.661149	1.89862	0.197325	0.661149	4
C1RL	0.661051	0.422535	0.666418	2.12187	0.0378187	0.661051	6
GBGT1	1.90863	-0.519591	2.59061	0	0.661006	0.661006	4
B4GALNT4	0.395713	0.995301	0	0.66067	0.683959	0.66067	0
PABPC3	0.660634	1.25892	-0.00166146	0.21947	0.673283	0.660634	0
ADAMTS13	1.60289	0.822926	0.660276	0	-0.255575	0.660276	0
P4HTM	1.73577	-0.376911	0.660183	0.73711	-0.532384	0.660183	2
OXTR	-1.88438	1.66634	1.40953	0.660125	0.24473	0.660125	1
ID2	0.83794	0.65993	0.682186	0.303872	0.474549	0.65993	7
MST1	1.0269	0.659501	0.0801109	1.1805	0.0973895	0.659501	1
TSACC	0.974015	0.29566	0.659249	0.878211	0.656913	0.659249	0
ISLR	6.81014	0.106479	1.8164	0.658889	-3.01165	0.658889	0
HYDIN	-0.726683	1.77044	1.46995	0.658138	-0.619675	0.658138	0
HSBP1L1	0.670542	0.355774	1.00358	0.657851	0.153342	0.657851	2
SEMA6C	0.657091	0.461658	0.810657	1.21243	0.627969	0.657091	2
ADAM19	-1.75343	0.492527	1.42904	0.656488	0.889419	0.656488	4
GSTZ1	0.85476	0.132063	0.656187	1.26294	0.629767	0.656187	1
HOXB13	1.90863	-0.454145	0	1.05028	0.655124	0.655124	0
ITGA7	1.90642	0.653227	0.00695072	0.910854	-0.922624	0.653227	2
SPTBN5	1.42795	-0.231417	0.837351	0.652051	0.406914	0.652051	0
LYPD1	0.48942	-0.254574	1.36717	1.11296	0.651843	0.651843	1
PTCH2	0.731375	0.65163	0.0990071	0.465275	0.652453	0.65163	7
CD27	0.651535	0	1.81223	1.49884	0	0.651535	0
TEF	1.57717	-0.287261	0.129484	0.651334	0.712479	0.651334	4
AKR7A3	0.93117	-0.387179	0.651277	0.845246	0.262096	0.651277	0
FOXH1	0.651188	1.77666	-0.166057	1.77461	0.049379	0.651188	4
HCAR2	0.651	1.40922	0	2.21722	0	0.651	0
CETN2	2.25298	0.634263	0.520041	0.650944	1.13327	0.650944	7
CSAD	0.921756	0.106236	0.650773	0.809593	-0.649591	0.650773	0
HSD11B1	-5.12548e-15	0.927837	0.650726	2.21722	0	0.650726	0
HCN2	-0.374663	0.649714	0.949767	0.509121	0.81546	0.649714	0
TNFRSF9	-0.526386	0.649523	1.55527	1.25295	0.318183	0.649523	0
NAALADL2	-1.89687	1.11071	0.649479	1.4677	0.00649527	0.649479	0
ATRIP	4.11871	-0.622977	1.05736	-0.332935	0.64883	0.64883	0
TBC1D3	1.48388	-2.61241	0.648388	0.862464	-0.53874	0.648388	0
ATP2A1	1.21619	-0.975313	-0.628997	0.67431	0.646911	0.646911	0
SCGB2B2	3.87935	1.44705	0.646821	0.254537	-0.225844	0.646821	1
C14orf1	1.41735	0.0940119	0.646768	0.245805	1.03341	0.646768	8
ALG1L	0.646359	1.93324	0	-0.253951	0.964293	0.646359	0
MMP24	0.646259	0.558148	2.8823	0.177727	0.753771	0.646259	2
FAM155A	1.90863	2.68812	0.489792	0.645806	-0.275564	0.645806	0
MAFA	2.60454	0.122516	0.645805	0.803631	0.262932	0.645805	0
ABHD14A	0.926725	0.643134	0.645768	0.901993	0.469412	0.645768	3
RNASEK.C17orf49	-5.12548e-15	-2.60462	0.654731	0.645762	2.79134	0.645762	0
PDLIM2	0.728005	0.645579	0.684916	0.24012	0.11794	0.645579	3
KLKB1	2.15416	1.05636	0.645558	0	0	0.645558	0
GLB1L	1.18333	0.672392	0.626937	0.645183	-0.239895	0.645183	1
TMEM150B	2.29819	-1.82781	0	0.64511	2.00435	0.64511	0
SMAD5	0.826804	0.666516	0.644931	0.428337	0.182429	0.644931	8
DNASE1L3	0.644594	1.91735	0	0	2.82908	0.644594	0
TP53TG3	-5.12548e-15	2.7299	-1.94517	0.644517	1.95045	0.644517	0
SHISA4	-0.796923	0.531711	1.27561	0.971706	0.644449	0.644449	1
BAIAP3	0.961964	0.767256	0.64414	0.0880737	-0.231037	0.64414	0
AANAT	1.38375	2.73538	0.643756	-0.227588	-0.220311	0.643756	0
WDR93	0.582162	-0.420337	0.642983	2.07821	4.95865	0.642983	0
GNAO1	-1.10376	1.93209	0.642852	0.773434	0.373626	0.642852	3
SPOCK2	-1.45053	0.91469	0.642245	1.37654	-0.315931	0.642245	4
GAS1	1.8999	-1.82781	0.641472	1.04978	-1.04403	0.641472	3
LYRM9	1.87209	0.641247	1.51378	0.425218	-0.0398356	0.641247	0
SLC35F1	1.90748	0.640555	-0.922538	1.14514	-1.78152	0.640555	2
TTLL3	0.639684	-0.022548	1.0348	1.32076	-0.114968	0.639684	0
USP30	0.843507	0.570274	0.643789	0.534211	0.639388	0.639388	7
SMIM5	0.956099	-0.551112	2.5754	0.639366	-0.53437	0.639366	0
FAM8A1	-0.599476	0.639034	0.978429	0.9268	0.329527	0.639034	8
CLDN7	0.568829	0.929775	0.638508	0.687111	-0.441359	0.638508	2
GDF5OS	0.850153	0	2.58723	0.637803	0	0.637803	0
OLFML2B	1.59914	0.103393	1.45982	0.637031	-0.391701	0.637031	0
SERPINF1	0.636982	-3.76938	1.77818	1.26114	0.264162	0.636982	4
ABCA5	0.964192	0.636267	0.91755	0.12921	0.00589673	0.636267	0
SCARB2	0.781393	0.704461	0.633524	0.224697	-0.00830048	0.633524	8
LRFN1	1.86518	0.63306	-1.20382	1.49884	0.526032	0.63306	5
PCOLCE2	0.633007	1.43082	0.86262	-0.213891	0.463687	0.633007	1
PRRX2	4.10298	0.632367	0	1.49949	-0.0545205	0.632367	0
APITD1.CORT	2.69214	0.632327	1.14328	0	-0.231507	0.632327	0
NKX2.8	1.8999	0.632048	1.25861	0	0.244821	0.632048	0
NAT14	0.960906	0.523985	0.159398	0.631402	0.735819	0.631402	5
SNAI1	-0.934947	0.841142	1.13992	-0.556574	0.630786	0.630786	6
SLC25A42	1.28852	0.0944258	0.630313	1.3041	-0.322614	0.630313	5
SLC22A23	1.35474	0.629578	-0.156912	1.74844	0.496131	0.629578	7
MEGF8	0.897493	0.112829	0.650738	0.629524	0.0962967	0.629524	5
DNAJC4	0.878872	0.373193	0.629259	0.688135	0.467053	0.629259	4
KLLN	0.536599	0.634859	0.629253	0.877827	0.0947074	0.629253	0
HOXC11	3.88294	0.882048	-0.103349	0.628861	0.502544	0.628861	0
GFPT2	-0.782148	1.11889	0.0827102	0.628738	1.07547	0.628738	2
IL1R2	-0.0402239	2.0091	0.627786	1.95672	0	0.627786	0
MGAT4C	-5.12548e-15	-1.49205	0.627786	2.69872	2.00435	0.627786	0
NTN5	1.9093	-0.0559639	0.627786	-0.024447	3.33019	0.627786	0
SBSN	-1.85385	-2.60614	0.627786	1.58621	2.01304	0.627786	0
NOV	3.05498	0.896211	0.626748	-0.328236	-0.548664	0.626748	0
RDM1	1.90385	1.97224	0.626355	-0.742718	-0.100648	0.626355	2
RASA4	2.21196	0.545611	0.625968	1.68684	0.548785	0.625968	0
COX6B2	1.8999	0.625929	-1.93968	1.33975	-1.22146	0.625929	0
RAB30	-0.269528	-0.285558	1.22733	0.912457	0.625918	0.625918	2
LRG1	-1.1137	0.624768	1.8034	2.10092	0	0.624768	4
TMEM52	1.541	0.993704	-0.19961	0.200119	0.624577	0.624577	2
TMSB15A	-1.84252	1.42047	0.624573	0.0115712	0.947996	0.624573	2
WDFY1	0.925493	0.623675	1.19071	0.572002	0.0960656	0.623675	8
C14orf79	1.1206	0.623292	0.488475	0.600587	1.19585	0.623292	0
MFAP2	0.622613	-3.36431	0.663872	1.2612	-0.213508	0.622613	0
MYLK3	2.87203	0.62238	-1.29764	1.19498	0.131057	0.62238	2
HHIPL2	0.411094	0.875947	0.622151	0.558857	0.750825	0.622151	0
ARPC4.TTLL3	-0.80053	0.89235	-1.93968	0.622085	1.01752	0.622085	0
S1PR4	0.621886	0.125754	0	1.49884	1.54216	0.621886	0
TMEM151A	0.621748	1.08078	0	0.823231	0.497977	0.621748	2
RGS9BP	0.637994	-1.17593	1.06682	-0.155744	0.621348	0.621348	1
RABL2B	1.0974	0.26833	0.487454	0.801649	0.621249	0.621249	4
SLC5A2	1.26871	-3.48203	1.81612	0.621157	-0.613005	0.621157	0
PCDHGB6	1.14867	0.609785	0.673513	0.621029	-0.0831931	0.621029	5
MUSTN1	1.26528	0	-1.94761	0.620889	1.99202	0.620889	1
ZFHX2	0.604594	0.620832	0.169329	1.39968	0.950364	0.620832	2
KRT17	0.742018	0.620761	0	1.27521	-2.51798	0.620761	0
PLPP3	-0.0187788	0.709587	1.29704	0	0.619458	0.619458	6
ZNF846	0.618921	0.78137	-0.750209	0.57299	0.758993	0.618921	0
UNC79	-0.682657	0.877142	0.504516	0.618899	2.81335	0.618899	0
MARVELD1	0.857914	0.25178	0.73106	0.344408	0.618871	0.618871	5
C1QTNF3	0.461032	1.09732	1.32598	0.442366	0.618808	0.618808	0
TGFBR3L	1.50147	0.618576	-1.01123	0.27624	0.821451	0.618576	0
GPR75.ASB3	1.00214	2.07298	-0.361708	0.618412	-1.13231	0.618412	0
VASH2	0.618198	-0.416866	0.00307778	2.21865	0.930241	0.618198	3
MAP1A	-1.83207	0.617585	1.41042	0.604276	1.15806	0.617585	3
MGAT3	1.87407	3.29582	-1.94761	-0.171844	0.617475	0.617475	2
THNSL1	0.511302	0.901491	0.146073	0.61716	0.671037	0.61716	1
IDI1	0.780775	-0.101405	0.616297	0.0382869	0.701816	0.616297	7
BMP1	0.647264	-0.147591	1.55913	0.616163	0.276474	0.616163	4
NKAIN2	3.96379	0	2.5999	-0.22756	0.615869	0.615869	1
RTN4RL1	4.33918	-0.778253	1.8164	0.615805	-1.68643	0.615805	0
GPR179	0.0633733	3.6088	1.81095	0.615134	-1.78152	0.615134	0
B4GALT2	0.840452	0.34532	0.714802	0.141307	0.614486	0.614486	3
CBLN3	0.848732	-0.0301772	-0.412177	0.614468	0.846535	0.614468	0
LZTFL1	0.139545	0.674914	0.614007	0.741865	0.580545	0.614007	5
ADAM32	-0.523446	0.613915	1.12198	0.94173	0.179126	0.613915	0
DET1	0.772962	0.899003	0.613791	0.247066	0.545113	0.613791	1
DZANK1	0.607244	0.524579	0.613459	0.789406	0.800247	0.613459	1
TCP11	1.90863	0	1.81617	0.613147	0	0.613147	0
KMT5C	1.78335	0.612895	0.186629	0	0.877504	0.612895	1
CLSTN2	-1.59729	-2.4913	3.9436	0.612778	3.329	0.612778	1
LRRN4	-0.389813	-1.82781	4.52858	0.612352	1.93775	0.612352	0
TMEM110.MUSTN1	0.620778	-0.0566986	1.25859	0.612095	-0.533597	0.612095	0
ATP8B4	-0.134411	0.611871	1.92222	4.76283	-1.75706	0.611871	0
ONECUT1	1.12457	0.611834	1.5198	0	-2.31826	0.611834	0
ZNF32	1.1628	0.611617	0.45411	0.674264	0.607876	0.611617	0
C2orf15	0.264581	-1.25412	3.4399	0.611455	1.36737	0.611455	1
MARCH3	1.06873	0.491212	0.611088	-0.0262914	0.693147	0.611088	1
SLC50A1	1.21807	0.617356	0.520934	0.596647	0.610557	0.610557	5
CRIP2	1.45529	-0.238425	1.71531	0.470168	0.610194	0.610194	1
GRK5	0.0690998	0.610136	0.36765	0.767719	1.07662	0.610136	0
FBXO6	0.706122	0.123529	1.14121	0.610032	0.385183	0.610032	1
CCDC191	1.37394	0.609841	0.820886	0	0.323032	0.609841	0
ADPRHL1	0.608849	0.252366	1.28772	0.24737	0.623744	0.608849	1
CEP19	0.653295	0.134778	0.894645	0.414597	0.608577	0.608577	0
YBEY	0.608256	0.630123	0.435327	0.412754	0.760725	0.608256	3
CNTD1	0.147086	2.75961	-1.94517	0.608239	3.33372	0.608239	0
TMEM121	2.41427	0.608237	-1.3413	0.515894	1.3454	0.608237	0
C7orf73	0.608146	0.816887	0.543925	0.630764	0.56948	0.608146	7
COL1A1	0.607826	-0.180389	2.57831	2.05875	0.206413	0.607826	2
ZNF83	0.607677	2.68812	0.620099	0.0562664	-0.320712	0.607677	1
ZBTB22	1.12678	0.192368	0.607099	0	0.660083	0.607099	3
SGSM1	-5.12548e-15	1.79356	0	2.44262	0.607098	0.607098	0
CPQ	0.341139	0.637938	0.60679	0.471477	0.658298	0.60679	2
ZGLP1	0.964379	0.606512	1.59835	0.268344	-1.1694	0.606512	0
ZNF581	1.1359	0.70042	0.157804	0.282914	0.606491	0.606491	0
TGFB3	-1.11909	0.606279	0.61732	0.637625	0.439458	0.606279	0
GABRR2	1.8999	0.619794	-0.837833	0.606276	0.263572	0.606276	0
RALGPS1	1.38377	-0.00457615	0.787115	0.605782	0.130414	0.605782	3
BST1	3.25519	0.22161	1.43123	0.605693	-0.0599156	0.605693	0
VWCE	0.60462	-0.79568	1.14805	0.698388	-0.374372	0.60462	0
CITED2	0.994998	0.734582	0.203921	0.184075	0.60425	0.60425	6
FBLL1	1.63847	0.604052	-1.82283	-1.79812	0.806729	0.604052	0
HRC	0.603998	0.126384	0	2.1002	1.05687	0.603998	0
SARM1	1.67791	0.802122	0.457789	0.251669	0.603779	0.603779	3
LRRC66	-1.10597	-1.20573	0.719296	1.06056	0.603562	0.603562	0
KLHL31	-0.0141431	0.380059	0.603077	0.836158	0.992923	0.603077	0
TMEM64	0.478709	0.771653	0.792611	0.362096	0.602963	0.602963	7
TMEM67	-0.0753029	0.602765	0.819126	0.64167	0.508165	0.602765	0
CGN	1.64775	0.267976	0.845095	0.602029	0.233223	0.602029	2
PAPSS2	0.138891	0.606825	0.756152	0.601277	0.453413	0.601277	3
KCNJ5	0.0588546	0	1.30016	2.83576	0.601253	0.601253	0
KIAA0825	0.600941	0.425878	0.0453509	1.29622	0.726908	0.600941	0
MR1	0.600581	0.37167	0.698792	1.11327	0.55942	0.600581	5
RECK	0.250516	0.795124	0.600406	1.02073	0.427981	0.600406	2
TMEM254	0.648206	0.599377	0.778594	0.50513	0.00191549	0.599377	6
POLN	0.598927	0.181802	1.09262	1.02842	0.152832	0.598927	0
IFT140	1.05208	0.598604	1.15175	0.554151	0.311315	0.598604	4
PXK	0.352447	0.650326	1.05487	0.598375	0.0165708	0.598375	6
MEF2B	2.67949	-0.107489	4.21785	0.313158	0.598312	0.598312	0
PPP1R1C	0.59817	0.171722	0.808385	-0.321399	0.824029	0.59817	0
FAM227B	0.598112	1.50847	0.389713	1.00514	0.323788	0.598112	0
LEPR	-0.157991	0.25306	0.618757	0.659321	0.597941	0.597941	3
CTHRC1	-2.01746	2.49903	0.937771	0.597901	0.139266	0.597901	0
FCGRT	0.73815	0.35525	0.597808	1.28055	0.397953	0.597808	3
GNAL	0.857114	1.23458	0.542323	0.597794	0.416595	0.597794	3
FKBP1B	2.04481	-0.299397	-0.930873	1.89055	0.597156	0.597156	5
CNIH3	0.998441	-0.256882	0.59715	0.449261	0.836277	0.59715	1
FAM13C	0.596456	-1.82983	1.93016	0.907317	0	0.596456	0
CUBN	-1.72448	0.429699	0.595979	1.57585	1.10218	0.595979	0
TEX9	0.93378	0.350108	0.588386	0.595613	1.06864	0.595613	0
GRIN1	1.1606	-1.19536	-1.93968	2.28943	0.595572	0.595572	0
ITGAM	2.8325	0.595543	1.8034	0.219305	-0.199739	0.595543	2
PPP1R32	0.745447	-0.807121	0.506439	0.683432	0.594963	0.594963	1
MARCH9	0.59492	-0.23765	-0.319013	0.692363	1.40872	0.59492	1
SPATA1	0.594451	1.34189	0.597995	0	0.249351	0.594451	0
FAM53A	0.797976	0.226133	0.221202	0.59401	0.92122	0.59401	0
C1orf204	0.5784	1.44731	0.880705	0.59322	0.30636	0.59322	0
PCDHGA1	0.114045	-0.126561	1.94915	0.593149	1.01268	0.593149	5
KBTBD3	0.524296	-0.211358	0.81216	0.592861	0.813924	0.592861	0
PCDHGA12	3.58869	0.0368805	0.592523	0.672812	-1.02881	0.592523	5
SGK2	0.251296	-0.211261	2.5754	0.674012	0.592453	0.592453	1
ISLR2	1.8999	1.4092	0	0.59168	-3.41066	0.59168	1
KALRN	-0.192728	-0.30333	0.591635	0.938531	0.634122	0.591635	2
BNC2	0.0515781	0.727654	1.01333	0.591541	0.26976	0.591541	2
ERMAP	0.591446	0.475209	0.599344	0.833214	0.331074	0.591446	4
HEATR4	2.13679	-0.416408	1.8113	0.590837	0.220853	0.590837	0
DFNB59	0.590653	0.719825	0.142937	0.895152	-0.688917	0.590653	0
ADAM17	0.447966	0.797952	0.920232	0.241397	0.590457	0.590457	7
PIPOX	0.691869	0.714767	0.589648	0.393916	-0.453622	0.589648	4
GPX4	1.02195	-0.163058	0.589593	0.60111	0.27504	0.589593	6
ADAM11	3.79012	1.64494	0.229065	0.589518	0.528012	0.589518	2
IFITM1	0.263143	-0.768862	3.50152	1.00727	0.589442	0.589442	5
SNED1	0.820665	0.228134	0	1.13536	0.589379	0.589379	0
ZNF358	1.14268	0.491324	0.481635	0.589295	0.888465	0.589295	0
DHDH	0.7604	0.587495	3.75468	0.0157871	-1.67689	0.587495	0
GRAMD3	-0.273963	0.22808	0.604202	0.587458	0.761622	0.587458	2
ZNF414	0.766242	0.340029	0.494959	0.591371	0.584915	0.584915	1
SLITRK6	-1.84252	1.30703	-1.93968	0.739841	0.584781	0.584781	0
SLC9B1	-0.139298	0.584739	1.14124	0.558578	3.32666	0.584739	0
MGARP	0.584704	1.99862	-1.93968	2.86166	0.196199	0.584704	1
QRICH2	0.957219	-0.236644	0.476197	0.755892	0.584608	0.584608	0
BCHE	0.584428	0.872705	0.610882	0.213546	-1.75481	0.584428	0
PLCD1	0.731015	0.561679	0.584229	0.838328	0.480428	0.584229	2
RAB4B	0.710196	0.584207	-0.287613	0.654758	0.120047	0.584207	1
TTYH2	0.583365	0.742585	-0.0773662	0.81658	-0.10024	0.583365	3
PHTF2	0.744031	0.582649	0.696302	-0.0197535	-0.406062	0.582649	4
FAAH2	0.392747	0.582538	0	2.7248	0.967563	0.582538	0
PDGFD	0.21978	0.605944	0.581506	2.05174	-0.0352658	0.581506	1
HYAL4	0.58136	1.75036	3.08657	-1.67216	0	0.58136	0
C3orf20	0.581324	0.790714	-0.615016	-0.738973	0.652373	0.581324	0
GABBR2	0.581305	0.113616	-1.94752	1.33064	0.587539	0.581305	1
RNF130	0.5809	0.461821	0.652792	0.580709	0.219111	0.580709	2
SYTL1	0.981479	0.579874	0	0.646305	-0.880823	0.579874	0
ESR2	-5.12548e-15	1.03351	2.5999	0.579769	-2.53822	0.579769	0
MXD4	0.579713	-0.142115	0.97392	1.30331	0.392432	0.579713	7
HSD11B2	2.13683	0.579436	0	-0.934718	0.933265	0.579436	4
PFKFB4	1.15542	1.29326	0.0359746	0.356399	0.579423	0.579423	3
CCBE1	0.579225	1.62915	0.888906	0.271891	-0.613873	0.579225	0
IL22RA1	0.578566	0.626788	1.51517	-0.884663	-0.469234	0.578566	0
TMEM256.PLSCR3	0.577691	1.42552	0.719541	0.089426	0	0.577691	0
ROR1	-1.93376	0.576712	2.87414	1.50031	-0.208931	0.576712	0
TCTN1	1.00913	0.684679	0.446084	0.576531	0.442214	0.576531	0
PLOD2	0.0769086	1.58624	1.17212	0.576372	-0.226826	0.576372	4
USP50	-0.298597	0.576274	1.83646	2.35028	-0.51948	0.576274	0
CELF5	1.91182	0.576212	0	-0.17295	1.28606	0.576212	0
C12orf76	1.15575	0.766874	0.115018	0.524822	0.575672	0.575672	5
SYNPO	0.736206	-0.0195864	0.635858	0.575453	0.561787	0.575453	0
PTDSS2	0.651279	0.582972	0.188205	0.323225	0.575119	0.575119	3
DTNA	0.574328	-1.82983	0.0371931	0.804875	1.63885	0.574328	4
GAP43	0.574274	1.93324	1.81223	-1.67216	-2.52199	0.574274	1
CSF1R	3.11336	0	2.20996	0.574133	-1.75706	0.574133	0
DUSP8	1.48568	0.404328	-1.94691	0.573404	1.25145	0.573404	0
PIK3R3	1.35347	0.0113921	0.303723	1.45506	0.572973	0.572973	4
FLRT3	0.237301	0.572633	1.66002	0.266726	1.03884	0.572633	1
KIF5C	2.88447	2.08162	0.572146	0.444244	-0.0353676	0.572146	2
PRSS22	-1.90496	0.442724	1.14519	1.50031	0.571943	0.571943	0
CAV2	0.468279	1.08512	2.2932	0.49068	0.57022	0.57022	4
NME8	0.570161	2.73538	0	0	2.01304	0.570161	0
JMJD7.PLA2G4B	0.570093	0.934501	0.568445	0.731754	0.0380263	0.570093	0
SV2A	0.70265	-0.684398	0.569952	1.47754	-0.218948	0.569952	5
MCRIP1	0.569108	0.72257	0.29343	0	0.981169	0.569108	3
PDIA2	-0.538027	0.568735	2.5754	3.05547	-3.40268	0.568735	0
IHH	1.40398	0.53024	1.81223	0.568023	-1.0271	0.568023	0
IRF8	-5.12548e-15	0.568017	0	1.5008	1.41533	0.568017	1
KCNC1	0.567796	-3.11132	-1.9469	0.898966	1.42437	0.567796	0
BRMS1L	0.567529	0.586601	0.886561	0.231816	0.334121	0.567529	6
ATL3	-0.210789	1.07308	0.898492	0.567467	0.213291	0.567467	4
CBY1	0.730345	0.568646	0.177758	0.567357	0.321605	0.567357	2
ITGA2B	1.21582	0.566374	1.81095	0.560969	-1.1959	0.566374	0
IFT74	0.83891	0.566135	0.61847	0.369901	0.383482	0.566135	0
SLC2A14	1.27191	0.565781	1.21474	0.471219	0	0.565781	3
HLX	1.28729	0.565539	-0.634677	-0.486557	0.67367	0.565539	0
CIB2	1.51292	0.565034	-0.127924	0.304995	0.738769	0.565034	3
MYOM3	0.564862	-0.23853	3.9971	0.650436	-1.39982	0.564862	1
CDKL3	0.258199	1.04147	0.355217	0.563194	0.64179	0.563194	0
HDAC11	0.461886	0.186191	0.562535	0.709904	0.786958	0.562535	3
RIBC1	1.72859	0.446308	1.70367	0.562322	0.157716	0.562322	0
GP5	-2.62498	2.68812	2.5754	0.561545	-1.03651	0.561545	0
PYGL	0.591129	0.561481	0.224061	3.61994	0.380599	0.561481	5
UBXN11	0.881027	0.153381	0.156263	0.560853	0.69888	0.560853	0
LAT2	0.55532	0.575425	0.749649	0.560457	-1.32589	0.560457	0
MMP2	1.56965	-0.759403	2.89919	0.0769701	0.559376	0.559376	3
KLRC4.KLRK1	-3.79904	2.73538	0.786315	0.559371	-1.75706	0.559371	0
GCNT4	0.55878	0.783336	0.495141	1.50031	-0.123216	0.55878	0
BCAM	0.889551	-0.133308	0.29104	1.2136	0.558719	0.558719	4
FILIP1L	-0.38663	-0.169583	3.07268	1.96042	0.558576	0.558576	2
ZNF709	0.55853	-1.85717	0.721621	0.789017	-0.154383	0.55853	0
PKIG	0.337426	0.343812	0.603131	0.672791	0.558432	0.558432	8
PNCK	4.38517	1.93324	-2.74998	-0.463431	0.557575	0.557575	1
CLDN6	0.963075	-1.29897	-0.66664	0.55667	2.04226	0.55667	4
AKNAD1	-4.74896	1.30169	0.919955	0.556576	-2.28653	0.556576	0
VWA5A	-0.876764	0.55628	1.49753	0.60292	0.00673694	0.55628	3
ZNF563	1.77058	0	3.10744	0	0.555686	0.555686	0
GUCY1A2	2.49683	0	0.799713	0.495605	0.55567	0.55567	1
AGPAT2	0.760203	-0.0946724	0.184602	0.555668	1.22873	0.555668	0
LMLN	0.212469	1.05016	0.555668	0.593583	0.462387	0.555668	8
ZDHHC1	0.663288	0.312602	-0.053895	0.71776	0.555214	0.555214	0
PLXNB1	0.607195	-0.255053	1.08881	0.555141	-0.0583702	0.555141	0
HCLS1	2.37074	-0.743225	0.0261033	1.0829	0.554473	0.554473	2
KCNH1	2.03803	0.554098	1.44255	0.207134	-1.78152	0.554098	0
MAPRE3	0.219962	-0.0929183	0.553867	0.610237	0.888031	0.553867	4
SQLE	0.62427	0.36177	0.60352	0.0489524	0.553262	0.553262	1
SORBS2	0.553207	0.603457	1.80264	-0.356568	0.152051	0.553207	2
ARMC2	0.424482	0.553147	0.173278	0.699558	0.702391	0.553147	0
TAL2	2.70163	0.553067	-1.94691	0.611435	-1.78152	0.553067	0
ACSL6	-1.47091	1.92877	3.09426	0.552622	-0.222104	0.552622	0
IFT88	0.552176	0.576928	0.292169	0.601035	0.0496936	0.552176	0
CCDC3	0.0827063	0.890135	1.50022	0.551757	-0.512341	0.551757	3
DYNLT1	0.673649	0.209987	0.551412	0.259567	0.610049	0.551412	8
BTG2	2.29978	0.453188	2.5999	0.550605	0.205866	0.550605	5
LRRC46	1.33512	1.48549	-1.04281	0.550407	-0.0843197	0.550407	0
PPIC	0.346897	-0.0862497	1.47202	0.550265	0.814101	0.550265	4
ZNF763	-0.317636	-2.60473	3.08768	0.549922	1.38617	0.549922	0
ABHD15	0.375033	-0.0482664	0.549882	0.743576	0.663907	0.549882	4
DLK2	2.37883	1.0718	-1.94517	0.549678	0.0994586	0.549678	0
APOL3	0.116768	-0.75438	0.549621	0.754272	0.579154	0.549621	0
NPAS1	0.549354	0.568097	-1.9814	0.972298	0.35302	0.549354	2
DOCK6	0.570138	-0.00939852	0.548251	0.761179	0.308738	0.548251	0
CLEC2D	1.23621	0.0640774	0.548098	0.933361	-1.10567	0.548098	0
CCIN	-1.84762	1.5352	-0.148299	0.547911	3.35058	0.547911	0
MADCAM1	0.839648	0.388593	0.209295	0.955199	0.547765	0.547765	0
CD5L	-5.12548e-15	0	1.14029	0.547581	2.81335	0.547581	0
HRASLS2	1.32725	0	0	0.547581	1.03781	0.547581	0
LTC4S	-5.12548e-15	1.91708	0	0.547116	2.00435	0.547116	0
A1BG	0.0807323	-0.999414	0.765945	0.546673	2.18469	0.546673	0
DIO2	-5.12548e-15	1.16678	3.40309	0.546623	-0.21302	0.546623	0
MAGIX	1.70678	0.546608	1.20557	-0.41347	0.108285	0.546608	0
BEAN1	-0.532298	0.648928	0.952911	0.546321	-2.52776	0.546321	0
ERC2	-1.34764	-1.82378	3.0912	0.546321	1.04614	0.546321	0
SLC9C2	-5.12548e-15	1.93792	1.81619	0.546321	-0.211882	0.546321	0
DNAJB5	1.38377	0.506934	0.776256	0.545959	0.531479	0.545959	4
LRMP	0.719185	0	1.81223	0.545694	-1.39169	0.545694	0
CNBD1	-5.12548e-15	0.836233	0.545122	0.57094	0	0.545122	0
CA1	1.91081	0	1.8164	0.545067	0	0.545067	2
PI3	0.659783	0	0	0.545067	2.01304	0.545067	0
TCTA	0.544748	0.680189	0.511082	0.221514	1.05392	0.544748	6
LAMA3	0.703698	0.544261	1.46605	0.442933	-0.391855	0.544261	0
ADAM8	3.95781	0.761173	0.389335	0.543659	-0.00352791	0.543659	0
ARSD	-0.457231	0.54361	1.84721	-1.68399	0.934902	0.54361	3
ANKRD65	0.543218	0	0	1.49949	2.8764	0.543218	2
FBXW9	0.832441	0.370127	0.39315	0.679535	0.54284	0.54284	1
NCF2	0.542784	-0.516385	0.628281	0.685323	-2.53733	0.542784	0
CX3CL1	0.542274	-2.36763	2.5754	1.33403	-0.571475	0.542274	3
FAM69B	1.87142	-0.358236	-1.94517	2.21848	0.542223	0.542223	1
DNAL4	0.821619	0.0950845	0.314995	0.541867	0.73392	0.541867	2
TCTEX1D4	1.20705	0.111979	0.927658	0.541767	-1.75481	0.541767	0
TMEM106B	0.527385	0.638976	0.569994	0.541726	-0.117566	0.541726	8
CYP2W1	0.541451	0	0	1.49884	1.61615	0.541451	2
NIPSNAP3B	1.23861	-0.0166053	0.541379	0.447809	0.722545	0.541379	2
MEIOB	0.541366	0.754901	0	-1.68399	1.06724	0.541366	0
IQCE	0.755612	-0.132891	0.591792	0.474175	0.541098	0.541098	2
TEKT2	0.998301	0	0	1.834	0.540807	0.540807	0
PCDHGA5	-0.608204	0.540794	2.27517	0.85351	0.207429	0.540794	5
ATL1	0.416531	0.594452	0	0.610285	0.540592	0.540592	0
LMBR1L	0.0391217	0.647371	0.540152	0.623461	0.491498	0.540152	5
RHOU	0.52422	-0.455058	1.8164	0.540078	0.719752	0.540078	5
CREG1	0.38052	0.539442	0.703751	2.22007	-0.255195	0.539442	8
PPP1R3C	0.53935	-0.338992	1.81616	0	0.715397	0.53935	0
COLEC11	0.752477	0.539257	1.14674	0.252106	-2.51798	0.539257	0
VPS26B	0.661974	0.251985	0.424427	0.538998	0.663741	0.538998	7
CPT1C	1.74067	0.538851	-0.240781	0.793602	-1.16745	0.538851	0
ASB3	0.680763	0.538652	-0.19964	0.633081	0.0879256	0.538652	2
TMEM238	1.38713	0.538612	0.628558	0.012002	-0.904321	0.538612	0
NALCN	-1.85385	0.538223	0.309529	0.881872	0.718285	0.538223	0
SPTA1	1.91081	0	1.32914	0.537479	-1.75706	0.537479	2
LRRC36	1.00288	0.422391	2.59064	0.537014	0.0568963	0.537014	0
SEMA3G	-0.868982	1.93324	-0.934806	2.22007	0.536601	0.536601	2
RNASEL	-0.534685	0.536455	1.05975	0.93211	0.396353	0.536455	3
LPCAT2	-0.0625061	2.73172	1.59463	0.178311	0.535621	0.535621	5
ARHGAP33	1.6921	0.691589	0.253697	0.535583	-0.103969	0.535583	4
BTBD16	-0.285887	1.32364	-1.94761	1.53549	0.535346	0.535346	1
CISH	0.958072	-0.17356	0.535313	1.50509	0.252619	0.535313	2
CCNG2	0.535153	0.482008	0.584217	0.89085	-0.239954	0.535153	6
WDR72	0.781145	-0.15877	0.535021	0.780252	-2.51798	0.535021	1
KATNAL2	-3.13372	0.335222	0.629772	1.13876	0.534919	0.534919	0
KIAA0408	-5.12548e-15	0.534809	1.12164	1.1797	0.251031	0.534809	3
CELF2	2.2053	-2.61338	0	0.53466	1.99202	0.53466	6
UTS2	2.70797	0	0	0.5346	1.05282	0.5346	0
GPX1	1.12644	0.534525	0.494328	0.805232	-0.19064	0.534525	3
ARL13A	1.8999	1.40801	0	0.534134	0	0.534134	0
TIAM1	0.925378	0.0370846	0.83361	0.534134	-0.113738	0.534134	2
CPNE4	-1.85385	0.534114	0.33258	0.53466	2.70987	0.534114	0
PADI2	1.71273	1.02914	-0.139828	-0.187737	0.534072	0.534072	2
ESPNL	0.534003	0.497338	2.59061	0.701153	0.176942	0.534003	0
PRRT3	0.546727	0.533962	-0.0123758	0.467515	0.903216	0.533962	0
A2M	-0.128666	4.45151	0.533893	0.623675	-3.02317	0.533893	0
RGL1	0.538852	-1.5608	1.06778	0.533721	0.0766773	0.533721	1
ZNF425	0.6611	-0.063323	0.533638	0.823303	-0.00458464	0.533638	0
LINC01125	1.52424	0.136451	0.533347	0	0.788252	0.533347	0
LGALS7	0.645663	-3.10541	0	0.533238	1.2837	0.533238	0
C1orf115	0.892826	-0.728462	2.59199	0.532843	-0.122229	0.532843	5
PLCD4	0.532627	-0.615512	1.67351	1.95068	-2.04169	0.532627	0
C14orf28	0.681553	0.532373	0.832384	0.413284	-0.114897	0.532373	0
GSN	1.21088	-0.412794	0.968896	0.532215	0.270392	0.532215	5
THNSL2	0.834301	0	-0.0431174	2.10493	0.532203	0.532203	0
ZDHHC19	1.89656	4.07326	0	0.532085	-1.75481	0.532085	1
KREMEN1	0.674172	0.200346	0.436496	1.17415	0.531987	0.531987	8
TRPV4	-0.130252	-0.685134	1.8034	0.531885	3.71263	0.531885	0
SLC22A14	2.68815	-0.372526	1.14391	0.531606	-0.226289	0.531606	0
SLC25A27	-1.25616	0.599857	0.531573	0.752837	-0.531295	0.531573	0
TMEM154	2.68765	0.531335	-0.734149	-0.102747	1.071	0.531335	1
HK3	2.49609	-0.506928	2.5754	0.530898	0	0.530898	0
PELI2	0.855068	0.403966	0.530045	1.93629	-0.0754758	0.530045	6
ERAS	2.05735	0	0	0.529998	1.59352	0.529998	0
BRSK1	0.0148137	0.529997	0.228653	0.608484	0.77456	0.529997	1
MAN2B2	0.691167	0.0296316	0.939734	0.529923	0.0936399	0.529923	6
ECH1	0.89455	-0.181745	0.151614	0.694705	0.529374	0.529374	7
GPR62	0.529369	0.895753	0	3.33953	0	0.529369	0
RABL2A	1.53562	-0.0586217	0.519911	0.728924	0.52923	0.52923	1
TM4SF5	0.528918	-3.10993	0	1.49884	1.99202	0.528918	0
LBX2	1.41058	-0.0669486	-0.483564	0.528436	0.839715	0.528436	0
FGGY	0.950187	1.01986	0.23946	0.528186	0.273446	0.528186	1
LCA5	-0.538098	0.664729	0.52764	0.590779	0.238342	0.52764	2
NANOS3	1.40159	0.131203	1.81415	0.526732	-0.380266	0.526732	0
C19orf71	1.55313	1.00215	0.525932	0.309392	-2.51798	0.525932	0
DNASE1	0.525862	0.16827	0.862783	0.578785	0.0293217	0.525862	1
CD200R1	-2.61373	-1.19792	1.80365	0.525735	3.71264	0.525735	0
POLD4	0.46107	0.357332	0.525299	0.868052	0.703446	0.525299	3
CCDC189	0.609721	0.464775	0.524911	0	1.39068	0.524911	0
COMMD6	1.06556	0.41799	0.524882	0.430222	0.821639	0.524882	3
MSX1	1.07121	0.524553	-0.0131916	0.249406	0.910643	0.524553	4
CENPH	0.593783	0.563116	0.524331	0.0695589	-0.27024	0.524331	6
CYP1A1	0.523905	-1.04638	1.30376	0.899839	0.496787	0.523905	0
NRSN2	0.556347	0.305416	0.5239	0.590364	0.420973	0.5239	7
TNNT1	2.5844	0.523391	0.37446	0.5378	0.223408	0.523391	1
SULF2	1.47243	-0.649831	0	1.13349	0.523371	0.523371	3
CORT	0.522323	1.4082	-0.175507	0.605576	-2.53734	0.522323	0
PTRHD1	0.399865	0.279707	0.52583	0.521672	0.944812	0.521672	1
HSD17B8	1.73724	0.659141	0.521522	0	-0.0961164	0.521522	1
ICAM5	-0.948375	0.585961	0.336691	0.853599	0.521518	0.521518	2
NEK6	0.739478	0.396581	0.916833	0.330715	0.521	0.521	3
BPHL	1.04345	-0.0279075	0.470368	0.520612	0.654788	0.520612	2
TTC21A	1.14206	0.204601	0.999596	0.520599	0.204952	0.520599	0
TFEC	-2.34986	2.72308	-0.133046	0.520479	1.99202	0.520479	0
PCDHB12	0.529039	-0.11549	2.93551	0.519793	-1.6956	0.519793	0
MLF1	0.609717	0.519539	0.182284	0.186287	0.647083	0.519539	4
COQ10A	0.268476	-0.269607	0.778237	0.519387	0.553641	0.519387	5
KRT81	0.916973	0.0595565	0.519284	0.922223	-0.249932	0.519284	0
TMEM9	0.948566	0.399181	0.328442	0.62602	0.519106	0.519106	7
EEF1AKMT1	0.519106	1.08175	0.100386	0	0.986995	0.519106	0
FMC1	1.38992	1.12871	0.518592	0	0.160198	0.518592	0
SGIP1	-1.83988	1.90761	-3.25166	1.37089	0.518586	0.518586	0
SLC25A2	-0.705099	-0.570371	1.89663	1.27355	0.518023	0.518023	0
AGT	0.51794	0.123883	0	1.13791	2.80715	0.51794	2
FLI1	1.50405	0.900979	-0.299583	0.517864	-0.691604	0.517864	0
USP49	0.744933	0.159461	0.673246	0.517065	0.339016	0.517065	6
NDRG2	0.00994746	-0.662324	2.0644	0.516919	3.33373	0.516919	5
EGR2	-4.04799	0.860301	1.45242	0.372901	0.516502	0.516502	0
ARHGDIG	1.741	0.87697	0	-0.949257	0.515974	0.515974	1
MT1F	-2.28096	0.775868	0.515876	0	0.70376	0.515876	0
RASD2	-2.63012	0.515862	1.81339	2.45142	0.497723	0.515862	1
FBXL13	0.0344451	0.168406	0.514757	0.916449	0.920108	0.514757	0
MINPP1	0.836819	0.536961	0.321662	0.514576	-0.181064	0.514576	8
FBXO10	0.475942	0.00746621	1.00432	0.514062	1.09095	0.514062	2
LHPP	1.99945	-0.160249	0.512929	1.02578	0.42947	0.512929	2
ZNF467	4.42137	0.512614	0	0.247428	0.65646	0.512614	1
BGN	1.36537	0	0.512331	2.86895	0.234135	0.512331	4
TDRD6	-5.12548e-15	3.64228	0.512089	2.2233	0	0.512089	0
GSTM3	0.903271	0.246507	0.662642	0.51178	0.503548	0.51178	0
TNFRSF25	0.720361	0.511716	-0.219132	0.737572	0.0650434	0.511716	1
PCDHAC1	1.90748	-0.0952973	0	2.6984	0.51129	0.51129	2
ATF3	0.788453	-0.403601	0.511082	0.220604	1.19644	0.511082	8
KIAA0895	0.510735	0.494541	0.674592	0.553657	-0.302217	0.510735	3
TP53I13	0.707572	0.0290777	0.551454	0.510552	0.237463	0.510552	1
ADAMTS12	-0.267911	2.11638	0.749422	0.510288	-0.237361	0.510288	2
CELSR3	0.535393	-0.268603	0.510144	0.723135	0.403569	0.510144	4
EFCAB13	0.476267	0.718126	0.509938	0.431671	0.531649	0.509938	0
LIN7B	0.809595	0.56561	-0.138339	0.491495	0.509543	0.509543	1
GAMT	1.18311	0.402365	-0.0690217	1.44746	0.509384	0.509384	2
GPR156	-0.718978	0.54035	0.530435	0.508688	-0.84267	0.508688	1
BMT2	0.508588	0.582444	0.849375	0	0.472869	0.508588	4
GTF2IRD2	0.18554	0.166849	0.858114	1.35477	0.508519	0.508519	0
C12orf57	0.207324	0.15601	0.508503	0.536824	0.620971	0.508503	1
SCARF1	0.574402	0.508252	0.0275345	1.82269	-0.388934	0.508252	0
CHRDL1	1.8999	0	0.507977	0.338393	2.82908	0.507977	2
CD8A	1.40567	0.507735	0	-1.67216	1.17623	0.507735	0
MYO1G	-2.02226	0.507555	3.46281	1.31987	-0.154095	0.507555	0
LDHD	0.507285	0.756717	-3.92941	0.554952	-0.337206	0.507285	3
IL6R	0.244605	1.48897	-1.22565	0.507078	1.31345	0.507078	3
CFL2	0.507044	0.696107	0.565964	0.148886	-0.283257	0.507044	5
TMEM14A	1.49341	0.894863	0.152063	0.249894	0.506878	0.506878	1
BDH2	0.962935	0.0501286	0.948759	0.462005	0.506727	0.506727	4
TMEM187	0.931744	0.168738	0.44224	1.19414	0.506089	0.506089	3
NXN	0.506013	-0.00216953	1.1351	0.905412	0.306842	0.506013	3
KLC4	1.07641	-0.069611	0.602686	0.505912	-0.00793693	0.505912	4
IFT22	1.33266	0.505769	0.424893	0	0.786008	0.505769	5
HHAT	0.827133	-0.494107	0.551255	0.505683	-0.0858991	0.505683	2
ZNF160	0.505619	0.511528	0.342405	0.52359	0.137105	0.505619	4
PCDHGA11	3.20885	0.505071	0.306468	0.963816	-1.9755	0.505071	5
SORCS2	2.92981	0.0101355	0.504855	1.23016	-1.03651	0.504855	0
TMEM191B	1.81012	-0.677125	0.504814	0	1.85217	0.504814	0
FKBP7	-0.402406	-0.194954	0.504471	0.686323	1.1678	0.504471	1
EMC10	5.30056	0.296139	0.504453	0.644061	0.431851	0.504453	5
HYAL1	0.487431	4.08591	0.50436	0.227212	1.07103	0.50436	4
COL6A1	0.993357	0.742928	0.504152	0.484446	-0.0513986	0.504152	6
PTPRH	0.818991	0.503838	-0.385547	0.450588	1.37407	0.503838	4
WDR19	0.503697	0.536585	0.311278	0.515674	0.0127378	0.503697	0
SYNPO2	2.42564	-0.414356	0.50362	-0.316929	0.794029	0.50362	0
SLFN12	0.0720825	0.502853	0.680984	0.521097	0.439574	0.502853	0
TOX2	0.057361	0.614306	0.119087	0.502746	0.738975	0.502746	1
HOOK2	1.05824	0.344828	0.0865075	0.878282	0.502619	0.502619	0
ID3	1.23247	0.195091	0.502525	0.298183	0.881531	0.502525	4
ENPP3	0.603583	0	0.502307	-2.44292	2.81481	0.502307	0
FLYWCH2	0.703907	0.161211	0.365887	0.501494	0.58216	0.501494	2
LOXL2	-1.43336	0.619538	1.12954	0.501373	-0.610983	0.501373	2
CGNL1	-0.769503	0.500937	2.15197	1.19589	0.16309	0.500937	4
CNKSR3	0.720369	-0.0721637	0.500879	0.367045	0.736327	0.500879	2
BEND6	0.49158	0.626164	1.20228	0.500265	0.214786	0.500265	1
PEX10	0.657387	0.837881	0.138898	0.50009	0.421867	0.50009	7
IFT52	0.920779	0.499925	0.570815	0.408566	0.327109	0.499925	8
PLPP4	-5.12548e-15	0.499514	1.10383	0	0.807078	0.499514	0
TMED6	1.5228	0.49937	-0.630625	0.356602	0.673406	0.49937	0
MPG	0.532289	-0.0988738	-0.326935	0.533457	0.499183	0.499183	0
RSPH3	-0.590895	0.278423	0.806403	0.777762	0.49899	0.49899	0
ECHS1	0.640291	0.56174	-0.163846	0.365741	0.498521	0.498521	7
WFIKKN1	3.81681	0.134614	0.498471	0.773656	-0.155523	0.498471	0
PTP4A3	1.08831	-0.103874	-0.230603	1.55265	0.498391	0.498391	0
RPL26	0.700073	0.49826	0.235094	-0.0030485	0.523658	0.49826	1
ZFP14	0.498055	0.146143	1.81609	1.50031	-0.696384	0.498055	2
JAK1	0.591421	-0.0167604	0.744202	0.497806	0.335098	0.497806	7
PLXNB2	0.634969	-0.540872	0.568766	0.497093	-0.214207	0.497093	4
PLD3	0.390311	-0.155936	0.496736	0.567102	0.613255	0.496736	6
PTGFR	2.69727	0	0.507446	0.496614	0	0.496614	0
CA5B	0.6811	0.482391	0.269822	0.682652	0.496378	0.496378	1
NAA38	0.846821	0.49614	-0.109138	-0.151435	0.514946	0.49614	0
MRPS14	0.87529	0.457827	0.495525	0.547965	0.355379	0.495525	6
FRAT1	2.07183	0.678975	0.182237	0.495417	-0.0815649	0.495417	1
ZNF658	0.842518	0.698277	0.150616	0.494587	0.426224	0.494587	0
GUCA1B	-0.00712196	0.494432	-0.263106	1.49776	0.538061	0.494432	1
AMN1	0.735317	1.28018	0.308867	0.331422	0.493873	0.493873	2
FAM212B	0.493702	-0.3621	0.376085	1.08223	1.29682	0.493702	6
RNF11	0.191897	0.493683	0.683808	0.681036	0.423054	0.493683	8
RAB13	0.982402	0.493576	0.310321	0.60615	-0.0226225	0.493576	6
USP41	-0.396265	0.320322	0.893844	1.18039	0.493567	0.493567	0
IRAK1BP1	0.736637	0.49352	0.657389	0.241379	0.216019	0.49352	2
SLC39A4	1.26956	0.493349	0.150157	0	0.635977	0.493349	5
CLYBL	0.493094	0.621816	-0.21667	2.13469	-0.530879	0.493094	0
RDH13	0.493026	0.507209	0.499622	-0.331115	-0.30387	0.493026	4
FCGBP	-0.596811	0.658926	-3.2429	1.91539	0.492852	0.492852	0
ATXN10	0.752993	0.492683	0.498558	0.424341	0.412452	0.492683	5
DHRS4	1.21162	0.453791	0.285674	0.492209	1.00793	0.492209	0
PC	0.115593	0.787937	0.492049	0.493755	0.210508	0.492049	0
TIGD7	0.957785	0.491946	0.563593	0.260246	-0.474931	0.491946	0
ACSM3	1.94261	0.391372	0.491902	0.518427	-1.04338	0.491902	2
PLA2G4C	0.49159	0.916199	1.1436	0.383052	-0.220268	0.49159	0
XKR8	0.770336	0.983406	0	0.0759022	0.490866	0.490866	5
NEURL2	1.75143	-0.0312302	-0.0580631	0.490862	1.17086	0.490862	0
AXL	-1.58395	0.490281	0.934436	0.568288	-0.38706	0.490281	5
ALDH3B1	0.807602	-0.356215	1.26348	0.490268	-0.47374	0.490268	0
CCDC13	1.79694	0.428827	-0.134116	0.490062	2.09889	0.490062	0
RAPGEF4	-0.505437	0.831628	-1.44374	1.63488	0.489994	0.489994	0
FAM212A	0.48994	-0.544943	2.09232	0.619189	-0.0720275	0.48994	0
NUP62CL	0.578367	0.489745	0.0400559	1.50031	-2.89015	0.489745	1
BCAS1	0.489551	-3.62244	1.14532	1.38611	0.326171	0.489551	0
SLC22A4	-0.615084	0.632414	0.839777	0.489531	-0.718958	0.489531	0
PHPT1	1.23472	0.0975137	0.489524	0.39504	0.570092	0.489524	4
WBP2NL	-1.84252	0.489461	0	3.05399	0.524366	0.489461	0
SLC40A1	0.489419	0.501742	0	3.34453	-0.429332	0.489419	4
MDGA1	1.95135	-0.509955	0.56955	0.0493199	0.488957	0.488957	2
RHOB	0.391338	0.48879	0.60964	0.378237	0.526672	0.48879	5
PEG10	0.696741	0.488526	1.78335	0.178603	0.377048	0.488526	7
MROH6	1.65993	0.18725	0.632588	0.488111	-0.717539	0.488111	6
TRNP1	-0.572223	0.9825	0.4041	0.985725	0.488013	0.488013	4
SLC43A2	-0.305875	0.487989	1.08433	1.63904	-0.0324145	0.487989	4
EFCAB6	-5.12548e-15	1.00563	0	0.486814	1.6131	0.486814	0
DDIT3	0.539271	0.622232	-0.013908	0.0578491	0.486638	0.486638	2
LHX9	0.832269	0.44866	0.662053	0.486255	0	0.486255	0
GPR39	1.27096	0.4858	0.361436	0.308054	0.914731	0.4858	0
GLIS2	0.729685	-0.662954	0.485739	-0.0886269	0.585722	0.485739	2
CGB2	-1.85385	3.23356	1.81612	0.485728	0	0.485728	0
SLC12A5	0.485222	0.603131	0.208624	-0.943243	1.51421	0.485222	0
SRRM5	0.484594	1.54452	-0.17467	0.883896	0.27405	0.484594	0
SLC30A4	2.30133	0.484431	0.820502	0.469157	0.448644	0.484431	1
LSS	1.35034	-0.276602	0.483954	0.313326	0.648782	0.483954	6
CHURC1	0.483744	0.425945	0.887481	0.433031	0.661364	0.483744	6
ADAMTS16	4.58586	-0.296965	0.483454	0.175809	0.979565	0.483454	0
DOK4	0.419236	-1.01401	0.855817	1.23213	0.48326	0.48326	5
IFT57	1.46836	0.446406	0.543022	0.407774	0.482893	0.482893	2
VPS37D	1.24024	0.482691	-1.0861	0.15645	0.738961	0.482691	1
ATP6V1B1	0.482478	-0.189033	1.58111	1.10651	0	0.482478	0
FGD3	0.935317	0.930262	0	0.482214	0.0628839	0.482214	0
TIMP2	-0.454652	-0.115643	0.729162	0.482119	0.709113	0.482119	5
LIFR	-0.403573	0.698159	1.48895	0.482049	-0.186309	0.482049	7
RPL31	0.708906	0.481835	0.221601	0.0631821	0.561135	0.481835	7
KCNMB3	1.44786	0.61475	0.481694	0.38355	0.28296	0.481694	0
EDNRA	2.68815	0.543316	0.129198	0.481645	0	0.481645	1
TMEM216	0.628668	0.377205	0.481576	0.720244	0.105466	0.481576	7
KLRG1	0.958216	0.473825	-0.453379	2.69536	0.481497	0.481497	0
PKIB	-1.27094	-0.735289	0.481338	1.227	0.881637	0.481338	0
PYGM	2.06979	0.129316	0.581003	0.481335	-0.45938	0.481335	0
TMEM18	0.555982	0.482187	0.388774	0.481038	0.119742	0.481038	7
CORIN	-0.0203434	2.72393	0.131014	0.480838	2.00435	0.480838	0
CNTN5	0.867698	0	0.480682	1.03015	-2.56626	0.480682	0
WDR25	0.517114	0.0470906	-0.220689	0.480507	1.25774	0.480507	0
STC2	-0.838054	1.45578	1.18096	0.175817	0.480275	0.480275	8
LRP1	0.479629	-0.199182	1.38173	0.817343	0.114054	0.479629	4
TECPR2	0.344195	0.149636	0.479324	0.518876	0.504537	0.479324	5
HSFX1	0.925754	-0.0827839	0.373633	0.479147	1.06823	0.479147	0
NADSYN1	0.618097	-0.137212	0.103263	0.495448	0.479054	0.479054	1
MMP24.AS1	-0.473304	0.47878	0.51003	0	0.7093	0.47878	0
RPL27	0.549524	0.478735	0.0991009	-0.0705056	0.773347	0.478735	0
HDAC10	0.959127	0.478562	-0.486799	0.633659	0.155465	0.478562	1
KIF9	0.0150141	1.08467	0.0927469	0.478521	1.25256	0.478521	0
C16orf46	2.0586	1.04518	0.347168	0.478372	-1.01939	0.478372	2
NECAB3	0.683522	0.482788	0.442015	0.478014	0.297276	0.478014	0
NAIP	0.477959	-0.478455	0.526002	0.510021	-0.518282	0.477959	0
IL10RB	0.657793	0.283682	0.78391	0.477786	0.437071	0.477786	2
ACACB	0.624203	0.160229	0.10084	0.477783	0.498007	0.477783	0
NCK2	0.488519	-0.28046	0.476706	0.31661	0.476905	0.476706	2
MAPK8IP1	1.11531	0.380428	0.041419	0.476655	1.33811	0.476655	0
ATP1A3	2.17694	0.476196	-1.94446	1.6585	-0.16517	0.476196	2
DXO	0.517689	0.913445	0.476035	0	0.35347	0.476035	0
ADGRF1	2.29458	-1.82983	2.43104	0	0.475991	0.475991	0
SPATA4	-5.12548e-15	2.32201	0.978353	0.475812	0	0.475812	0
COL21A1	0.0614812	1.13358	-0.135178	1.98104	0.475807	0.475807	0
TTC8	0.364358	0.527891	0.17372	0.475768	0.65793	0.475768	0
OCEL1	0.479439	-0.20246	-0.0225433	0.475206	1.06402	0.475206	6
KCNK2	-1.85365	2.72455	-0.109987	1.08356	0.475109	0.475109	0
AIG1	0.910894	0.551827	0.366447	0.475054	0.276563	0.475054	6
UBTD1	0.474953	0.0575915	0.362604	0.673077	0.602924	0.474953	0
GTF2IRD2B	0.212429	0.474718	0.564373	1.38447	0.169559	0.474718	0
SREBF2	1.04261	0.14972	0.577937	0.242654	0.474486	0.474486	7
THBS2	-3.77714	2.75961	1.25464	0.474448	0	0.474448	2
ANXA8	2.94039	-0.889088	2.65334	0.474336	-0.420558	0.474336	0
CLEC18A	-1.02055	0.474054	-0.975487	0.485392	0.500726	0.474054	0
GABARAP	0.500709	0.138189	0.473992	0.13734	0.884682	0.473992	7
DNAJC18	0.313762	0.704209	0.473455	0.68363	0.30611	0.473455	6
ARHGEF25	0.00575439	0.720837	-0.102422	0.625769	0.473128	0.473128	0
PNRC1	0.139245	0.473045	0.580103	0.980566	-0.0260368	0.473045	3
ACOX3	0.628767	-0.390353	0.357439	0.472924	0.751428	0.472924	0
EYA1	3.19278	0	0.215596	0.472519	0.655817	0.472519	1
C1R	2.40537	0.0641278	2.16788	0.472377	-1.03562	0.472377	0
FAM50B	1.90863	-0.327615	0.472125	1.50031	-1.78152	0.472125	0
PCDHB14	0.122891	0.472051	1.54937	1.13062	-2.11742	0.472051	0
SIPA1L2	0.0803193	0.471872	1.59819	0.473778	0.0787305	0.471872	1
DNASE1L1	0.471201	0.235769	0.43129	0.738322	0.694396	0.471201	4
ROMO1	0.877664	0.471158	0.209367	0.243258	0.608856	0.471158	0
SLC30A3	1.96698	0.470905	0	0	0.495134	0.470905	3
DNM3	0.621145	-0.983392	0.470635	1.07942	0.343531	0.470635	0
TMEM234	0.610328	0.0852852	0.384652	0.470628	0.510428	0.470628	1
SYS1	0.655042	0.417628	0.378848	0.47051	0.72106	0.47051	7
AK9	0.470307	-0.13568	-0.37942	0.937806	0.864343	0.470307	0
RASL11A	0.470188	0.988354	-0.0723155	0.784237	0.335692	0.470188	0
TMEM38A	0.951517	-0.269217	-0.668194	0.851872	0.469996	0.469996	2
FAM228B	1.47037	0.541051	-0.0200772	0.46998	-0.121184	0.46998	0
GAA	0.686746	-0.0473413	0.469737	0.736353	-0.359738	0.469737	4
SYNE4	0.526291	-0.509172	2.52111	0.469259	-0.366722	0.469259	0
BRSK2	1.30576	0.573289	-1.82209	0.395961	0.469252	0.469252	0
COL4A4	3.58866	-2.50114	1.47045	0.46902	-1.57631	0.46902	2
ARL3	0.622439	0.104668	0.695522	0.2976	0.468632	0.468632	3
ARL6IP5	-0.0867904	0.468623	1.03525	0.549113	0.320613	0.468623	8
RIMS4	1.5011	0.4686	0	0	1.10394	0.4686	2
HCN3	1.18287	0.172588	0.58574	0	0.468513	0.468513	2
EFR3B	1.6675	0.0553929	-0.0119341	1.81664	0.468234	0.468234	2
TUSC2	0.617832	0.467122	-0.0799104	0	0.59513	0.467122	6
ELMSAN1	0.706029	0.475451	0.211502	0.176184	0.466859	0.466859	7
MB	1.89804	0.466771	5.93285	-0.18643	0.269858	0.466771	0
SWSAP1	0.466628	0.136201	0.085245	0.628613	1.04732	0.466628	0
HMGCR	0.466022	0.186508	0.527869	0.260193	0.552229	0.466022	7
SPPL2B	0.63038	0.46596	0.583197	0	0.417989	0.46596	0
RAB3D	0.613832	0.4373	-0.0143768	0.840843	0.465935	0.465935	7
DNAJC12	-0.964057	0.465809	0.440588	1.0413	1.59352	0.465809	2
SIDT2	0.527558	-0.513375	0.536652	0.465555	0.19116	0.465555	6
TMOD1	0.752737	0.572001	0.125897	-0.18643	0.465535	0.465535	2
DNAJB4	-0.0677766	0.504932	1.48122	0.210399	0.464462	0.464462	3
RORA	0.345226	0.131939	0.978972	1.16138	0.463438	0.463438	5
TNK1	0.202218	-0.434585	1.8164	2.69724	0.462549	0.462549	1
FSTL4	0.461567	-0.110152	1.8164	-0.352768	1.16102	0.461567	1
POMGNT2	0.506443	0.517975	-0.31914	-0.20805	0.46114	0.46114	1
PARD3B	1.27028	-0.476259	-0.309712	0.460806	0.731654	0.460806	1
ZNF292	-0.341963	0.636319	0.551092	0.460634	-0.210337	0.460634	6
WDR83OS	0.460521	0.02906	0.482466	0.165839	0.538997	0.460521	7
COL4A5	0.723661	-0.0597449	0.857015	0.460226	-0.0577345	0.460226	4
FBXO36	0.111045	0.971013	0.460047	0.932678	0.28455	0.460047	2
PRH2	0.459717	-3.1064	3.45979	0.328835	2.00435	0.459717	0
SLCO4C1	0.459326	-2.61414	0	1.49884	0.718458	0.459326	2
PRR4	0.459038	0.664468	0.406452	0.489151	-0.267802	0.459038	0
CRY2	1.16329	-0.177512	-0.404562	0.4587	1.03451	0.4587	6
CTSK	0.642923	0.112807	0.458311	1.26305	-0.510317	0.458311	2
HEG1	0.76505	0.458092	2.12728	0.24007	0.135248	0.458092	5
SNX21	0.645858	0.458003	-0.00122072	0.348791	0.955796	0.458003	3
GPR108	0.975457	0.0113528	0.431515	0.509615	0.457961	0.457961	6
TSGA10	0.73025	0.0441008	0.361651	0.568956	0.457606	0.457606	0
CFH	3.8591	-0.306633	0.457453	0.541328	-4.15982	0.457453	0
B3GAT3	0.457175	1.10594	0.231372	0.373122	0.636384	0.457175	4
CDHR3	0.457077	0.243718	0.780422	0.617657	0.293148	0.457077	0
MXRA7	-0.198595	0.563925	0.456824	0.511167	0.321658	0.456824	7
POPDC2	1.6385	0.538248	0.380751	0.456669	-3.40932	0.456669	0
PRICKLE1	-0.437316	0.45648	0.638694	-0.949257	0.656786	0.45648	1
MYL6B	0.747904	0.207025	0.265795	0.456454	0.761774	0.456454	2
BHLHB9	0.676882	0.0598264	0.456366	0.952351	-0.0125736	0.456366	5
MAP3K2	0.56637	0.356598	0.559637	0.455984	-0.0775386	0.455984	7
ARID5B	0.259385	0.495276	0.979393	0.219482	0.455619	0.455619	4
TMEM205	0.472877	0.340846	0.0891425	0.455455	0.580815	0.455455	0
C11orf45	3.20879	0.0556366	0.374571	0.454899	0.688011	0.454899	0
PTGR2	1.0043	0.635126	0.454853	0.153077	-0.169345	0.454853	1
TAS2R10	0.45471	-0.33127	1.0952	0.801699	0.278137	0.45471	0
ARL4C	1.68705	0.454557	0.513424	-0.0555748	0.274377	0.454557	3
ELFN1	1.52809	-1.17495	-1.4453	0.771983	0.453762	0.453762	0
P2RX4	0.495332	0.154216	0.546388	0.452896	0.107502	0.452896	5
BACE1	1.9225	0.452851	1.00071	0.42116	0.323253	0.452851	5
ANAPC13	0.511365	0.547194	-0.0162245	0.353406	0.4526	0.4526	8
C2CD4D	0.452191	0	1.1509	1.50031	-0.755972	0.452191	0
CERS1	0.451974	0.67074	-0.116591	-0.241278	0.712596	0.451974	2
POU6F1	0.839301	0.297294	0.0369147	0.451955	0.92414	0.451955	2
PCDHGC5	1.71875	0.451711	0.245733	1.17813	-2.05835	0.451711	5
CFAP61	0.451702	3.09314	-0.936378	0	1.62788	0.451702	0
FOXL1	1.25206	1.15298	-0.281732	-0.160084	0.451683	0.451683	0
MAGED4	0.556188	0.409955	1.65413	0	0.451459	0.451459	0
SPDYA	0.841598	0.451395	0.90524	0.441309	-0.310032	0.451395	0
KRT79	0.062764	0	0.451163	0.645948	2.01304	0.451163	0
TRPT1	0.669289	-0.126358	-0.195837	0.524758	0.451064	0.451064	0
PRR29	0.450436	0.83227	0	0	0.792346	0.450436	0
NR4A3	-1.54196	0.767535	-0.132159	0.450428	2.4757	0.450428	0
C1orf53	1.2861	0.973133	0.450202	0.243649	0.130042	0.450202	0
RPL17	0.269212	0.545465	0.450056	-0.121116	0.779086	0.450056	0
MAGEH1	0.782348	0.265351	1.81578	0.449908	0.148138	0.449908	1
TPD52L1	0.449617	0.203093	0.783208	0.548024	-0.617967	0.449617	4
TCEANC	0.562954	-0.377452	1.00446	0.449499	-0.651864	0.449499	1
CADM1	1.36667	-0.418103	0	0.449277	1.1357	0.449277	6
ACAD11	0.824139	0.656519	0.407267	0.348451	0.449166	0.449166	1
TOP1MT	0.613636	0.510241	0.278645	0.311435	0.449009	0.449009	0
FAT3	0.448977	0.0578311	3.65995	-0.878845	0.534709	0.448977	3
GEMIN8	0.0718616	0.604126	0.312755	0.448901	0.566683	0.448901	2
PLEKHA4	-0.16723	-0.461703	0.448513	1.36324	0.925567	0.448513	3
TLN2	0.448396	0.103412	0.392147	0.530812	0.812729	0.448396	4
MST1R	0.448002	0.0798114	0.643997	0.661107	-0.502553	0.448002	0
ANK1	-1.1087	-0.497124	3.13067	1.41315	0.447646	0.447646	2
ADAMTSL5	0.447585	1.04102	0.236207	0.614223	0.230184	0.447585	3
RPL13A	0.583787	0.447212	0.0209099	-0.00911005	0.475919	0.447212	8
RRNAD1	0.808161	0.184058	0.39405	0.448168	0.44691	0.44691	2
TMEM185A	0.678627	0.0026199	0.566874	0.446877	0.13718	0.446877	0
CFP	1.16518	0.382305	1.79136	0.446777	-0.386473	0.446777	0
PRUNE2	0.956049	1.91822	0.250124	0.446435	-0.589727	0.446435	3
RCN2	0.553086	0.666261	0.446398	0.0506413	-0.310426	0.446398	7
CCDC102A	0.446312	-0.551242	-0.0378164	0.651948	0.714849	0.446312	0
GATS	0.566334	-0.201925	1.1897	0	0.446294	0.446294	0
DNAJB2	1.09719	0.236919	0.408139	0.445983	0.56	0.445983	5
COL8A1	0.445967	1.91735	-0.591781	0.577569	0	0.445967	0
EML1	0.502871	0.201184	-0.573936	0.44587	0.501407	0.44587	2
ARHGAP30	0.445401	-0.666247	-1.19867	0.878731	2.01304	0.445401	0
AXDND1	0.917517	0.332591	0.504338	0.44531	-0.356645	0.44531	0
ANKRD55	-1.43619	0.444945	1.81468	0.891412	0	0.444945	1
KDM4B	0.30115	0.219986	0.444937	0.623908	0.490967	0.444937	2
C9orf16	0.621315	-0.227006	0.191978	0.444885	0.817861	0.444885	5
CYB561	0.985652	0.553212	0.312606	0.444672	0.421982	0.444672	4
ZNF22	2.71711	0.444463	0.223091	0.0631247	0.543537	0.444463	4
TUBA1A	-0.754512	0.259323	0.449236	0.444179	0.770195	0.444179	2
RSPH10B2	0.6111	1.49063	-1.44459	0.443579	-1.16549	0.443579	0
MAP1LC3A	0.0672607	0.443288	-0.936714	0.53965	1.05382	0.443288	1
FUNDC2	0.620398	0.376029	0.442244	0.252538	0.611869	0.442244	7
HSD17B1	0.063316	1.03972	0.424223	1.09442	0.442136	0.442136	0
RNF135	1.90306	0.285869	-0.014233	0.442107	0.553822	0.442107	1
TNFRSF19	0.694181	-0.0833274	0.349163	0.441892	3.94672	0.441892	3
TXNIP	0.274847	0.441745	1.0882	0.565847	-0.104661	0.441745	7
MBTD1	0.470271	0.426474	0.441234	0.443468	-0.0643414	0.441234	8
SENP8	0.377269	0.597196	0.440912	0.858971	0.415164	0.440912	1
C4A	-0.464649	0.75632	0.440817	0	0.49586	0.440817	0
ATOH7	0.440775	2.72786	-0.93228	-0.0738823	1.93003	0.440775	0
TRAPPC6B	-0.034683	0.440629	0.706243	0.554321	0.308421	0.440629	8
FRAT2	1.52686	0.575732	0.384643	0.223568	0.440577	0.440577	6
FAM71F2	0.426715	0.695268	0.0645719	0.440525	1.0603	0.440525	0
RABAC1	0.114643	0.0413624	0.500546	0.440254	0.56296	0.440254	4
GAL3ST2	0.439452	0.126354	1.80498	1.86077	-2.49472	0.439452	0
FAAP20	0.610986	0.439433	-0.251595	0	0.552816	0.439433	6
CCDC110	-0.720128	0	0.467321	0.439092	1.05281	0.439092	0
TSPAN6	0.439034	0.301748	0.543977	0.54891	0.34829	0.439034	5
B3GNT5	1.36071	1.04396	0.393793	0.00116072	0.439009	0.439009	4
FAM186B	-0.0260887	0.587591	0.438957	0.604555	-0.242177	0.438957	0
RGS17	2.49469	1.01559	-0.172201	-0.0790096	0.438369	0.438369	0
NDUFC1	0.461171	0.438355	-0.236486	0.567837	0.30572	0.438355	5
PALM3	-0.610126	2.40994	0	0.941905	0.437705	0.437705	1
FAM210B	0.416896	0.437413	0.690144	0.854733	0.322541	0.437413	8
TMEM116	0.615225	0.506612	-0.208396	0.228878	0.437354	0.437354	2
MOK	0.265921	0.88111	-0.0625972	0.437182	0.446275	0.437182	0
PAQR6	0.437098	-0.858705	0.616603	0.436988	-0.482891	0.436988	1
BRICD5	1.71962	0.43679	0.382512	0.496654	-0.256361	0.43679	0
ZNF251	0.436773	0.417824	0.489337	1.05671	0.0563583	0.436773	3
STX6	0.0118898	0.436469	0.503588	0.563002	0.171313	0.436469	8
RAB39B	2.33651	-0.259279	-1.94023	1.4205	0.436083	0.436083	4
ZNF559.ZNF177	4.96678	-1.49277	-0.838097	0.435571	0.478668	0.435571	0
CD70	-0.427084	-0.601113	1.21974	0.846701	0.434733	0.434733	0
TP53	-0.143502	-0.226666	0.481358	0.492501	0.43473	0.43473	6
DHRS3	0.434384	0.286135	1.31472	0.453211	0.167124	0.434384	5
KIF7	1.18306	0.434114	-0.402721	0.521807	0.422558	0.434114	1
LYRM1	0.667513	0.433976	0.242661	0.0430539	0.635963	0.433976	4
CABYR	1.57681	-0.391771	1.51866	0.433834	-0.319741	0.433834	1
FAM86B2	0.079869	0.81504	0.18245	0.433761	2.69958	0.433761	0
C4orf48	0.433737	-0.0379156	-0.0600218	0.529405	0.981968	0.433737	0
IQCH	1.98634	0.427444	0.433367	0.978581	0.161783	0.433367	0
[truncated: 17,803 more rows]

## Sheet: Table S4
Table S4
Gene Set Enrichment Analysis of protein coding genes upon IGF2BP1 depletion from Table S3
Ranked list: Median log2 fold change - siIGF2BP1 in HepG2, A549, ES-2, MV3, PANC1
HALLMARKS									KEGG pathways
NAME	GS<br> follow link to MSigDB	GS DETAILS	SIZE	ES	NES	NOM p-val	FDR q-val		NAME	GS<br> follow link to MSigDB	GS DETAILS	SIZE	ES	NES	NOM p-val	FDR q-val
HALLMARK_G2M_CHECKPOINT	HALLMARK_G2M_CHECKPOINT	Details ...	194	-0.308738	-4.90257	0	0		KEGG_OLFACTORY_TRANSDUCTION	KEGG_OLFACTORY_TRANSDUCTION	Details ...	363	-0.325376	-7.24992	0	0
HALLMARK_MYC_TARGETS_V1	HALLMARK_MYC_TARGETS_V1	Details ...	197	-0.233052	-3.8255	0	0		KEGG_BASAL_TRANSCRIPTION_FACTORS	KEGG_BASAL_TRANSCRIPTION_FACTORS	Details ...	35	-0.45341	-3.26831	0	0
HALLMARK_E2F_TARGETS	HALLMARK_E2F_TARGETS	Details ...	196	-0.214534	-3.51207	0	0		KEGG_SPLICEOSOME	KEGG_SPLICEOSOME	Details ...	123	-0.241395	-3.06901	0	0.000422939
HALLMARK_DNA_REPAIR	HALLMARK_DNA_REPAIR	Details ...	142	-0.204911	-2.84324	0	0		KEGG_CELL_CYCLE	KEGG_CELL_CYCLE	Details ...	124	-0.212021	-2.75288	0	0.00101968
HALLMARK_MYC_TARGETS_V2	HALLMARK_MYC_TARGETS_V2	Details ...	58	-0.31103	-2.78032	0	0		KEGG_AMINOACYL_TRNA_BIOSYNTHESIS	KEGG_AMINOACYL_TRNA_BIOSYNTHESIS	Details ...	41	-0.355915	-2.70195	0	0.00108393
HALLMARK_MTORC1_SIGNALING	HALLMARK_MTORC1_SIGNALING	Details ...	198	-0.158592	-2.59369	0	0.000789888		KEGG_PENTOSE_AND_GLUCURONATE_INTERCONVERSIONS	KEGG_PENTOSE_AND_GLUCURONATE_INTERCONVERSIONS	Details ...	27	-0.415412	-2.624	0	0.00179299
HALLMARK_MITOTIC_SPINDLE	HALLMARK_MITOTIC_SPINDLE	Details ...	199	-0.144583	-2.29703	0	0.00380778		KEGG_DRUG_METABOLISM_OTHER_ENZYMES	KEGG_DRUG_METABOLISM_OTHER_ENZYMES	Details ...	51	-0.306703	-2.60833	0	0.00171429
HALLMARK_TNFA_SIGNALING_VIA_NFKB	HALLMARK_TNFA_SIGNALING_VIA_NFKB	Details ...	198	-0.121045	-1.96614	0.0119048	0.0270928		KEGG_PROTEASOME	KEGG_PROTEASOME	Details ...	43	-0.327103	-2.59443	0	0.0015
HALLMARK_UV_RESPONSE_UP	HALLMARK_UV_RESPONSE_UP	Details ...	152	-0.135454	-1.95608	0.00782779	0.0253925		KEGG_DNA_REPLICATION	KEGG_DNA_REPLICATION	Details ...	36	-0.333661	-2.42223	0	0.00404764
HALLMARK_IL2_STAT5_SIGNALING	HALLMARK_IL2_STAT5_SIGNALING	Details ...	196	-0.117347	-1.89279	0.00613497	0.0316052		KEGG_N_GLYCAN_BIOSYNTHESIS	KEGG_N_GLYCAN_BIOSYNTHESIS	Details ...	46	-0.296156	-2.33984	0	0.0060858
HALLMARK_PROTEIN_SECRETION	HALLMARK_PROTEIN_SECRETION	Details ...	96	-0.16075	-1.8624	0.0150215	0.0344191		KEGG_ACUTE_MYELOID_LEUKEMIA	KEGG_ACUTE_MYELOID_LEUKEMIA	Details ...	57	-0.256115	-2.28845	0	0.00709921
HALLMARK_UNFOLDED_PROTEIN_RESPONSE	HALLMARK_UNFOLDED_PROTEIN_RESPONSE	Details ...	110	-0.147779	-1.7706	0.0182556	0.0503818		KEGG_GLUTATHIONE_METABOLISM	KEGG_GLUTATHIONE_METABOLISM	Details ...	48	-0.277079	-2.23901	0	0.00976688
HALLMARK_ANDROGEN_RESPONSE	HALLMARK_ANDROGEN_RESPONSE	Details ...	97	-0.154451	-1.76681	0.0168067	0.047147		KEGG_ENDOMETRIAL_CANCER	KEGG_ENDOMETRIAL_CANCER	Details ...	52	-0.261381	-2.18818	0.0020202	0.01285
HALLMARK_WNT_BETA_CATENIN_SIGNALING	HALLMARK_WNT_BETA_CATENIN_SIGNALING	Details ...	42	-0.206396	-1.60546	0.0546559	0.0989493		KEGG_ASCORBATE_AND_ALDARATE_METABOLISM	KEGG_ASCORBATE_AND_ALDARATE_METABOLISM	Details ...	25	-0.360485	-2.18006	0	0.0131
HALLMARK_UV_RESPONSE_DN	HALLMARK_UV_RESPONSE_DN	Details ...	141	-0.112969	-1.58069	0.0425101	0.10278		KEGG_RNA_POLYMERASE	KEGG_RNA_POLYMERASE	Details ...	29	-0.324768	-2.08239	0.00191939	0.0234092
HALLMARK_GLYCOLYSIS	HALLMARK_GLYCOLYSIS	Details ...	198	-0.0916084	-1.53854	0.0653061	0.115534		KEGG_CYTOSOLIC_DNA_SENSING_PATHWAY	KEGG_CYTOSOLIC_DNA_SENSING_PATHWAY	Details ...	55	-0.230056	-2.05245	0	0.0261848
HALLMARK_INTERFERON_GAMMA_RESPONSE	HALLMARK_INTERFERON_GAMMA_RESPONSE	Details ...	192	-0.0936942	-1.52149	0.0622407	0.117472		KEGG_SMALL_CELL_LUNG_CANCER	KEGG_SMALL_CELL_LUNG_CANCER	Details ...	84	-0.190069	-2.04903	0.00630252	0.0252375
HALLMARK_IL6_JAK_STAT3_SIGNALING	HALLMARK_IL6_JAK_STAT3_SIGNALING	Details ...	87	-0.134483	-1.46323	0.0775194	0.143309		KEGG_JAK_STAT_SIGNALING_PATHWAY	KEGG_JAK_STAT_SIGNALING_PATHWAY	Details ...	151	-0.140451	-1.96249	0.0139442	0.0399085
HALLMARK_PI3K_AKT_MTOR_SIGNALING	HALLMARK_PI3K_AKT_MTOR_SIGNALING	Details ...	104	-0.117777	-1.42874	0.105675	0.156702		KEGG_PORPHYRIN_AND_CHLOROPHYLL_METABOLISM	KEGG_PORPHYRIN_AND_CHLOROPHYLL_METABOLISM	Details ...	41	-0.259103	-1.95648	0.00193424	0.0389535
HALLMARK_ADIPOGENESIS	HALLMARK_ADIPOGENESIS	Details ...	191	-0.0872998	-1.40798	0.0783133	0.162569		KEGG_HOMOLOGOUS_RECOMBINATION	KEGG_HOMOLOGOUS_RECOMBINATION	Details ...	26	-0.300561	-1.86934	0.00809717	0.0597965
HALLMARK_XENOBIOTIC_METABOLISM	HALLMARK_XENOBIOTIC_METABOLISM		198	-0.0856494	-1.3756	0.116142	0.178471		KEGG_PURINE_METABOLISM	KEGG_PURINE_METABOLISM		153	-0.128948	-1.8597	0.00608519	0.0603873
HALLMARK_PEROXISOME	HALLMARK_PEROXISOME		103	-0.114684	-1.37107	0.116667	0.173654		KEGG_CHRONIC_MYELOID_LEUKEMIA	KEGG_CHRONIC_MYELOID_LEUKEMIA		73	-0.186094	-1.85817	0.00954198	0.0578254
HALLMARK_OXIDATIVE_PHOSPHORYLATION	HALLMARK_OXIDATIVE_PHOSPHORYLATION		198	-0.0817094	-1.30896	0.165657	0.212442		KEGG_NATURAL_KILLER_CELL_MEDIATED_CYTOTOXICITY	KEGG_NATURAL_KILLER_CELL_MEDIATED_CYTOTOXICITY		125	-0.141156	-1.84674	0.0134615	0.0600092
HALLMARK_NOTCH_SIGNALING	HALLMARK_NOTCH_SIGNALING		32	-0.179692	-1.20646	0.213251	0.291533		KEGG_PROSTATE_CANCER	KEGG_PROSTATE_CANCER		88	-0.16532	-1.80774	0.025	0.0726047
HALLMARK_HYPOXIA	HALLMARK_HYPOXIA		194	-0.0722199	-1.18894	0.215116	0.296689		KEGG_PANCREATIC_CANCER	KEGG_PANCREATIC_CANCER		69	-0.182992	-1.78914	0.012474	0.0767412
HALLMARK_REACTIVE_OXIGEN_SPECIES_PATHWAY	HALLMARK_REACTIVE_OXIGEN_SPECIES_PATHWAY		46	-0.146266	-1.16435	0.276803	0.31014		KEGG_LONG_TERM_DEPRESSION	KEGG_LONG_TERM_DEPRESSION		69	-0.172379	-1.72626	0.0257937	0.105226
HALLMARK_PANCREAS_BETA_CELLS	HALLMARK_PANCREAS_BETA_CELLS		38	-0.159645	-1.15024	0.27821	0.312463		KEGG_MISMATCH_REPAIR	KEGG_MISMATCH_REPAIR		23	-0.298377	-1.70586	0.0242424	0.113803
HALLMARK_KRAS_SIGNALING_UP	HALLMARK_KRAS_SIGNALING_UP		195	-0.068537	-1.11777	0.308129	0.33537		KEGG_MAPK_SIGNALING_PATHWAY	KEGG_MAPK_SIGNALING_PATHWAY		264	-0.0902626	-1.69915	0.0351967	0.113714
HALLMARK_FATTY_ACID_METABOLISM	HALLMARK_FATTY_ACID_METABOLISM		156	-0.075714	-1.08503	0.351607	0.35953		KEGG_METABOLISM_OF_XENOBIOTICS_BY_CYTOCHROME_P450	KEGG_METABOLISM_OF_XENOBIOTICS_BY_CYTOCHROME_P450		68	-0.174158	-1.69417	0.0176471	0.111904
HALLMARK_HEME_METABOLISM	HALLMARK_HEME_METABOLISM		195	-0.0515983	-0.841106	0.673828	0.67625		KEGG_VEGF_SIGNALING_PATHWAY	KEGG_VEGF_SIGNALING_PATHWAY		74	-0.161359	-1.66832	0.0259481	0.123982
HALLMARK_INTERFERON_ALPHA_RESPONSE	HALLMARK_INTERFERON_ALPHA_RESPONSE		93	-0.0644032	-0.742539	0.763158	0.79229		KEGG_PATHWAYS_IN_CANCER	KEGG_PATHWAYS_IN_CANCER		320	-0.0810674	-1.66059	0.0271318	0.124672
HALLMARK_MYOGENESIS	HALLMARK_MYOGENESIS	Details ...	199	0.136941	2.26747	0.00198413	0.017359		KEGG_SNARE_INTERACTIONS_IN_VESICULAR_TRANSPORT	KEGG_SNARE_INTERACTIONS_IN_VESICULAR_TRANSPORT		38	-0.227547	-1.64491	0.0292276	0.131573
HALLMARK_BILE_ACID_METABOLISM	HALLMARK_BILE_ACID_METABOLISM	Details ...	112	0.145193	1.77835	0.0175781	0.167216		KEGG_STEROID_HORMONE_BIOSYNTHESIS	KEGG_STEROID_HORMONE_BIOSYNTHESIS		55	-0.182355	-1.58761	0.0475248	0.170101
HALLMARK_COAGULATION	HALLMARK_COAGULATION	Details ...	136	0.124262	1.67297	0.0286299	0.193938		KEGG_T_CELL_RECEPTOR_SIGNALING_PATHWAY	KEGG_T_CELL_RECEPTOR_SIGNALING_PATHWAY		106	-0.129217	-1.57538	0.0567227	0.175098
HALLMARK_APICAL_JUNCTION	HALLMARK_APICAL_JUNCTION	Details ...	195	0.0913079	1.51185	0.0653465	0.312926		KEGG_STARCH_AND_SUCROSE_METABOLISM	KEGG_STARCH_AND_SUCROSE_METABOLISM		51	-0.188752	-1.56035	0.0399202	0.180978
HALLMARK_CHOLESTEROL_HOMEOSTASIS	HALLMARK_CHOLESTEROL_HOMEOSTASIS	Details ...	73	0.148913	1.48217	0.0782779	0.288818		KEGG_EPITHELIAL_CELL_SIGNALING_IN_HELICOBACTER_PYLORI_INFECTION	KEGG_EPITHELIAL_CELL_SIGNALING_IN_HELICOBACTER_PYLORI_INFECTION		67	-0.161196	-1.5519	0.0498008	0.182968
HALLMARK_ALLOGRAFT_REJECTION	HALLMARK_ALLOGRAFT_REJECTION	Details ...	191	0.0923402	1.47481	0.0616016	0.250761		KEGG_DRUG_METABOLISM_CYTOCHROME_P450	KEGG_DRUG_METABOLISM_CYTOCHROME_P450		70	-0.157731	-1.53324	0.0571429	0.193245
HALLMARK_ESTROGEN_RESPONSE_EARLY	HALLMARK_ESTROGEN_RESPONSE_EARLY	Details ...	197	0.0810486	1.33136	0.135246	0.384551		KEGG_REGULATION_OF_ACTIN_CYTOSKELETON	KEGG_REGULATION_OF_ACTIN_CYTOSKELETON		211	-0.0894628	-1.5172	0.0589431	0.202641
HALLMARK_P53_PATHWAY	HALLMARK_P53_PATHWAY	Details ...	196	0.0776958	1.25181	0.20751	0.453213		KEGG_MELANOMA	KEGG_MELANOMA		71	-0.153247	-1.50397	0.0603622	0.208939
HALLMARK_EPITHELIAL_MESENCHYMAL_TRANSITION	HALLMARK_EPITHELIAL_MESENCHYMAL_TRANSITION	Details ...	197	0.0753373	1.23344	0.21748	0.428973		KEGG_GLYCOSAMINOGLYCAN_BIOSYNTHESIS_CHONDROITIN_SULFATE	KEGG_GLYCOSAMINOGLYCAN_BIOSYNTHESIS_CHONDROITIN_SULFATE		22	-0.268521	-1.50287	0.0732673	0.204661
HALLMARK_APOPTOSIS	HALLMARK_APOPTOSIS	Details ...	159	0.0796257	1.17019	0.262425	0.48227		KEGG_COLORECTAL_CANCER	KEGG_COLORECTAL_CANCER		62	-0.160502	-1.49721	0.062	0.204911
HALLMARK_KRAS_SIGNALING_DN	HALLMARK_KRAS_SIGNALING_DN	Details ...	191	0.0684607	1.11357	0.298805	0.534559		KEGG_B_CELL_RECEPTOR_SIGNALING_PATHWAY	KEGG_B_CELL_RECEPTOR_SIGNALING_PATHWAY		74	-0.149064	-1.48129	0.0912621	0.214065
HALLMARK_TGF_BETA_SIGNALING	HALLMARK_TGF_BETA_SIGNALING	Details ...	54	0.129646	1.09051	0.329412	0.528829		KEGG_PROTEIN_EXPORT	KEGG_PROTEIN_EXPORT		22	-0.256678	-1.46608	0.0924855	0.224834
HALLMARK_INFLAMMATORY_RESPONSE	HALLMARK_INFLAMMATORY_RESPONSE	Details ...	197	0.0653551	1.07803	0.347909	0.507262		KEGG_NICOTINATE_AND_NICOTINAMIDE_METABOLISM	KEGG_NICOTINATE_AND_NICOTINAMIDE_METABOLISM		22	-0.262387	-1.45937	0.0856574	0.226254
HALLMARK_COMPLEMENT	HALLMARK_COMPLEMENT	Details ...	195	0.0655955	1.07771	0.331349	0.471264		KEGG_PYRIMIDINE_METABOLISM	KEGG_PYRIMIDINE_METABOLISM		95	-0.126149	-1.44947	0.0889749	0.23072
HALLMARK_ESTROGEN_RESPONSE_LATE	HALLMARK_ESTROGEN_RESPONSE_LATE	Details ...	198	0.0651809	1.06773	0.341418	0.452251		KEGG_MTOR_SIGNALING_PATHWAY	KEGG_MTOR_SIGNALING_PATHWAY		51	-0.172378	-1.44693	0.0891841	0.228606
HALLMARK_SPERMATOGENESIS	HALLMARK_SPERMATOGENESIS	Details ...	134	0.0735719	1.00693	0.421663	0.512604		KEGG_TYPE_I_DIABETES_MELLITUS	KEGG_TYPE_I_DIABETES_MELLITUS		23	-0.247549	-1.43528	0.102616	0.234628
HALLMARK_HEDGEHOG_SIGNALING	HALLMARK_HEDGEHOG_SIGNALING	Details ...	34	0.136694	0.950108	0.49896	0.563204		KEGG_PATHOGENIC_ESCHERICHIA_COLI_INFECTION	KEGG_PATHOGENIC_ESCHERICHIA_COLI_INFECTION		55	-0.162198	-1.4291	0.12024	0.235015
HALLMARK_APICAL_SURFACE	HALLMARK_APICAL_SURFACE	Details ...	43	0.110676	0.876593	0.586916	0.639143		KEGG_UBIQUITIN_MEDIATED_PROTEOLYSIS	KEGG_UBIQUITIN_MEDIATED_PROTEOLYSIS		130	-0.106803	-1.42036	0.0903491	0.239127
HALLMARK_ANGIOGENESIS	HALLMARK_ANGIOGENESIS	Details ...	36	0.106646	0.762172	0.765073	0.767449		KEGG_ANTIGEN_PROCESSING_AND_PRESENTATION	KEGG_ANTIGEN_PROCESSING_AND_PRESENTATION		61	-0.151164	-1.39678	0.117043	0.259335
									KEGG_LYSOSOME	KEGG_LYSOSOME		119	-0.110743	-1.39076	0.116232	0.260789
									KEGG_OOCYTE_MEIOSIS	KEGG_OOCYTE_MEIOSIS		110	-0.112355	-1.38553	0.12395	0.261273
									KEGG_RIG_I_LIKE_RECEPTOR_SIGNALING_PATHWAY	KEGG_RIG_I_LIKE_RECEPTOR_SIGNALING_PATHWAY		69	-0.143498	-1.38486	0.124748	0.257256
									KEGG_ENDOCYTOSIS	KEGG_ENDOCYTOSIS		170	-0.0904945	-1.37287	0.143126	0.266058
									KEGG_TYPE_II_DIABETES_MELLITUS	KEGG_TYPE_II_DIABETES_MELLITUS		46	-0.172952	-1.36525	0.122917	0.269699
									KEGG_FC_GAMMA_R_MEDIATED_PHAGOCYTOSIS	KEGG_FC_GAMMA_R_MEDIATED_PHAGOCYTOSIS		92	-0.121118	-1.36263	0.119522	0.267252
									KEGG_BASAL_CELL_CARCINOMA	KEGG_BASAL_CELL_CARCINOMA		55	-0.15373	-1.3497	0.138493	0.276038
									KEGG_GRAFT_VERSUS_HOST_DISEASE	KEGG_GRAFT_VERSUS_HOST_DISEASE		19	-0.255056	-1.3465	0.139442	0.274756
									KEGG_ERBB_SIGNALING_PATHWAY	KEGG_ERBB_SIGNALING_PATHWAY		86	-0.12618	-1.3242	0.153846	0.294368
									KEGG_APOPTOSIS	KEGG_APOPTOSIS		86	-0.117703	-1.28483	0.168699	0.334405
									KEGG_ALLOGRAFT_REJECTION	KEGG_ALLOGRAFT_REJECTION		17	-0.255434	-1.23861	0.232068	0.390889
									KEGG_ONE_CARBON_POOL_BY_FOLATE	KEGG_ONE_CARBON_POOL_BY_FOLATE		17	-0.247037	-1.23019	0.179487	0.395829
									KEGG_TOLL_LIKE_RECEPTOR_SIGNALING_PATHWAY	KEGG_TOLL_LIKE_RECEPTOR_SIGNALING_PATHWAY		101	-0.104347	-1.22764	0.225207	0.393229
									KEGG_NEUROTROPHIN_SIGNALING_PATHWAY	KEGG_NEUROTROPHIN_SIGNALING_PATHWAY		125	-0.0951615	-1.22741	0.205534	0.387402
									KEGG_PROGESTERONE_MEDIATED_OOCYTE_MATURATION	KEGG_PROGESTERONE_MEDIATED_OOCYTE_MATURATION		85	-0.111906	-1.21983	0.214286	0.391382
									KEGG_GLIOMA	KEGG_GLIOMA		65	-0.127587	-1.1989	0.221135	0.415504
									KEGG_INTESTINAL_IMMUNE_NETWORK_FOR_IGA_PRODUCTION	KEGG_INTESTINAL_IMMUNE_NETWORK_FOR_IGA_PRODUCTION		34	-0.169579	-1.19581	0.228916	0.413205
									KEGG_NOD_LIKE_RECEPTOR_SIGNALING_PATHWAY	KEGG_NOD_LIKE_RECEPTOR_SIGNALING_PATHWAY		60	-0.12906	-1.18721	0.24	0.419447
									KEGG_CYSTEINE_AND_METHIONINE_METABOLISM	KEGG_CYSTEINE_AND_METHIONINE_METABOLISM		34	-0.169015	-1.1838	0.229862	0.418832
									KEGG_INSULIN_SIGNALING_PATHWAY	KEGG_INSULIN_SIGNALING_PATHWAY		137	-0.0858256	-1.1728	0.250943	0.42819
									KEGG_GLYCOSPHINGOLIPID_BIOSYNTHESIS_LACTO_AND_NEOLACTO_SERIES	KEGG_GLYCOSPHINGOLIPID_BIOSYNTHESIS_LACTO_AND_NEOLACTO_SERIES		25	-0.198926	-1.17229	0.251497	0.422822
									KEGG_VASCULAR_SMOOTH_MUSCLE_CONTRACTION	KEGG_VASCULAR_SMOOTH_MUSCLE_CONTRACTION		114	-0.0930244	-1.16688	0.263473	0.424135
									KEGG_NUCLEOTIDE_EXCISION_REPAIR	KEGG_NUCLEOTIDE_EXCISION_REPAIR		44	-0.149184	-1.15699	0.25	0.431257
									KEGG_ARRHYTHMOGENIC_RIGHT_VENTRICULAR_CARDIOMYOPATHY_ARVC	KEGG_ARRHYTHMOGENIC_RIGHT_VENTRICULAR_CARDIOMYOPATHY_ARVC		74	-0.11517	-1.15089	0.272374	0.43409
									KEGG_BASE_EXCISION_REPAIR	KEGG_BASE_EXCISION_REPAIR		33	-0.169901	-1.14353	0.290323	0.439634
									KEGG_GLYOXYLATE_AND_DICARBOXYLATE_METABOLISM	KEGG_GLYOXYLATE_AND_DICARBOXYLATE_METABOLISM		16	-0.238317	-1.13963	0.295547	0.439725
									KEGG_WNT_SIGNALING_PATHWAY	KEGG_WNT_SIGNALING_PATHWAY		149	-0.0789422	-1.13648	0.268041	0.438266
									KEGG_HUNTINGTONS_DISEASE	KEGG_HUNTINGTONS_DISEASE		172	-0.0743737	-1.12686	0.315369	0.446911
									KEGG_NOTCH_SIGNALING_PATHWAY	KEGG_NOTCH_SIGNALING_PATHWAY		47	-0.140625	-1.1218	0.29666	0.449025
									KEGG_HYPERTROPHIC_CARDIOMYOPATHY_HCM	KEGG_HYPERTROPHIC_CARDIOMYOPATHY_HCM		83	-0.104432	-1.10778	0.31893	0.462985
									KEGG_NON_SMALL_CELL_LUNG_CANCER	KEGG_NON_SMALL_CELL_LUNG_CANCER		54	-0.128838	-1.10365	0.307839	0.46322
									KEGG_HEDGEHOG_SIGNALING_PATHWAY	KEGG_HEDGEHOG_SIGNALING_PATHWAY		56	-0.12506	-1.10342	0.291417	0.457831
									KEGG_GLYCOSYLPHOSPHATIDYLINOSITOL_GPI_ANCHOR_BIOSYNTHESIS	KEGG_GLYCOSYLPHOSPHATIDYLINOSITOL_GPI_ANCHOR_BIOSYNTHESIS		25	-0.187088	-1.10044	0.330769	0.456615
									KEGG_AXON_GUIDANCE	KEGG_AXON_GUIDANCE		127	-0.0835669	-1.09574	0.32996	0.458579
									KEGG_O_GLYCAN_BIOSYNTHESIS	KEGG_O_GLYCAN_BIOSYNTHESIS		27	-0.177162	-1.08015	0.365546	0.476237
									KEGG_ALDOSTERONE_REGULATED_SODIUM_REABSORPTION	KEGG_ALDOSTERONE_REGULATED_SODIUM_REABSORPTION		42	-0.140008	-1.07287	0.319672	0.482166
									KEGG_DORSO_VENTRAL_AXIS_FORMATION	KEGG_DORSO_VENTRAL_AXIS_FORMATION		24	-0.18484	-1.0656	0.371373	0.487245
									KEGG_THYROID_CANCER	KEGG_THYROID_CANCER		29	-0.16865	-1.06096	0.391837	0.488304
									KEGG_VIBRIO_CHOLERAE_INFECTION	KEGG_VIBRIO_CHOLERAE_INFECTION		52	-0.125551	-1.05895	0.360845	0.486126
									KEGG_FOCAL_ADHESION	KEGG_FOCAL_ADHESION		197	-0.0633417	-1.03943	0.396857	0.51006
									KEGG_BLADDER_CANCER	KEGG_BLADDER_CANCER		40	-0.1386	-1.03305	0.406746	0.514367
									KEGG_GALACTOSE_METABOLISM	KEGG_GALACTOSE_METABOLISM		26	-0.166768	-1.02791	0.405941	0.516946
									KEGG_RETINOL_METABOLISM	KEGG_RETINOL_METABOLISM		63	-0.108311	-1.0265	0.38403	0.513677
									KEGG_FC_EPSILON_RI_SIGNALING_PATHWAY	KEGG_FC_EPSILON_RI_SIGNALING_PATHWAY		78	-0.0984991	-1.02478	0.416016	0.510714
									KEGG_TASTE_TRANSDUCTION	KEGG_TASTE_TRANSDUCTION		50	-0.122207	-1.01762	0.415709	0.516365
									KEGG_REGULATION_OF_AUTOPHAGY	KEGG_REGULATION_OF_AUTOPHAGY		34	-0.14858	-1.00165	0.434511	0.535105
									KEGG_PARKINSONS_DISEASE	KEGG_PARKINSONS_DISEASE		112	-0.0779058	-0.9794	0.465116	0.563362
									KEGG_AMYOTROPHIC_LATERAL_SCLEROSIS_ALS	KEGG_AMYOTROPHIC_LATERAL_SCLEROSIS_ALS		52	-0.113853	-0.957134	0.509018	0.592722
									KEGG_AMINO_SUGAR_AND_NUCLEOTIDE_SUGAR_METABOLISM	KEGG_AMINO_SUGAR_AND_NUCLEOTIDE_SUGAR_METABOLISM		44	-0.121364	-0.953083	0.511879	0.593221
									KEGG_LONG_TERM_POTENTIATION	KEGG_LONG_TERM_POTENTIATION		69	-0.0993279	-0.95226	0.518124	0.588529
									KEGG_RENAL_CELL_CARCINOMA	KEGG_RENAL_CELL_CARCINOMA		66	-0.101687	-0.951217	0.497087	0.584352
									KEGG_BETA_ALANINE_METABOLISM	KEGG_BETA_ALANINE_METABOLISM		22	-0.167601	-0.938416	0.525896	0.598484
									KEGG_PANTOTHENATE_AND_COA_BIOSYNTHESIS	KEGG_PANTOTHENATE_AND_COA_BIOSYNTHESIS		16	-0.192008	-0.936973	0.541414	0.595144
									KEGG_ADIPOCYTOKINE_SIGNALING_PATHWAY	KEGG_ADIPOCYTOKINE_SIGNALING_PATHWAY		67	-0.0934129	-0.932907	0.523077	0.595741
									KEGG_ALANINE_ASPARTATE_AND_GLUTAMATE_METABOLISM	KEGG_ALANINE_ASPARTATE_AND_GLUTAMATE_METABOLISM		32	-0.139695	-0.923447	0.54251	0.604917
									KEGG_SELENOAMINO_ACID_METABOLISM	KEGG_SELENOAMINO_ACID_METABOLISM		25	-0.150054	-0.911801	0.563941	0.616911
									KEGG_GLYCEROLIPID_METABOLISM	KEGG_GLYCEROLIPID_METABOLISM		42	-0.118691	-0.896139	0.569697	0.635147
									KEGG_VALINE_LEUCINE_AND_ISOLEUCINE_DEGRADATION	KEGG_VALINE_LEUCINE_AND_ISOLEUCINE_DEGRADATION		44	-0.113367	-0.885183	0.609108	0.645875
									KEGG_PHOSPHATIDYLINOSITOL_SIGNALING_SYSTEM	KEGG_PHOSPHATIDYLINOSITOL_SIGNALING_SYSTEM		76	-0.081297	-0.844246	0.650505	0.704797
									KEGG_CITRATE_CYCLE_TCA_CYCLE	KEGG_CITRATE_CYCLE_TCA_CYCLE		30	-0.128159	-0.829897	0.684906	0.720055
									KEGG_MELANOGENESIS	KEGG_MELANOGENESIS		101	-0.0695201	-0.82341	0.672655	0.723659
									KEGG_RENIN_ANGIOTENSIN_SYSTEM	KEGG_RENIN_ANGIOTENSIN_SYSTEM		17	-0.163738	-0.810767	0.68323	0.736036
									KEGG_LEISHMANIA_INFECTION	KEGG_LEISHMANIA_INFECTION		57	-0.0905266	-0.807478	0.704724	0.734556
									KEGG_RNA_DEGRADATION	KEGG_RNA_DEGRADATION		56	-0.0865387	-0.773612	0.766467	0.776915
									KEGG_ETHER_LIPID_METABOLISM	KEGG_ETHER_LIPID_METABOLISM		29	-0.114027	-0.740572	0.790419	0.816019
									KEGG_LYSINE_DEGRADATION	KEGG_LYSINE_DEGRADATION		39	-0.0921221	-0.69393	0.877944	0.867839
									KEGG_GNRH_SIGNALING_PATHWAY	KEGG_GNRH_SIGNALING_PATHWAY		100	-0.057902	-0.679165	0.868952	0.877741
									KEGG_SPHINGOLIPID_METABOLISM	KEGG_SPHINGOLIPID_METABOLISM		36	-0.072297	-0.521581	0.97551	0.983334
									KEGG_RIBOSOME	KEGG_RIBOSOME	Details ...	87	0.448788	5.03551	0	0
									KEGG_COMPLEMENT_AND_COAGULATION_CASCADES	KEGG_COMPLEMENT_AND_COAGULATION_CASCADES	Details ...	69	0.319414	3.05443	0	0.000343023
									KEGG_CYTOKINE_CYTOKINE_RECEPTOR_INTERACTION	KEGG_CYTOKINE_CYTOKINE_RECEPTOR_INTERACTION	Details ...	257	0.150445	2.75447	0	0.000716958
									KEGG_ABC_TRANSPORTERS	KEGG_ABC_TRANSPORTERS	Details ...	44	0.330971	2.6398	0	0.00123028
									KEGG_CHEMOKINE_SIGNALING_PATHWAY	KEGG_CHEMOKINE_SIGNALING_PATHWAY	Details ...	184	0.1446	2.35424	0	0.00541898
									KEGG_PEROXISOME	KEGG_PEROXISOME	Details ...	78	0.221287	2.24748	0	0.0110912
									KEGG_HEMATOPOIETIC_CELL_LINEAGE	KEGG_HEMATOPOIETIC_CELL_LINEAGE	Details ...	82	0.194447	2.02611	0	0.0351223
									KEGG_ALZHEIMERS_DISEASE	KEGG_ALZHEIMERS_DISEASE	Details ...	156	0.140563	2.02436	0.00621118	0.0309227
									KEGG_GLYCINE_SERINE_AND_THREONINE_METABOLISM	KEGG_GLYCINE_SERINE_AND_THREONINE_METABOLISM	Details ...	31	0.281475	1.88647	0.0202429	0.0615105
									KEGG_SYSTEMIC_LUPUS_ERYTHEMATOSUS	KEGG_SYSTEMIC_LUPUS_ERYTHEMATOSUS	Details ...	121	0.13797	1.77305	0.0178926	0.102703
									KEGG_NITROGEN_METABOLISM	KEGG_NITROGEN_METABOLISM	Details ...	23	0.306571	1.76587	0.0288066	0.0983104
									KEGG_CARDIAC_MUSCLE_CONTRACTION	KEGG_CARDIAC_MUSCLE_CONTRACTION	Details ...	73	0.169674	1.69302	0.0320641	0.134808
									KEGG_BIOSYNTHESIS_OF_UNSATURATED_FATTY_ACIDS	KEGG_BIOSYNTHESIS_OF_UNSATURATED_FATTY_ACIDS	Details ...	20	0.309841	1.68069	0.0333333	0.133157
									KEGG_TGF_BETA_SIGNALING_PATHWAY	KEGG_TGF_BETA_SIGNALING_PATHWAY	Details ...	85	0.150891	1.64291	0.0390625	0.15091
									KEGG_PROPANOATE_METABOLISM	KEGG_PROPANOATE_METABOLISM	Details ...	32	0.240982	1.63261	0.0380762	0.148818
									KEGG_GLYCOLYSIS_GLUCONEOGENESIS	KEGG_GLYCOLYSIS_GLUCONEOGENESIS	Details ...	61	0.177189	1.62769	0.0319361	0.14329
									KEGG_NEUROACTIVE_LIGAND_RECEPTOR_INTERACTION	KEGG_NEUROACTIVE_LIGAND_RECEPTOR_INTERACTION	Details ...	271	0.0806678	1.54323	0.0613861	0.200771
									KEGG_GLYCOSAMINOGLYCAN_BIOSYNTHESIS_HEPARAN_SULFATE	KEGG_GLYCOSAMINOGLYCAN_BIOSYNTHESIS_HEPARAN_SULFATE	Details ...	26	0.247509	1.49257	0.0788462	0.23666
									KEGG_AUTOIMMUNE_THYROID_DISEASE	KEGG_AUTOIMMUNE_THYROID_DISEASE	Details ...	32	0.215127	1.47831	0.0737864	0.237856
									KEGG_VIRAL_MYOCARDITIS	KEGG_VIRAL_MYOCARDITIS	Details ...	50	0.170511	1.45059	0.0994036	0.255113
									KEGG_CALCIUM_SIGNALING_PATHWAY	KEGG_CALCIUM_SIGNALING_PATHWAY		176	0.0941222	1.44831	0.0761523	0.245606
									KEGG_P53_SIGNALING_PATHWAY	KEGG_P53_SIGNALING_PATHWAY		66	0.147695	1.43344	0.0995851	0.249288
									KEGG_TYROSINE_METABOLISM	KEGG_TYROSINE_METABOLISM		41	0.18903	1.41944	0.101727	0.252729
									KEGG_PHENYLALANINE_METABOLISM	KEGG_PHENYLALANINE_METABOLISM		18	0.272548	1.38184	0.114519	0.283183
									KEGG_ARGININE_AND_PROLINE_METABOLISM	KEGG_ARGININE_AND_PROLINE_METABOLISM		51	0.163465	1.37738	0.113636	0.277034
									KEGG_FATTY_ACID_METABOLISM	KEGG_FATTY_ACID_METABOLISM		42	0.176287	1.36936	0.134269	0.274385
									KEGG_OXIDATIVE_PHOSPHORYLATION	KEGG_OXIDATIVE_PHOSPHORYLATION		116	0.108037	1.35888	0.131737	0.276728
									KEGG_PRIMARY_BILE_ACID_BIOSYNTHESIS	KEGG_PRIMARY_BILE_ACID_BIOSYNTHESIS		16	0.278525	1.33685	0.135246	0.29235
									KEGG_PROXIMAL_TUBULE_BICARBONATE_RECLAMATION	KEGG_PROXIMAL_TUBULE_BICARBONATE_RECLAMATION		23	0.239656	1.31892	0.158954	0.302521
									KEGG_BUTANOATE_METABOLISM	KEGG_BUTANOATE_METABOLISM		34	0.188036	1.30968	0.156823	0.302356
									KEGG_HISTIDINE_METABOLISM	KEGG_HISTIDINE_METABOLISM		27	0.207892	1.28087	0.153543	0.327405
									KEGG_CELL_ADHESION_MOLECULES_CAMS	KEGG_CELL_ADHESION_MOLECULES_CAMS		110	0.10099	1.2601	0.195876	0.341997
									KEGG_MATURITY_ONSET_DIABETES_OF_THE_YOUNG	KEGG_MATURITY_ONSET_DIABETES_OF_THE_YOUNG		23	0.214252	1.23085	0.198807	0.369932
									KEGG_GLYCOSAMINOGLYCAN_DEGRADATION	KEGG_GLYCOSAMINOGLYCAN_DEGRADATION		21	0.220262	1.22448	0.20904	0.368142
									KEGG_DILATED_CARDIOMYOPATHY	KEGG_DILATED_CARDIOMYOPATHY		90	0.108353	1.20939	0.216374	0.376682
									KEGG_ARACHIDONIC_ACID_METABOLISM	KEGG_ARACHIDONIC_ACID_METABOLISM		57	0.132161	1.18244	0.240664	0.401741
									KEGG_VASOPRESSIN_REGULATED_WATER_REABSORPTION	KEGG_VASOPRESSIN_REGULATED_WATER_REABSORPTION		44	0.143683	1.14654	0.268537	0.441656
									KEGG_ASTHMA	KEGG_ASTHMA		16	0.2298	1.13184	0.293069	0.451716
									KEGG_GLYCEROPHOSPHOLIPID_METABOLISM	KEGG_GLYCEROPHOSPHOLIPID_METABOLISM		70	0.115309	1.12166	0.318367	0.455202
									KEGG_ECM_RECEPTOR_INTERACTION	KEGG_ECM_RECEPTOR_INTERACTION		84	0.102141	1.09747	0.329435	0.479889
									KEGG_PENTOSE_PHOSPHATE_PATHWAY	KEGG_PENTOSE_PHOSPHATE_PATHWAY		26	0.175062	1.09412	0.333333	0.473031
									KEGG_LEUKOCYTE_TRANSENDOTHELIAL_MIGRATION	KEGG_LEUKOCYTE_TRANSENDOTHELIAL_MIGRATION		115	0.0880384	1.08356	0.352031	0.477833
									KEGG_ALPHA_LINOLENIC_ACID_METABOLISM	KEGG_ALPHA_LINOLENIC_ACID_METABOLISM		18	0.196962	1.03651	0.404517	0.539399
									KEGG_PYRUVATE_METABOLISM	KEGG_PYRUVATE_METABOLISM		39	0.140924	1.0313	0.4163	0.535335
									KEGG_LINOLEIC_ACID_METABOLISM	KEGG_LINOLEIC_ACID_METABOLISM		28	0.165271	1.01665	0.388211	0.546596
									KEGG_PPAR_SIGNALING_PATHWAY	KEGG_PPAR_SIGNALING_PATHWAY		69	0.101903	0.983477	0.439746	0.588083
									KEGG_TIGHT_JUNCTION	KEGG_TIGHT_JUNCTION		128	0.0730017	0.966599	0.467181	0.602145
									KEGG_PRION_DISEASES	KEGG_PRION_DISEASES		35	0.133682	0.958186	0.5	0.603182
									KEGG_STEROID_BIOSYNTHESIS	KEGG_STEROID_BIOSYNTHESIS		16	0.192296	0.938028	0.51797	0.624198
									KEGG_PRIMARY_IMMUNODEFICIENCY	KEGG_PRIMARY_IMMUNODEFICIENCY		35	0.133348	0.936614	0.5	0.613941
									KEGG_GLYCOSPHINGOLIPID_BIOSYNTHESIS_GANGLIO_SERIES	KEGG_GLYCOSPHINGOLIPID_BIOSYNTHESIS_GANGLIO_SERIES		15	0.192462	0.900574	0.575569	0.661366
									KEGG_ADHERENS_JUNCTION	KEGG_ADHERENS_JUNCTION		68	0.0799436	0.775705	0.751037	0.85127
									KEGG_RIBOFLAVIN_METABOLISM	KEGG_RIBOFLAVIN_METABOLISM		16	0.159556	0.770925	0.737143	0.842346
									KEGG_OTHER_GLYCAN_DEGRADATION	KEGG_OTHER_GLYCAN_DEGRADATION		16	0.157894	0.761444	0.785124	0.841026
									KEGG_FRUCTOSE_AND_MANNOSE_METABOLISM	KEGG_FRUCTOSE_AND_MANNOSE_METABOLISM		34	0.111675	0.753131	0.775432	0.837666
									KEGG_INOSITOL_PHOSPHATE_METABOLISM	KEGG_INOSITOL_PHOSPHATE_METABOLISM		54	0.0748853	0.657136	0.872093	0.940842
									KEGG_TERPENOID_BACKBONE_BIOSYNTHESIS	KEGG_TERPENOID_BACKBONE_BIOSYNTHESIS		15	0.136996	0.642084	0.904277	0.939914
									KEGG_TRYPTOPHAN_METABOLISM	KEGG_TRYPTOPHAN_METABOLISM		39	0.0803813	0.593608	0.951362	0.963356
									KEGG_GAP_JUNCTION	KEGG_GAP_JUNCTION		89	0.0515241	0.562705	0.97451	0.965563

## Sheet: Table S5
Table S5
Expression upon IGF2BP1 depletion / correlation with IGF2BP1 of G1/S transition regulators
	Log2 fold change upon IGF2BP1 depletion in						IGF2BP1 - Pearson correlation in TCGA data sets
Gene	HepG2	A549	ES-2	MV3	PANC-1	Median	LIHC	LUAD	OV	SKCM	PAAD	Median
E2F1	-0.730277	-0.813004	-0.351126	-0.842683	-0.474304	-0.730277	0.246831	0.272831	0.203325	-0.0155907	0.225329	0.225329
E2F2	-1.13765	-1.40141	-0.615666	-0.832732	-1.13483	-1.13483	0.233938	0.30516	0.0991946	0.142125	0.138849	0.142125
E2F3	-0.715548	0.253404	-0.297207	-0.482408	-0.55021	-0.482408	0.255404	0.21881	0.263717	0.148394	0.228916	0.228916
E2F4	-0.471555	-0.363167	-0.543706	-0.479967	-0.147636	-0.471555	0.372154	0.17715	0.180759	0.0560598	0.160576	0.17715
E2F5	0.151643	0.258271	-0.0336645	-0.531226	0.086353	0.086353	0.393842	0.065852	0.229321	0.132593	0.148992	0.148992
E2F6	-0.385916	0.0889429	0.0041456	-0.315686	-0.0356477	-0.0356477	0.458006	0.337946	0.399124	0.112744	0.142052	0.337946
E2F7	-0.332802	-0.382836	-0.415631	-0.495004	-0.709893	-0.415631	0.141491	0.374808	0.249034	0.00302116	0.303067	0.249034
E2F8	0.0814554	-0.739348	-0.272131	-0.476256	-0.228713	-0.272131	0.255441	0.312872	0.0509005	0.147058	0.176477	0.176477
CDK2	-0.251901	-0.100388	0.0966833	-0.440019	-0.383538	-0.251901	0.301768	0.392864	0.195339	-0.097863	0.250823	0.250823
CDK4	-0.215368	-0.477014	-0.363333	-0.413667	-0.463454	-0.413667	0.467076	0.197977	0.285668	0.137806	0.1197	0.197977
CDK6	-0.904052	-0.658025	-0.00461019	-0.320339	-1.15207	-0.658025	0.209088	0.248755	0.321102	0.2011	0.183879	0.209088
CCNE1	-0.889129	-0.82212	-1.14847	-0.733542	-0.155765	-0.82212	0.200556	0.361372	0.0595272	0.0783728	0.217333	0.200556
CCND1	0.232165	-0.320941	0.0322419	-0.292396	0.360155	0.0322419	0.0139489	-0.178589	0.193652	0.106474	0.176095	0.106474
RB1	-0.363284	0.136643	0.323325	-0.247466	-0.254437	-0.247466	0.0784829	-0.0727151	0.0673875	0.138442	0.106546	0.0784829
RBL1	-0.755948	-0.325197	0.021055	-0.74056	-1.0727	-0.74056	0.319837	0.217457	0.122229	0.064129	0.137628	0.137628
RBL2	-0.773635	0.00437612	0.458849	-0.0025317	-0.354282	-0.0025317	-0.154067	-0.18315	-0.0366437	0.0869168	0.0122354	-0.0366437
MYC	-0.831975	0.259234	-0.0231007	-0.461618	0.373063	-0.0231007	0.13053	0.0564868	-0.31495	0.0667447	0.0750916	0.0667447
CDKN2A	-0.765843	-1.82781	0.0520508	0.194607	-3.90825	-0.765843	0.0949968	0.0565323	-0.105014	0.0275871	0.0503136	0.0503136
CDKN2B	-2.34221	0	0.914965	0.142541	0	0	-0.0436777	-0.105897	-0.141975	0.164208	0.038613	-0.0436777
CDKN1B	-0.2884	0.477351	0.233825	0.171044	0.13964	0.171044	0.0124478	-0.0714181	0.00270275	0.105671	-0.00104954	0.00270275
CDKN1A	0.178516	-0.426206	-1.17843	-0.685274	-0.382311	-0.426206	-0.264075	-0.101894	0.0441385	0.0224774	0.0974878	0.0224774

## Sheet: Table S6
Table S6
Predidction and expression of miRNAs targeting the E2F1 3'UTR
miRNA prediction																		Log2 miRNA cpm
Gene	EntrezID	RefseqID	miRNA	MIMATid	miRWalk	Microt4	miRanda	mirbridge	miRDB	miRMap	miRNAMap	Pictar2	PITA	RNA22	RNAhybrid	Targetscan	SUM	HepG2	A549	ES-2	MV-3	PANC-1	Median
E2F1	1869	NM_005225	hsa-miR-93-5p	MIMAT0000093	1	1	1	0	1	1	0	1	1	1	1	1	10	6.80409	12.1617	12.2166	12.2032	11.773	12.1617
E2F1	1869	NM_005225	hsa-miR-17-5p	MIMAT0000070	1	1	1	0	1	1	0	1	1	1	1	1	10	6.69563	8.14736	10.1906	9.26015	7.78922	8.14736
E2F1	1869	NM_005225	hsa-miR-106b-5p	MIMAT0000680	0	1	1	0	1	1	0	1	1	1	1	1	9	5.49127	9.14638	9.05542	8.81481	8.38172	8.81481
E2F1	1869	NM_005225	hsa-miR-20a-5p	MIMAT0000075	0	1	1	0	1	1	0	1	1	1	1	1	9	7.80558	8.8129	10.7648	9.528	8.49125	8.8129
E2F1	1869	NM_005225	hsa-miR-330-3p	MIMAT0000751	0	1	1	1	1	1	0	0	1	1	1	1	9	5.70827	6.29567	6.56552	8.51544	6.98852	6.56552
E2F1	1869	NM_005225	hsa-miR-486-3p	MIMAT0004762	1	1	1	0	1	1	0	0	1	1	1	1	9	0.61144	4.60823	0	3.07079	6.71632	3.07079
E2F1	1869	NM_005225	hsa-miR-20b-5p	MIMAT0001413	1	1	1	0	1	1	0	1	1	0	1	1	9	0.61144	0	0	1.31061	1.13809	0.61144
E2F1	1869	NM_005225	hsa-miR-519d-3p	MIMAT0002853	1	1	1	0	1	1	0	0	1	1	1	1	9	0	0	0	0	0	0
E2F1	1869	NM_005225	hsa-miR-519b-3p	MIMAT0002837	1	1	1	0	0	1	0	1	1	1	1	1	9	0	0	0	0	0	0
E2F1	1869	NM_005225	hsa-miR-205-5p	MIMAT0000266	1	1	1	0	0	1	0	1	1	1	1	1	9	0	0	0	0	0	0
E2F1	1869	NM_005225	hsa-miR-526b-3p	MIMAT0002836	1	1	1	0	1	1	0	1	0	1	1	1	9	0	0	0	0	0	0
E2F1	1869	NM_005225	hsa-miR-519c-3p	MIMAT0002832	1	1	1	0	0	1	0	1	1	1	1	1	9	0	0	0	0	0	0
E2F1	1869	NM_005225	hsa-miR-361-3p	MIMAT0004682	1	1	1	0	0	1	0	0	1	1	1	1	8	8.26882	7.98159	8.96812	6.78861	7.79844	7.98159
E2F1	1869	NM_005225	hsa-miR-331-3p	MIMAT0000760	1	1	1	0	0	1	0	1	1	0	1	1	8	4.17513	7.17412	6.31184	6.32561	5.53315	6.31184
E2F1	1869	NM_005225	hsa-miR-18a-3p	MIMAT0002891	1	1	1	0	0	1	0	1	0	1	1	1	8	1.55346	4.84293	6.56552	6.50093	4.42057	4.84293
E2F1	1869	NM_005225	hsa-miR-106a-5p	MIMAT0000103	0	1	1	0	1	1	0	1	1	0	1	1	8	1.36924	3.06805	4.775	3.19259	1.20794	3.06805
E2F1	1869	NM_005225	hsa-miR-874-3p	MIMAT0004911	1	1	1	0	0	1	0	0	1	1	1	1	8	0.121631	2.83902	5.15822	1.31061	2.71541	2.71541
E2F1	1869	NM_005225	hsa-miR-329-3p	MIMAT0001629	0	1	1	0	1	1	0	0	1	1	1	1	8	0	7.18026	0	1.98584	8.8323	1.98584
E2F1	1869	NM_005225	hsa-miR-493-3p	MIMAT0003161	1	1	1	0	0	1	0	0	1	1	1	1	8	1.31926	6.86691	0	0	8.31553	1.31926
E2F1	1869	NM_005225	hsa-miR-885-5p	MIMAT0004947	1	1	0	0	0	1	0	1	1	1	1	1	8	1.55346	0	0	1.31061	1.89891	1.31061
E2F1	1869	NM_005225	hsa-miR-491-5p	MIMAT0002807	1	1	1	0	0	1	0	0	1	1	1	1	8	0.434941	2.23057	2.71226	0	0	0.434941
E2F1	1869	NM_005225	hsa-miR-1266-5p	MIMAT0005920	1	1	1	0	0	1	0	0	1	1	1	1	8	2.74796	1.15773	0	0	0.284923	0.284923
E2F1	1869	NM_005225	hsa-miR-603	MIMAT0003271	1	1	1	0	0	1	0	0	1	1	1	1	8	0	0	0	0	0	0
E2F1	1869	NM_005225	hsa-miR-520c-3p	MIMAT0002846	1	1	1	0	0	1	0	0	1	1	1	1	8	0	0	0	0	0	0
E2F1	1869	NM_005225	hsa-miR-302e	MIMAT0005931	0	1	1	0	0	1	0	1	1	1	1	1	8	0	0	0	0	0	0
E2F1	1869	NM_005225	hsa-miR-519a-3p	MIMAT0002869	1	1	1	0	0	1	0	0	1	1	1	1	8	0	0	0	0	0	0
E2F1	1869	NM_005225	hsa-miR-520h	MIMAT0002867	1	1	1	0	1	1	0	0	1	0	1	1	8	0	0	0	0	0	0
E2F1	1869	NM_005225	hsa-miR-1258	MIMAT0005909	1	1	1	0	0	1	0	0	1	1	1	1	8	0	0	0	0	0	0
E2F1	1869	NM_005225	hsa-miR-637	MIMAT0003307	1	1	1	0	0	1	0	0	1	1	1	1	8	0	0	0	0	0	0
E2F1	1869	NM_005225	hsa-miR-1225-3p	MIMAT0005573	0	1	1	1	0	1	0	1	1	0	1	1	8	0	0	0	0	0	0
E2F1	1869	NM_005225	hsa-miR-520d-3p	MIMAT0002856	1	1	1	0	0	1	0	0	1	1	1	1	8	0	0	0	0	0	0
E2F1	1869	NM_005225	hsa-miR-373-3p	MIMAT0000726	1	1	1	0	0	1	0	0	1	1	1	1	8	0	0	0	0	0	0
E2F1	1869	NM_005225	hsa-miR-1299	MIMAT0005887	1	1	1	0	0	1	0	0	1	1	1	1	8	1.26749	0	0	0	0	0
E2F1	1869	NM_005225	hsa-miR-548d-3p	MIMAT0003323	1	1	1	0	1	1	0	0	1	0	1	1	8	0	0	0	0	0	0
E2F1	1869	NM_005225	hsa-miR-520e	MIMAT0002825	1	1	1	0	0	1	0	0	1	1	1	1	8	0	0	0	0	0	0
E2F1	1869	NM_005225	hsa-miR-520a-3p	MIMAT0002834	1	1	1	0	0	1	0	0	1	1	1	1	8	0	0	0	0	0	0
E2F1	1869	NM_005225	hsa-miR-520b	MIMAT0002843	1	1	1	0	0	1	0	0	1	1	1	1	8	0	0	0	0	0	0
E2F1	1869	NM_005225	hsa-miR-520g-3p	MIMAT0002858	1	1	1	0	1	1	0	0	1	0	1	1	8	0	0	0	0	0	0
E2F1	1869	NM_005225	hsa-miR-29a-3p	MIMAT0000086	1	0	1	0	0	1	0	0	1	1	1	1	7	6.79039	12.794	14.8533	13.6634	12.9393	12.9393
E2F1	1869	NM_005225	hsa-miR-320a	MIMAT0000510	0	1	0	0	0	1	0	1	1	1	1	1	7	8.54439	11.9549	11.8461	11.9887	10.2594	11.8461
E2F1	1869	NM_005225	hsa-miR-197-3p	MIMAT0000227	1	1	1	0	0	1	0	0	1	0	1	1	7	4.54491	6.73974	7.45889	8.50077	8.6113	7.45889
E2F1	1869	NM_005225	hsa-miR-342-3p	MIMAT0000753	1	1	1	0	0	1	0	0	1	0	1	1	7	2.80355	7.29779	7.16994	7.45692	7.32742	7.29779
E2F1	1869	NM_005225	hsa-miR-320b	MIMAT0005792	0	1	0	0	0	1	0	1	1	1	1	1	7	2.65027	6.74802	5.67189	5.72291	4.3295	5.67189
E2F1	1869	NM_005225	hsa-miR-193b-3p	MIMAT0002819	1	0	1	1	0	1	0	0	1	0	1	1	7	4.51747	7.93517	3.42204	4.58178	4.50623	4.51747
E2F1	1869	NM_005225	hsa-miR-330-5p	MIMAT0004693	1	1	0	0	0	1	0	0	1	1	1	1	7	3.31793	4.23653	4.49311	4.23001	1.7663	4.23001
E2F1	1869	NM_005225	hsa-miR-9-3p	MIMAT0000442	0	1	1	0	1	1	0	1	0	0	1	1	7	0	5.26857	4.14245	3.59735	7.42871	4.14245
E2F1	1869	NM_005225	hsa-miR-320c	MIMAT0005793	0	1	0	0	0	1	0	1	1	1	1	1	7	0.434941	4.49465	3.75438	4.33956	2.50955	3.75438
E2F1	1869	NM_005225	hsa-miR-1976	MIMAT0009451	1	1	1	0	0	1	0	0	0	1	1	1	7	0.233799	3.06805	2.71226	0	2.48162	2.48162
E2F1	1869	NM_005225	hsa-miR-30b-3p	MIMAT0004589	1	1	1	0	0	1	0	0	0	1	1	1	7	0.692202	2.23057	2.3688	5.21999	2.64161	2.3688
E2F1	1869	NM_005225	hsa-miR-940	MIMAT0004983	0	0	1	1	0	1	0	0	1	1	1	1	7	0.121631	4.13909	2.16057	2.23301	3.45084	2.23301
E2F1	1869	NM_005225	hsa-miR-362-3p	MIMAT0004683	0	1	1	0	1	1	0	0	1	0	1	1	7	0.233799	1.79166	3.51257	2.23301	5.62218	2.23301
E2F1	1869	NM_005225	hsa-miR-146b-3p	MIMAT0004766	1	1	0	0	0	1	0	0	1	1	1	1	7	4.08078	1.50924	1.62412	1.31061	1.89891	1.62412
E2F1	1869	NM_005225	hsa-miR-3176	MIMAT0015053	1	1	1	0	0	1	0	1	0	0	1	1	7	1.21379	2.40837	0	2.44397	0	1.21379
E2F1	1869	NM_005225	hsa-miR-1268a	MIMAT0005922	0	1	1	0	0	1	0	0	1	1	1	1	7	0.121631	1.15773	1.62412	0	2.13236	1.15773
E2F1	1869	NM_005225	hsa-miR-33a-3p	MIMAT0004506	1	1	1	0	0	1	0	0	0	1	1	1	7	0.910456	0.692011	1.25602	1.68737	0	0.910456
E2F1	1869	NM_005225	hsa-miR-3192-5p	MIMAT0015076	1	1	1	0	0	1	0	0	0	1	1	1	7	0.434941	1.50924	1.62412	0	0	0.434941
E2F1	1869	NM_005225	hsa-miR-3138	MIMAT0015006	1	1	1	0	0	1	0	1	0	0	1	1	7	0.337873	1.15773	0	0.799279	0	0.337873
E2F1	1869	NM_005225	hsa-miR-3689a-3p	MIMAT0018118	1	1	1	0	0	1	0	0	0	1	1	1	7	0	0	1.62412	0	0.149484	0
E2F1	1869	NM_005225	hsa-miR-302a-3p	MIMAT0000684	0	1	1	0	0	1	0	0	1	1	1	1	7	0	0	0	0	0	0
E2F1	1869	NM_005225	hsa-miR-346	MIMAT0000773	1	1	0	1	0	1	0	0	1	0	1	1	7	0	2.56664	0	0	3.01725	0
E2F1	1869	NM_005225	hsa-miR-211-5p	MIMAT0000268	1	1	0	0	0	1	0	0	1	1	1	1	7	0	0	0	0	0	0
E2F1	1869	NM_005225	hsa-miR-3158-5p	MIMAT0019211	1	1	1	0	0	1	0	1	0	0	1	1	7	0	0	0	0	0	0
E2F1	1869	NM_005225	hsa-miR-548ap-3p	MIMAT0021038	1	1	1	0	1	1	0	0	0	0	1	1	7	0	0	0	0	0	0
E2F1	1869	NM_005225	hsa-miR-548p	MIMAT0005934	1	1	1	0	0	1	0	0	1	0	1	1	7	0.121631	0	0	0	0	0
E2F1	1869	NM_005225	hsa-miR-372-3p	MIMAT0000724	1	1	1	0	0	1	0	0	1	0	1	1	7	3.17068	0	0	0	0	0
E2F1	1869	NM_005225	hsa-miR-3943	MIMAT0018359	1	1	1	0	0	1	0	0	0	1	1	1	7	0	0	0	0	0	0
E2F1	1869	NM_005225	hsa-miR-3689b-3p	MIMAT0018181	1	1	1	0	0	1	0	0	0	1	1	1	7	0	0	0	0	0	0
E2F1	1869	NM_005225	hsa-miR-938	MIMAT0004981	1	1	0	0	0	1	0	0	1	1	1	1	7	0	0	0	0	0	0
E2F1	1869	NM_005225	hsa-miR-1298-5p	MIMAT0005800	1	1	0	0	0	1	0	1	1	0	1	1	7	0	0	0	0	0	0
E2F1	1869	NM_005225	hsa-miR-136-5p	MIMAT0000448	0	1	1	0	0	1	0	0	1	1	1	1	7	0	3.6662	0	0	3.6141	0
E2F1	1869	NM_005225	hsa-miR-1285-3p	MIMAT0005876	1	1	0	0	0	1	0	0	1	1	1	1	7	0.121631	0	0	0.799279	0	0
E2F1	1869	NM_005225	hsa-miR-4283	MIMAT0016914	0	1	1	0	0	1	0	1	0	1	1	1	7	0	0	0	0	0	0
E2F1	1869	NM_005225	hsa-miR-583	MIMAT0003248	1	1	1	0	0	1	0	0	1	0	1	1	7	0	0	0	0	0	0
E2F1	1869	NM_005225	hsa-miR-3151-5p	MIMAT0015024	1	1	1	0	0	1	0	0	0	1	1	1	7	0	0	0	0	0	0
E2F1	1869	NM_005225	hsa-miR-302c-3p	MIMAT0000717	0	1	1	0	0	1	0	0	1	1	1	1	7	0	0	0	0	0	0
E2F1	1869	NM_005225	hsa-miR-4722-5p	MIMAT0019836	1	1	1	0	0	1	0	1	0	0	1	1	7	0.233799	0	0	0	0	0
E2F1	1869	NM_005225	hsa-miR-609	MIMAT0003277	0	1	0	0	0	1	0	1	1	1	1	1	7	0	0	0	0	0	0
E2F1	1869	NM_005225	hsa-miR-548h-3p	MIMAT0022723	1	1	1	0	1	1	0	0	0	0	1	1	7	0	0	0	0	0	0
E2F1	1869	NM_005225	hsa-miR-377-3p	MIMAT0000730	0	1	1	0	0	1	0	0	1	1	1	1	7	0	3.5945	0	0	1.27456	0
E2F1	1869	NM_005225	hsa-miR-762	MIMAT0010313	1	1	1	0	0	1	0	0	0	1	1	1	7	0	0	0	0	0	0
E2F1	1869	NM_005225	hsa-miR-3678-3p	MIMAT0018103	1	1	1	0	0	1	0	0	0	1	1	1	7	0	0	0	0	3.03657	0
E2F1	1869	NM_005225	hsa-miR-1182	MIMAT0005827	0	1	1	0	0	1	0	0	1	1	1	1	7	0	0	0	0	0	0
E2F1	1869	NM_005225	hsa-miR-548t-3p	MIMAT0022730	1	1	1	0	1	1	0	0	0	0	1	1	7	0	0	0	0	0	0
E2F1	1869	NM_005225	hsa-miR-4269	MIMAT0016897	1	1	1	0	0	1	0	0	0	1	1	1	7	0	0	0	0	0	0
E2F1	1869	NM_005225	hsa-miR-548aa	MIMAT0018447	1	1	1	0	1	1	0	0	0	0	1	1	7	0	0	0	0	0	0
E2F1	1869	NM_005225	hsa-miR-193a-3p	MIMAT0000459	1	0	1	1	0	1	0	0	1	0	1	1	7	0.121631	0	0	2.23301	0	0
E2F1	1869	NM_005225	hsa-miR-143-5p	MIMAT0004599	1	1	1	0	0	1	0	0	0	1	1	1	7	1.50957	0	0	1.31061	0	0
E2F1	1869	NM_005225	hsa-miR-1178-3p	MIMAT0005823	1	1	1	0	0	1	0	0	1	0	1	1	7	0.337873	0	0	0	0	0
E2F1	1869	NM_005225	hsa-miR-632	MIMAT0003302	1	1	1	0	0	1	0	0	1	0	1	1	7	0.525888	0	0	0	0	0
E2F1	1869	NM_005225	hsa-miR-1286	MIMAT0005877	1	1	0	0	0	1	0	0	1	1	1	1	7	0	0	0	0	0	0
E2F1	1869	NM_005225	hsa-miR-548z	MIMAT0018446	1	1	1	0	1	1	0	0	0	0	1	1	7	0	0	0	0	0	0
E2F1	1869	NM_005225	hsa-miR-650	MIMAT0003320	0	1	1	0	0	1	0	0	1	1	1	1	7	0	0	0	0	0	0
E2F1	1869	NM_005225	hsa-miR-1224-3p	MIMAT0005459	1	1	1	0	0	1	0	0	1	0	1	1	7	0	0	0	0	0	0
E2F1	1869	NM_005225	hsa-miR-223-3p	MIMAT0000280	1	1	0	0	0	1	0	0	1	1	1	1	7	0	0	0	0	0	0
E2F1	1869	NM_005225	hsa-miR-548ac	MIMAT0018938	1	1	1	0	1	1	0	0	0	0	1	1	7	0	0	0	0	0	0
E2F1	1869	NM_005225	hsa-miR-148b-3p	MIMAT0000759	0	1	1	0	0	1	0	0	1	0	1	1	6	10.7054	10.2791	10.1356	10.6904	10.7578	10.6904
E2F1	1869	NM_005225	hsa-miR-140-3p	MIMAT0004597	1	0	1	0	0	1	0	0	1	0	1	1	6	9.50888	9.21074	9.43113	9.04452	8.30311	9.21074
E2F1	1869	NM_005225	hsa-miR-181a-5p	MIMAT0000256	0	1	1	0	0	1	0	0	1	0	1	1	6	2.94209	10.2596	9.32113	8.24324	8.89914	8.89914
E2F1	1869	NM_005225	hsa-miR-181b-5p	MIMAT0000257	0	1	1	0	0	1	0	0	1	0	1	1	6	2.36017	10.0436	9.12164	8.66763	8.11936	8.66763
E2F1	1869	NM_005225	hsa-miR-484	MIMAT0002174	0	0	1	0	0	1	0	0	1	1	1	1	6	4.96216	8.28468	8.87947	8.76167	8.48775	8.48775
E2F1	1869	NM_005225	hsa-miR-185-5p	MIMAT0000455	1	1	0	0	0	1	0	0	1	0	1	1	6	8.34807	8.52059	8.3846	8.32211	9.07386	8.3846
E2F1	1869	NM_005225	hsa-miR-152-3p	MIMAT0000438	0	1	1	0	0	1	0	0	1	0	1	1	6	5.98765	7.97807	8.64191	9.47046	7.66201	7.97807
E2F1	1869	NM_005225	hsa-miR-671-5p	MIMAT0003880	1	1	0	0	0	1	0	0	1	1	1	0	6	3.84504	5.75317	8.29816	5.89429	4.46404	5.75317
E2F1	1869	NM_005225	hsa-miR-148a-3p	MIMAT0000243	0	1	1	0	0	1	0	0	1	0	1	1	6	19.5856	5.42144	3.11037	2.93774	4.73637	4.73637
E2F1	1869	NM_005225	hsa-miR-181d-5p	MIMAT0002821	0	1	1	0	0	1	0	0	1	0	1	1	6	1.55346	7.01157	4.73794	4.23001	3.49342	4.23001
E2F1	1869	NM_005225	hsa-miR-1275	MIMAT0005929	0	1	1	0	0	1	0	0	1	0	1	1	6	1.7549	2.95808	3.96142	3.68299	3.5617	3.5617
E2F1	1869	NM_005225	hsa-miR-2116-3p	MIMAT0011161	0	1	1	0	0	1	0	0	0	1	1	1	6	0.337873	5.75317	3.42204	2.23301	4.88235	3.42204
E2F1	1869	NM_005225	hsa-miR-194-3p	MIMAT0004671	1	0	1	0	0	1	0	0	0	1	1	1	6	4.02731	7.32019	3.42204	2.44397	2.61615	3.42204
E2F1	1869	NM_005225	hsa-miR-320d	MIMAT0006764	0	1	0	0	0	1	0	1	1	0	1	1	6	0.233799	4.13909	3.59776	3.30492	1.981	3.30492
E2F1	1869	NM_005225	hsa-miR-181c-5p	MIMAT0000258	0	1	1	0	0	1	0	0	1	0	1	1	6	0.121631	4.9899	2.98947	1.31061	4.1724	2.98947
E2F1	1869	NM_005225	hsa-miR-17-3p	MIMAT0000071	1	0	1	0	0	1	0	0	0	1	1	1	6	0.910456	2.95808	5.0107	3.76383	0	2.95808
E2F1	1869	NM_005225	hsa-miR-1229-3p	MIMAT0005584	1	0	1	0	0	1	0	0	1	0	1	1	6	0.121631	1.15773	2.55072	4.04831	2.50955	2.50955
E2F1	1869	NM_005225	hsa-miR-10b-3p	MIMAT0004556	0	1	1	0	0	1	0	0	0	1	1	1	6	0.233799	2.40837	4.53691	4.44138	1.06469	2.40837
E2F1	1869	NM_005225	hsa-miR-5094	MIMAT0021086	1	1	1	0	0	1	0	0	0	0	1	1	6	0.61144	1.15773	2.55072	1.98584	2.16785	1.98584
E2F1	1869	NM_005225	hsa-miR-1343-3p	MIMAT0019776	1	1	1	0	0	1	0	0	0	0	1	1	6	0.692202	0	2.55072	3.5063	1.67059	1.67059
E2F1	1869	NM_005225	hsa-miR-499a-5p	MIMAT0002870	1	1	0	0	0	1	0	0	1	0	1	1	6	1.21379	3.35516	3.11037	0	0.52275	1.21379
E2F1	1869	NM_005225	hsa-miR-204-5p	MIMAT0000265	1	1	0	0	0	1	0	0	1	0	1	1	6	1.21379	1.79166	0	1.31061	0	1.21379
E2F1	1869	NM_005225	hsa-miR-3922-3p	MIMAT0018197	1	1	1	0	0	1	0	0	0	0	1	1	6	0	0.692011	0.76059	0.799279	0	0.692011
E2F1	1869	NM_005225	hsa-miR-1914-3p	MIMAT0007890	0	1	1	0	0	1	0	0	0	1	1	1	6	0.525888	1.50924	0	3.19259	0	0.525888
E2F1	1869	NM_005225	hsa-miR-4665-5p	MIMAT0019739	1	1	1	0	0	1	0	0	0	0	1	1	6	0.434941	0.692011	0.76059	0	0	0.434941
E2F1	1869	NM_005225	hsa-miR-4717-3p	MIMAT0019830	1	1	1	0	0	1	0	0	0	0	1	1	6	0.233799	0	1.62412	0	3.14738	0.233799
E2F1	1869	NM_005225	hsa-miR-939-5p	MIMAT0004982	1	0	0	0	0	1	0	0	1	1	1	1	6	0.233799	2.23057	0	1.68737	0	0.233799
E2F1	1869	NM_005225	hsa-miR-150-5p	MIMAT0000451	1	1	0	0	0	1	0	0	1	0	1	1	6	0.121631	0	1.25602	0	0.819022	0.121631
E2F1	1869	NM_005225	hsa-miR-2355-5p	MIMAT0016895	0	0	1	0	1	1	0	0	0	1	1	1	6	0.121631	0	1.62412	1.98584	0	0.121631
E2F1	1869	NM_005225	hsa-miR-571	MIMAT0003236	0	1	1	0	0	1	0	0	1	0	1	1	6	0	0	0	0	0	0
E2F1	1869	NM_005225	hsa-miR-4469	MIMAT0018996	0	1	1	0	0	1	0	1	0	0	1	1	6	0	0	1.25602	0	0	0
E2F1	1869	NM_005225	hsa-miR-3180-3p	MIMAT0015058	1	1	0	0	0	1	0	0	0	1	1	1	6	0	0	0	0	0	0
E2F1	1869	NM_005225	hsa-miR-567	MIMAT0003231	0	0	1	0	0	1	0	0	1	1	1	1	6	0	0	0	0	0	0
E2F1	1869	NM_005225	hsa-miR-297	MIMAT0004450	0	0	1	0	0	1	0	0	1	1	1	1	6	0	0	0	0	0	0
E2F1	1869	NM_005225	hsa-miR-5698	MIMAT0022491	1	1	1	0	0	1	0	0	0	0	1	1	6	0	0	0	0	0	0
E2F1	1869	NM_005225	hsa-miR-4505	MIMAT0019041	1	1	1	0	0	1	0	0	0	0	1	1	6	0	0	0	0	0	0
E2F1	1869	NM_005225	hsa-miR-4287	MIMAT0016917	1	1	0	0	0	1	0	1	0	0	1	1	6	0	0	0	0	0	0
E2F1	1869	NM_005225	hsa-miR-2278	MIMAT0011778	1	0	1	0	0	1	0	0	0	1	1	1	6	0.121631	0	0	0.799279	0	0
E2F1	1869	NM_005225	hsa-miR-548as-3p	MIMAT0022268	1	1	1	0	0	1	0	0	0	0	1	1	6	0	0	0	0	0	0
E2F1	1869	NM_005225	hsa-miR-920	MIMAT0004970	1	0	0	0	0	1	0	0	1	1	1	1	6	0	0	0	0	0	0
E2F1	1869	NM_005225	hsa-miR-3675-5p	MIMAT0018098	1	0	1	0	0	1	0	0	0	1	1	1	6	0	0	0	0	0	0
E2F1	1869	NM_005225	hsa-miR-1231	MIMAT0005586	1	1	0	0	0	1	0	0	1	1	1	0	6	0	0	0	0	0	0
E2F1	1869	NM_005225	hsa-miR-4757-5p	MIMAT0019901	1	1	1	0	0	1	0	0	0	0	1	1	6	0	0	0	0.799279	0	0
E2F1	1869	NM_005225	hsa-miR-4312	MIMAT0016864	0	1	1	0	0	1	0	0	0	1	1	1	6	0	0	0	0	0	0
E2F1	1869	NM_005225	hsa-miR-642a-5p	MIMAT0003312	1	1	0	0	0	1	0	0	1	1	1	0	6	0	0	0	0	0	0
E2F1	1869	NM_005225	hsa-miR-509-3-5p	MIMAT0004975	0	0	1	0	0	1	0	0	1	1	1	1	6	0.525888	0	0	0	0	0
E2F1	1869	NM_005225	hsa-miR-1207-3p	MIMAT0005872	0	1	1	0	0	1	0	0	1	0	1	1	6	0	0	0	0	0	0
E2F1	1869	NM_005225	hsa-miR-598-3p	MIMAT0003266	0	1	1	0	0	1	0	0	1	0	1	1	6	0	0	0	0	4.47824	0
E2F1	1869	NM_005225	hsa-miR-302b-3p	MIMAT0000715	0	1	1	0	0	1	0	0	1	0	1	1	6	0	0	0	0	0	0
E2F1	1869	NM_005225	hsa-miR-3155a	MIMAT0015029	1	0	1	0	0	1	0	0	0	1	1	1	6	0	0	0	0	0	0
E2F1	1869	NM_005225	hsa-miR-4685-3p	MIMAT0019772	1	1	0	0	0	1	0	1	0	0	1	1	6	0.233799	0	1.25602	0	0	0
E2F1	1869	NM_005225	hsa-miR-1205	MIMAT0005869	0	0	1	0	0	1	0	0	1	1	1	1	6	0	0	0	0	0	0
E2F1	1869	NM_005225	hsa-miR-4518	MIMAT0019055	1	1	1	0	0	1	0	0	0	0	1	1	6	0	0	0	0	0	0
E2F1	1869	NM_005225	hsa-miR-3126-5p	MIMAT0014989	1	1	1	0	0	1	0	0	0	0	1	1	6	0	3.06805	1.25602	0	0	0
E2F1	1869	NM_005225	hsa-miR-4795-5p	MIMAT0019968	1	1	1	0	0	1	0	0	0	0	1	1	6	0	0	0	0	0	0
E2F1	1869	NM_005225	hsa-miR-4498	MIMAT0019033	1	1	1	0	0	1	0	0	0	0	1	1	6	0.692202	0	0	2.93774	0	0
E2F1	1869	NM_005225	hsa-miR-1587	MIMAT0019077	1	1	1	0	0	1	0	0	0	0	1	1	6	0	0	0	0	0	0
E2F1	1869	NM_005225	hsa-miR-4313	MIMAT0016865	1	1	1	0	0	1	0	0	0	0	1	1	6	0	0	0	0	0	0
E2F1	1869	NM_005225	hsa-miR-211-3p	MIMAT0022694	1	1	1	0	0	1	0	0	0	0	1	1	6	0	0	0	0	0	0
E2F1	1869	NM_005225	hsa-miR-3939	MIMAT0018355	0	1	1	0	0	1	0	0	0	1	1	1	6	0.121631	0	0	0	3.98618	0
E2F1	1869	NM_005225	hsa-miR-3689c	MIMAT0019007	1	1	1	0	0	1	0	0	0	0	1	1	6	0	0	1.25602	0	0	0
E2F1	1869	NM_005225	hsa-miR-3649	MIMAT0018069	1	1	0	0	0	1	0	0	0	1	1	1	6	0	0	0	0	0	0
E2F1	1869	NM_005225	hsa-miR-6165	MIMAT0024782	1	0	1	0	0	1	0	1	0	0	1	1	6	0	0	0	0	0	0
E2F1	1869	NM_005225	hsa-miR-3667-3p	MIMAT0018090	0	1	1	0	0	1	0	0	0	1	1	1	6	0	0	0	0	0	0
E2F1	1869	NM_005225	hsa-miR-4276	MIMAT0016904	0	1	1	0	0	1	0	0	0	1	1	1	6	0	0	0	0	0	0
E2F1	1869	NM_005225	hsa-miR-4459	MIMAT0018981	0	1	1	0	0	1	0	1	0	0	1	1	6	0	0	0	0	0	0
E2F1	1869	NM_005225	hsa-miR-1324	MIMAT0005956	1	1	0	0	0	1	0	0	1	0	1	1	6	0	0	0	0	0	0
E2F1	1869	NM_005225	hsa-miR-187-3p	MIMAT0000262	0	0	1	0	0	1	0	0	1	1	1	1	6	0.692202	0	0	0	4.47824	0
E2F1	1869	NM_005225	hsa-miR-3142	MIMAT0015011	0	1	1	0	0	1	0	0	0	1	1	1	6	0	0	0	0	0	0
E2F1	1869	NM_005225	hsa-miR-4429	MIMAT0018944	1	1	0	0	0	1	0	1	0	0	1	1	6	0	0	0	0	0	0
E2F1	1869	NM_005225	hsa-miR-4292	MIMAT0016919	1	1	1	0	0	1	0	0	0	0	1	1	6	0	0	0	0	0	0
E2F1	1869	NM_005225	hsa-miR-622	MIMAT0003291	0	1	1	0	0	1	0	0	1	0	1	1	6	0	0	0	0	0	0
E2F1	1869	NM_005225	hsa-miR-4314	MIMAT0016868	0	1	1	0	0	1	0	0	0	1	1	1	6	0	0	0	0	0	0
E2F1	1869	NM_005225	hsa-miR-518c-5p	MIMAT0002847	1	0	1	0	0	1	0	0	0	1	1	1	6	0	0	0	0	0	0
E2F1	1869	NM_005225	hsa-miR-520f-3p	MIMAT0002830	1	1	0	0	0	1	0	0	1	1	1	0	6	0	0	0	0	0	0
E2F1	1869	NM_005225	hsa-miR-4687-3p	MIMAT0019775	1	1	0	0	0	1	0	1	0	0	1	1	6	0.434941	0	0	0	0	0
E2F1	1869	NM_005225	hsa-miR-509-5p	MIMAT0004779	0	0	1	0	0	1	0	0	1	1	1	1	6	0	0	0	0	0	0
E2F1	1869	NM_005225	hsa-miR-512-3p	MIMAT0002823	1	1	0	0	0	1	0	0	1	1	1	0	6	0	0	0	0	0	0
E2F1	1869	NM_005225	hsa-miR-5001-5p	MIMAT0021021	1	1	1	0	0	1	0	0	0	0	1	1	6	0.768681	0	0	0	0	0
E2F1	1869	NM_005225	hsa-miR-412-3p	MIMAT0002170	0	1	1	0	0	1	0	0	1	0	1	1	6	0	1.15773	0	0	0	0
E2F1	1869	NM_005225	hsa-miR-4270	MIMAT0016900	0	1	1	0	0	1	0	0	0	1	1	1	6	0	0	0	0	0	0
E2F1	1869	NM_005225	hsa-miR-551b-5p	MIMAT0004794	0	1	1	0	1	1	0	0	0	0	1	1	6	0	0	2.85751	0.799279	0	0
E2F1	1869	NM_005225	hsa-miR-4446-3p	MIMAT0018965	1	1	1	0	0	1	0	0	0	0	1	1	6	0.121631	0	0	0	0	0
E2F1	1869	NM_005225	hsa-miR-4779	MIMAT0019938	1	1	1	0	0	1	0	0	0	0	1	1	6	0	0	0	2.79116	0	0
E2F1	1869	NM_005225	hsa-miR-1270	MIMAT0005924	1	1	0	0	0	1	0	0	1	1	1	0	6	0	0	0	0	5.62218	0
E2F1	1869	NM_005225	hsa-miR-3180	MIMAT0018178	1	1	0	0	0	1	0	0	0	1	1	1	6	0	0.692011	0	0	0	0
E2F1	1869	NM_005225	hsa-miR-4797-5p	MIMAT0019972	1	1	1	0	0	1	0	0	0	0	1	1	6	0.233799	0	0	0	0	0
E2F1	1869	NM_005225	hsa-miR-3679-3p	MIMAT0018105	1	1	0	0	0	1	0	0	0	1	1	1	6	0	0	0	0	0	0
E2F1	1869	NM_005225	hsa-miR-302d-3p	MIMAT0000718	0	1	1	0	0	1	0	0	1	0	1	1	6	0	0	0	0	0	0
E2F1	1869	NM_005225	hsa-miR-4667-3p	MIMAT0019744	1	1	1	0	0	1	0	0	0	0	1	1	6	0	0	0	0	0	0
E2F1	1869	NM_005225	hsa-miR-516b-5p	MIMAT0002859	0	1	1	0	0	1	0	0	1	0	1	1	6	0	0	0	0	0	0
E2F1	1869	NM_005225	hsa-miR-1915-3p	MIMAT0007892	1	1	0	1	0	1	0	0	0	1	1	0	6	0	0	1.91714	0	0	0
E2F1	1869	NM_005225	hsa-miR-4286	MIMAT0016916	1	1	1	0	0	1	0	0	0	0	1	1	6	0	0	0	0	0.284923	0
E2F1	1869	NM_005225	hsa-miR-423-5p	MIMAT0004748	1	0	0	0	0	1	0	0	1	1	1	0	5	8.12667	11.8796	11.8167	11.0903	12.2334	11.8167
E2F1	1869	NM_005225	hsa-miR-454-3p	MIMAT0003885	0	1	0	0	0	1	0	0	1	1	1	0	5	4.37795	9.62254	10.4603	10.3436	8.31553	9.62254
E2F1	1869	NM_005225	hsa-miR-221-5p	MIMAT0004568	1	1	0	0	0	1	0	0	0	0	1	1	5	5.34595	8.22063	10.8988	9.50173	7.2068	8.22063
E2F1	1869	NM_005225	hsa-miR-30c-2-3p	MIMAT0004550	1	1	0	0	0	1	0	0	0	1	1	0	5	0.121631	7.86072	7.82406	7.13097	7.35173	7.35173
E2F1	1869	NM_005225	hsa-miR-135b-5p	MIMAT0000758	0	1	0	0	0	1	0	0	1	1	1	0	5	7.29425	7.89096	7.25107	7.10793	3.5483	7.25107
E2F1	1869	NM_005225	hsa-miR-501-3p	MIMAT0004774	0	1	0	0	0	1	0	0	1	1	1	0	5	5.58149	6.75626	6.15203	5.61809	8.23731	6.15203
E2F1	1869	NM_005225	hsa-miR-130b-3p	MIMAT0000691	1	1	0	0	0	1	0	0	1	0	1	0	5	3.80928	5.99513	5.94002	6.40337	5.76225	5.94002
E2F1	1869	NM_005225	hsa-miR-29b-3p	MIMAT0000100	0	0	1	0	0	1	0	0	1	0	1	1	5	2.33524	5.12327	7.67522	6.5923	5.26067	5.26067
E2F1	1869	NM_005225	hsa-miR-29c-3p	MIMAT0000681	0	0	1	0	0	1	0	0	1	0	1	1	5	0.233799	5.01758	4.9793	4.66832	3.68928	4.66832
E2F1	1869	NM_005225	hsa-miR-1306-5p	MIMAT0022726	1	1	0	0	0	1	0	0	0	0	1	1	5	0.337873	4.57136	4.25162	4.70972	5.79949	4.57136
E2F1	1869	NM_005225	hsa-miR-641	MIMAT0003311	0	0	0	0	0	1	0	0	1	1	1	1	5	3.87129	4.93289	4.49311	4.11146	6.99841	4.49311
E2F1	1869	NM_005225	hsa-miR-3173-5p	MIMAT0019214	1	1	0	0	0	1	0	0	0	0	1	1	5	0.61144	4.84293	4.91436	4.44138	3.74907	4.44138
E2F1	1869	NM_005225	hsa-miR-301a-3p	MIMAT0000688	1	1	0	0	0	1	0	0	1	0	1	0	5	0.525888	3.97937	4.40131	4.66832	3.57498	3.97937
E2F1	1869	NM_005225	hsa-miR-130a-3p	MIMAT0000425	1	1	0	0	0	1	0	0	1	0	1	0	5	0.692202	4.28289	3.82675	5.82062	1.62025	3.82675
E2F1	1869	NM_005225	hsa-miR-324-3p	MIMAT0000762	1	0	0	0	0	1	0	0	1	1	1	0	5	0.434941	3.35516	4.49311	4.58178	3.67702	3.67702
E2F1	1869	NM_005225	hsa-miR-326	MIMAT0000756	1	0	0	0	0	1	0	0	1	0	1	1	5	1.31926	1.79166	3.22191	3.19259	3.45084	3.19259
E2F1	1869	NM_005225	hsa-miR-877-5p	MIMAT0004949	1	0	0	0	0	1	0	0	1	1	1	0	5	2.36017	2.23057	3.82675	3.07079	4.60014	3.07079
E2F1	1869	NM_005225	hsa-miR-628-5p	MIMAT0004809	0	0	0	0	0	1	0	0	1	1	1	1	5	0.434941	3.17024	2.3688	3.19259	0	2.3688
E2F1	1869	NM_005225	hsa-miR-30c-1-3p	MIMAT0004674	1	1	0	0	0	1	0	0	0	1	1	0	5	1.59606	2.56664	2.55072	2.23301	2.26935	2.26935
E2F1	1869	NM_005225	hsa-miR-532-3p	MIMAT0004780	1	0	0	0	0	1	0	0	1	0	1	1	5	1.36924	3.35516	1.25602	2.23301	6.43433	2.23301
E2F1	1869	NM_005225	hsa-miR-1268b	MIMAT0018925	0	1	1	0	0	1	0	0	0	0	1	1	5	0.434941	2.23057	2.55072	1.98584	2.56383	2.23057
E2F1	1869	NM_005225	hsa-miR-6511b-3p	MIMAT0025848	1	0	1	0	0	1	0	0	0	0	1	1	5	0.337873	1.79166	1.62412	1.31061	4.3058	1.62412
E2F1	1869	NM_005225	hsa-miR-149-3p	MIMAT0004609	1	0	0	0	0	1	0	0	0	1	1	1	5	0	1.50924	0	1.68737	2.48162	1.50924
E2F1	1869	NM_005225	hsa-miR-585-3p	MIMAT0003250	0	1	0	0	0	1	0	0	1	1	1	0	5	0	4.49465	3.42204	0	1.33824	1.33824
E2F1	1869	NM_005225	hsa-miR-4443	MIMAT0018961	1	1	0	0	0	1	0	0	0	0	1	1	5	0.233799	1.15773	2.3688	1.31061	3.36172	1.31061
E2F1	1869	NM_005225	hsa-miR-301b	MIMAT0004958	1	1	0	0	0	1	0	0	1	0	1	0	5	1.09999	2.23057	0	2.44397	0	1.09999
E2F1	1869	NM_005225	hsa-miR-6511a-3p	MIMAT0025479	1	0	1	0	0	1	0	0	0	0	1	1	5	0	1.15773	0.76059	0.799279	2.36417	0.799279
E2F1	1869	NM_005225	hsa-miR-1303	MIMAT0005891	0	1	0	0	0	1	0	0	1	1	1	0	5	0.434941	2.02774	0.76059	0	2.66663	0.76059
E2F1	1869	NM_005225	hsa-miR-4755-5p	MIMAT0019895	0	1	1	0	0	1	0	0	0	0	1	1	5	0.525888	0	1.25602	0	0.819022	0.525888
E2F1	1869	NM_005225	hsa-miR-103a-2-5p	MIMAT0009196	1	1	0	0	0	1	0	0	0	1	1	0	5	0.337873	0	0	2.23301	1.67059	0.337873
E2F1	1869	NM_005225	hsa-miR-139-3p	MIMAT0004552	1	0	0	0	0	1	0	0	0	1	1	1	5	0.233799	0	2.3688	2.23301	0	0.233799
E2F1	1869	NM_005225	hsa-miR-1291	MIMAT0005881	0	0	1	0	0	1	0	0	1	0	1	1	5	0.434941	0.692011	0	0	0.149484	0.149484
E2F1	1869	NM_005225	hsa-miR-3617-5p	MIMAT0017997	0	1	0	0	0	1	0	0	0	1	1	1	5	0	0	1.91714	2.23301	0.149484	0.149484
E2F1	1869	NM_005225	hsa-miR-296-5p	MIMAT0000690	1	1	0	0	0	1	0	0	1	0	1	0	5	0	0	2.71226	2.79116	0.149484	0.149484
E2F1	1869	NM_005225	hsa-miR-1228-3p	MIMAT0005583	0	1	0	0	0	1	0	0	1	1	1	0	5	0.121631	3.43943	0	3.76383	0	0.121631
E2F1	1869	NM_005225	hsa-miR-5591-5p	MIMAT0022301	1	1	0	0	0	1	0	0	0	0	1	1	5	0	0	0	0	0	0
E2F1	1869	NM_005225	hsa-miR-4441	MIMAT0018959	1	0	1	0	0	1	0	0	0	0	1	1	5	0	0	0	0	0	0
E2F1	1869	NM_005225	hsa-miR-208b-3p	MIMAT0004960	0	1	0	0	0	1	0	0	1	0	1	1	5	0	0	0	0	0	0
E2F1	1869	NM_005225	hsa-miR-5193	MIMAT0021124	0	1	1	0	0	1	0	0	0	0	1	1	5	0	0	0	0	0	0
E2F1	1869	NM_005225	hsa-miR-4257	MIMAT0016878	0	0	1	0	0	1	0	0	0	1	1	1	5	0	0	0	0	0	0
E2F1	1869	NM_005225	hsa-miR-4802-3p	MIMAT0019982	0	1	1	0	0	1	0	0	0	0	1	1	5	0	0	0	0	0	0
E2F1	1869	NM_005225	hsa-miR-4656	MIMAT0019723	1	1	0	0	0	1	0	0	0	0	1	1	5	0	0	0	0	0	0
E2F1	1869	NM_005225	hsa-miR-466	MIMAT0015002	1	1	0	0	0	1	0	0	0	1	1	0	5	0	0	0	0	0	0
E2F1	1869	NM_005225	hsa-miR-4728-5p	MIMAT0019849	1	1	0	0	0	1	0	0	0	0	1	1	5	0	0	0	0	0	0
E2F1	1869	NM_005225	hsa-miR-885-3p	MIMAT0004948	0	1	0	0	0	1	0	0	1	1	1	0	5	2.28404	0	0	0	0	0
E2F1	1869	NM_005225	hsa-miR-765	MIMAT0003945	0	1	0	0	0	1	0	0	1	1	1	0	5	0.692202	0	0	0	0	0
E2F1	1869	NM_005225	hsa-miR-604	MIMAT0003272	1	0	0	0	0	1	0	0	1	1	1	0	5	0	0	0	0	0	0
E2F1	1869	NM_005225	hsa-miR-298	MIMAT0004901	0	0	1	0	0	1	0	0	1	0	1	1	5	0	0	0	0	0	0
E2F1	1869	NM_005225	hsa-miR-612	MIMAT0003280	0	0	0	0	0	1	0	0	1	1	1	1	5	0	0	0	0	0	0
E2F1	1869	NM_005225	hsa-miR-4288	MIMAT0016918	0	1	1	0	0	1	0	0	0	0	1	1	5	0	0	0	0	0	0
E2F1	1869	NM_005225	hsa-miR-5189-5p	MIMAT0021120	1	1	0	0	0	1	0	0	0	0	1	1	5	0.61144	0	0	0	0	0
E2F1	1869	NM_005225	hsa-miR-5194	MIMAT0021125	0	1	1	0	0	1	0	0	0	0	1	1	5	0	0	0	0	0	0
E2F1	1869	NM_005225	hsa-miR-4643	MIMAT0019703	0	1	1	0	0	1	0	0	0	0	1	1	5	0	0	0	0	0	0
E2F1	1869	NM_005225	hsa-miR-4648	MIMAT0019710	1	0	1	0	0	1	0	0	0	0	1	1	5	0	0	0	0	0	0
E2F1	1869	NM_005225	hsa-miR-4698	MIMAT0019793	1	1	0	0	0	1	0	0	0	0	1	1	5	0	0	0	0	0	0
E2F1	1869	NM_005225	hsa-miR-4657	MIMAT0019724	0	1	1	0	0	1	0	0	0	0	1	1	5	0	0	0	0	0	0
E2F1	1869	NM_005225	hsa-miR-6501-3p	MIMAT0025459	1	0	1	0	0	1	0	0	0	0	1	1	5	0	0	0	0	0	0
E2F1	1869	NM_005225	hsa-miR-875-3p	MIMAT0004923	0	0	1	0	0	1	0	0	1	0	1	1	5	0	0	0	0	0	0
E2F1	1869	NM_005225	hsa-miR-3170	MIMAT0015045	0	1	0	0	0	1	0	0	0	1	1	1	5	0.910456	0	0	0	0	0
E2F1	1869	NM_005225	hsa-miR-5589-3p	MIMAT0022298	1	1	0	0	0	1	0	0	0	0	1	1	5	0	0	0	0	0	0
E2F1	1869	NM_005225	hsa-miR-299-3p	MIMAT0000687	0	1	0	0	0	1	0	0	1	1	1	0	5	0	3.6662	0	0	4.70047	0
E2F1	1869	NM_005225	hsa-miR-711	MIMAT0012734	1	1	0	0	0	1	0	0	0	1	1	0	5	0	0	0	0	0	0
E2F1	1869	NM_005225	hsa-miR-5572	MIMAT0022260	1	0	1	0	0	1	0	0	0	0	1	1	5	0	0	0	0	0	0
E2F1	1869	NM_005225	hsa-miR-4531	MIMAT0019070	1	0	1	0	0	1	0	0	0	0	1	1	5	0	0	0	0	0	0
E2F1	1869	NM_005225	hsa-miR-548at-3p	MIMAT0022278	1	1	0	0	0	1	0	0	0	0	1	1	5	0	0	0	0	0	0
E2F1	1869	NM_005225	hsa-miR-6515-5p	MIMAT0025486	1	0	1	0	0	1	0	0	0	0	1	1	5	1.21379	0	0	1.68737	0	0
E2F1	1869	NM_005225	hsa-miR-4690-5p	MIMAT0019779	0	1	1	0	0	1	0	0	0	0	1	1	5	0.337873	0	0	0	0	0
E2F1	1869	NM_005225	hsa-miR-4259	MIMAT0016880	0	1	1	0	0	1	0	0	0	0	1	1	5	0	0	0	0	0	0
E2F1	1869	NM_005225	hsa-miR-509-3p	MIMAT0002881	0	1	0	0	0	1	0	0	1	1	1	0	5	0	0	0	0	0	0
E2F1	1869	NM_005225	hsa-miR-3622a-5p	MIMAT0018003	1	1	0	0	0	1	0	0	0	1	1	0	5	0	0	0	0	0	0
E2F1	1869	NM_005225	hsa-miR-4444	MIMAT0018962	1	0	1	0	1	0	0	0	0	0	1	1	5	0.337873	0	0	0	0	0
E2F1	1869	NM_005225	hsa-miR-4510	MIMAT0019047	0	1	1	0	0	1	0	0	0	0	1	1	5	0	0	0	1.31061	0	0
E2F1	1869	NM_005225	hsa-miR-1827	MIMAT0006767	0	0	1	0	0	1	0	0	1	0	1	1	5	0	0	0	0	0	0
E2F1	1869	NM_005225	hsa-miR-4713-5p	MIMAT0019820	0	1	1	0	0	1	0	0	0	0	1	1	5	0.121631	0	0	0	0.819022	0
E2F1	1869	NM_005225	hsa-miR-6081	MIMAT0023706	1	0	1	0	0	1	0	0	0	0	1	1	5	0	0	0	0	0	0
E2F1	1869	NM_005225	hsa-miR-3155b	MIMAT0019012	1	0	1	0	0	1	0	0	0	0	1	1	5	0	0	0	0	0	0
E2F1	1869	NM_005225	hsa-miR-4773	MIMAT0019928	0	1	1	0	0	1	0	0	0	0	1	1	5	0	0	0	0	0	0
E2F1	1869	NM_005225	hsa-miR-4539	MIMAT0019082	1	0	1	0	0	1	0	0	0	0	1	1	5	0	0	0	0	0	0
E2F1	1869	NM_005225	hsa-miR-4685-5p	MIMAT0019771	0	1	1	0	0	1	0	0	0	0	1	1	5	0	0	0	0	0	0
E2F1	1869	NM_005225	hsa-miR-1913	MIMAT0007888	1	1	0	0	0	1	0	0	0	1	1	0	5	0	0	0	0	0	0
E2F1	1869	NM_005225	hsa-miR-4704-3p	MIMAT0019804	1	1	0	0	0	1	0	0	0	0	1	1	5	0	0	0	0	0	0
E2F1	1869	NM_005225	hsa-miR-4731-5p	MIMAT0019853	0	1	1	0	0	1	0	0	0	0	1	1	5	0	0	2.85751	0	2.02036	0
E2F1	1869	NM_005225	hsa-miR-5787	MIMAT0023252	1	0	1	0	0	1	0	0	0	0	1	1	5	0	0	0	0	0	0
E2F1	1869	NM_005225	hsa-miR-3121-5p	MIMAT0019199	0	1	1	0	0	1	0	0	0	0	1	1	5	0	0	0	0	0	0
E2F1	1869	NM_005225	hsa-miR-1184	MIMAT0005829	0	0	0	0	0	1	0	0	1	1	1	1	5	0	0	0	0	0	0
E2F1	1869	NM_005225	hsa-miR-939-3p	MIMAT0022939	1	0	1	0	0	1	0	0	0	0	1	1	5	0.434941	0	0.76059	0	0	0
E2F1	1869	NM_005225	hsa-miR-1233-3p	MIMAT0005588	1	1	0	0	0	1	0	0	1	0	1	0	5	0	0	0	0	0	0
E2F1	1869	NM_005225	hsa-miR-5706	MIMAT0022500	1	1	0	0	0	1	0	0	0	0	1	1	5	0	0	0	0	0	0
E2F1	1869	NM_005225	hsa-miR-3187-5p	MIMAT0019216	1	1	0	0	0	1	0	0	0	0	1	1	5	0.121631	0	0	0.799279	0	0
E2F1	1869	NM_005225	hsa-miR-1245b-5p	MIMAT0019950	0	1	1	0	0	1	0	0	0	0	1	1	5	0	0	0	0	0	0
E2F1	1869	NM_005225	hsa-miR-3612	MIMAT0017989	0	1	1	0	0	1	0	0	0	0	1	1	5	0	0	0	0	0	0
E2F1	1869	NM_005225	hsa-miR-1227-5p	MIMAT0022941	1	0	1	0	0	1	0	0	0	0	1	1	5	0	0	0	0	0	0
E2F1	1869	NM_005225	hsa-miR-3160-3p	MIMAT0015034	1	1	0	0	0	1	0	0	0	1	1	0	5	0	0	0	0.799279	0	0
E2F1	1869	NM_005225	hsa-miR-4451	MIMAT0018973	0	1	1	0	0	1	0	0	0	0	1	1	5	0.233799	0	0	0	0	0
E2F1	1869	NM_005225	hsa-miR-4782-5p	MIMAT0019944	1	1	0	0	0	1	0	0	0	0	1	1	5	0	0	0	0	0	0
E2F1	1869	NM_005225	hsa-miR-892b	MIMAT0004918	0	1	0	0	0	1	0	0	1	1	1	0	5	0	0	0	0	0	0
E2F1	1869	NM_005225	hsa-miR-584-3p	MIMAT0022708	1	0	1	0	0	1	0	0	0	0	1	1	5	0.121631	0	0.76059	0	0	0
E2F1	1869	NM_005225	hsa-miR-3132	MIMAT0014997	0	0	1	0	0	1	0	0	0	1	1	1	5	0	0	0	0	0	0
E2F1	1869	NM_005225	hsa-miR-4491	MIMAT0019026	0	1	1	0	0	1	0	0	0	0	1	1	5	0	0	0	0	0	0
E2F1	1869	NM_005225	hsa-miR-3934-3p	MIMAT0022975	1	0	1	0	0	1	0	0	0	0	1	1	5	0	0	0	0	0	0
E2F1	1869	NM_005225	hsa-miR-197-5p	MIMAT0022691	0	1	1	0	0	1	0	0	0	0	1	1	5	0.337873	0	0	1.68737	0	0
E2F1	1869	NM_005225	hsa-miR-3658	MIMAT0018078	1	1	0	0	0	1	0	0	0	0	1	1	5	0	0	0	0	0	0
E2F1	1869	NM_005225	hsa-miR-3663-3p	MIMAT0018085	0	0	1	0	0	1	0	0	0	1	1	1	5	0	0	0	0	0	0
E2F1	1869	NM_005225	hsa-miR-5006-3p	MIMAT0021034	0	1	1	0	0	1	0	0	0	0	1	1	5	0.233799	0	0	0	0	0
E2F1	1869	NM_005225	hsa-miR-204-3p	MIMAT0022693	1	1	0	0	0	1	0	0	0	0	1	1	5	0	0	0	0	0	0
E2F1	1869	NM_005225	hsa-miR-208a-3p	MIMAT0000241	0	1	0	0	0	1	0	0	1	0	1	1	5	0	0	0	0	0	0
E2F1	1869	NM_005225	hsa-miR-1207-5p	MIMAT0005871	0	0	0	0	0	1	0	1	1	1	1	0	5	0	0	0	0	0	0
E2F1	1869	NM_005225	hsa-miR-4650-5p	MIMAT0019713	1	0	1	0	0	1	0	0	0	0	1	1	5	0	0	0	0	0	0
E2F1	1869	NM_005225	hsa-miR-4262	MIMAT0016894	0	1	1	0	0	1	0	0	0	0	1	1	5	0	0	0	0	0	0
E2F1	1869	NM_005225	hsa-miR-490-5p	MIMAT0004764	1	1	0	0	0	1	0	0	1	0	1	0	5	0	0	0	0	0	0
E2F1	1869	NM_005225	hsa-miR-4284	MIMAT0016915	0	0	1	0	0	1	0	0	0	1	1	1	5	0.233799	0	0	0	0	0
E2F1	1869	NM_005225	hsa-miR-575	MIMAT0003240	0	1	0	0	0	1	0	0	1	0	1	1	5	0	0	0	0	0	0
E2F1	1869	NM_005225	hsa-miR-92a-2-5p	MIMAT0004508	0	1	1	0	0	1	0	0	0	0	1	1	5	0	0	0	0	0	0
E2F1	1869	NM_005225	hsa-miR-4492	MIMAT0019027	0	1	1	0	0	1	0	0	0	0	1	1	5	0	0	0	0	0	0
E2F1	1869	NM_005225	hsa-miR-3919	MIMAT0018193	1	1	0	0	0	1	0	0	0	1	1	0	5	0	0	0	0	0	0
E2F1	1869	NM_005225	hsa-miR-4723-5p	MIMAT0019838	1	0	1	0	0	1	0	0	0	0	1	1	5	0	0	0	0	0	0
E2F1	1869	NM_005225	hsa-miR-4300	MIMAT0016853	1	0	0	0	0	1	0	0	0	1	1	1	5	0	0	0	0	0	0
E2F1	1869	NM_005225	hsa-miR-345-3p	MIMAT0022698	1	0	1	0	0	1	0	0	0	0	1	1	5	0	0	1.25602	0	0	0
E2F1	1869	NM_005225	hsa-miR-623	MIMAT0003292	0	0	0	0	0	1	0	0	1	1	1	1	5	0	0	0	0	0	0
E2F1	1869	NM_005225	hsa-miR-4321	MIMAT0016874	0	0	1	0	0	1	0	0	0	1	1	1	5	0	0	0	0	0	0
E2F1	1869	NM_005225	hsa-miR-4327	MIMAT0016889	1	1	0	0	0	1	0	0	0	1	1	0	5	0	0	0	0	0	0
E2F1	1869	NM_005225	hsa-miR-2115-3p	MIMAT0011159	0	0	1	0	0	1	0	0	0	1	1	1	5	0	0	0	0	0	0
E2F1	1869	NM_005225	hsa-miR-3941	MIMAT0018357	0	1	1	0	0	1	0	0	0	0	1	1	5	0	1.15773	0	0	0	0
E2F1	1869	NM_005225	hsa-miR-378g	MIMAT0018937	0	1	1	0	0	1	0	0	0	0	1	1	5	0.121631	0	0	0	0.149484	0
E2F1	1869	NM_005225	hsa-miR-4793-5p	MIMAT0019965	0	1	1	0	0	1	0	0	0	0	1	1	5	0	0	0	0	0	0
E2F1	1869	NM_005225	hsa-miR-4418	MIMAT0018930	1	0	1	0	0	1	0	0	0	0	1	1	5	0	0	0	0	0	0
E2F1	1869	NM_005225	hsa-miR-4761-5p	MIMAT0019908	1	0	1	0	0	1	0	0	0	0	1	1	5	0.121631	0	0	0	0	0
E2F1	1869	NM_005225	hsa-miR-3150a-3p	MIMAT0015023	0	1	1	0	0	1	0	0	0	0	1	1	5	0	0	0	0	0	0
E2F1	1869	NM_005225	hsa-miR-6129	MIMAT0024613	1	0	1	0	0	1	0	0	0	0	1	1	5	0	0	0	0	0	0
E2F1	1869	NM_005225	hsa-miR-624-3p	MIMAT0004807	0	0	1	0	0	1	0	0	1	0	1	1	5	0.121631	0	0	0.799279	0	0
E2F1	1869	NM_005225	hsa-miR-660-3p	MIMAT0022711	0	1	1	0	0	1	0	0	0	0	1	1	5	0.233799	0.692011	0	0	0	0
E2F1	1869	NM_005225	hsa-miR-4256	MIMAT0016877	1	0	1	0	0	1	0	0	0	0	1	1	5	0	0	0	0	0	0
E2F1	1869	NM_005225	hsa-miR-3620-5p	MIMAT0022967	1	0	1	0	0	1	0	0	0	0	1	1	5	0.121631	1.15773	0	0	0	0
E2F1	1869	NM_005225	hsa-miR-24-3p	MIMAT0000080	1	0	0	0	0	1	0	0	1	0	1	0	4	7.88664	12.2866	11.1666	13.0343	13.0179	12.2866
E2F1	1869	NM_005225	hsa-miR-340-5p	MIMAT0004692	0	1	0	0	0	1	0	0	1	0	1	0	4	7.94085	8.64781	8.56995	7.9119	9.58546	8.56995
E2F1	1869	NM_005225	hsa-miR-193a-5p	MIMAT0004614	0	0	0	0	0	1	0	0	1	1	1	0	4	1.31926	7.84149	6.04992	9.48394	10.6453	7.84149
E2F1	1869	NM_005225	hsa-miR-574-3p	MIMAT0003239	0	1	0	0	0	1	0	0	1	0	1	0	4	4.58247	7.18637	8.50802	8.38095	7.31165	7.31165
E2F1	1869	NM_005225	hsa-miR-18a-5p	MIMAT0000072	0	0	0	0	0	1	0	0	1	1	1	0	4	2.38468	7.06561	9.10537	8.0063	4.86083	7.06561
E2F1	1869	NM_005225	hsa-miR-500a-3p	MIMAT0002871	1	1	0	0	0	0	0	0	0	1	1	0	4	5.55475	6.60938	5.83867	6.58119	8.05981	6.58119
E2F1	1869	NM_005225	hsa-miR-409-3p	MIMAT0001639	0	1	0	0	0	1	0	0	1	0	1	0	4	1.31926	10.2883	0	5.89429	11.6281	5.89429
E2F1	1869	NM_005225	hsa-miR-660-5p	MIMAT0003338	0	0	0	0	0	1	0	0	1	1	1	0	4	3.18471	6.32919	4.88076	5.43273	7.73332	5.43273
E2F1	1869	NM_005225	hsa-miR-502-3p	MIMAT0004775	0	1	0	0	0	1	0	0	1	0	1	0	4	4.0195	5.37939	5.71066	5.19105	6.70579	5.37939
E2F1	1869	NM_005225	hsa-miR-1292-5p	MIMAT0005943	0	0	0	0	0	1	0	0	1	1	1	0	4	3.60542	4.84293	5.15822	4.11146	4.66986	4.66986
E2F1	1869	NM_005225	hsa-miR-3158-3p	MIMAT0015032	0	1	0	0	0	1	0	0	0	1	1	0	4	6.13216	4.67927	4.49311	3.40912	2.30165	4.49311
E2F1	1869	NM_005225	hsa-miR-1254	MIMAT0005905	0	1	0	0	0	1	0	0	1	0	1	0	4	1.59606	3.97937	3.6782	0	4.79428	3.6782
E2F1	1869	NM_005225	hsa-miR-1296-5p	MIMAT0005794	1	0	0	0	0	0	0	0	1	1	1	0	4	1.79202	3.6662	0.76059	4.66832	3.8617	3.6662
E2F1	1869	NM_005225	hsa-miR-651-5p	MIMAT0003321	0	1	0	0	0	1	0	0	1	0	1	0	4	3.93075	3.5945	4.53691	0	0	3.5945
E2F1	1869	NM_005225	hsa-miR-212-5p	MIMAT0022695	1	0	1	0	0	0	0	0	0	0	1	1	4	1.36924	4.64419	3.32544	0.799279	3.36172	3.32544
E2F1	1869	NM_005225	hsa-miR-185-3p	MIMAT0004611	0	1	0	0	0	1	0	0	0	1	1	0	4	3.00668	0	2.98947	4.39137	3.92528	3.00668
E2F1	1869	NM_005225	hsa-miR-328-3p	MIMAT0000752	1	0	0	0	0	1	0	0	1	0	1	0	4	2.11857	4.28289	5.34229	2.93774	2.85257	2.93774
E2F1	1869	NM_005225	hsa-miR-145-3p	MIMAT0004601	0	0	0	0	0	1	0	0	0	1	1	1	4	2.85707	4.49465	0.76059	2.62798	0	2.62798
E2F1	1869	NM_005225	hsa-miR-34b-5p	MIMAT0000685	0	0	0	0	0	1	0	0	1	1	1	0	4	0	3.79973	0	4.33956	2.26935	2.26935
E2F1	1869	NM_005225	hsa-miR-184	MIMAT0000454	0	0	0	0	0	1	0	0	1	1	1	0	4	4.87403	0	1.91714	0	2.2363	1.91714
E2F1	1869	NM_005225	hsa-miR-7976	MIMAT0031179	1	0	1	0	0	0	0	0	0	0	1	1	4	1.15801	1.79166	0	1.98584	2.16785	1.79166
E2F1	1869	NM_005225	hsa-miR-500b-3p	MIMAT0027032	1	0	1	0	0	0	0	0	0	0	1	1	4	1.36924	2.02774	1.62412	0.799279	3.72545	1.62412
E2F1	1869	NM_005225	hsa-miR-548ay-3p	MIMAT0025453	1	0	0	0	0	1	0	0	0	0	1	1	4	0	1.15773	1.62412	2.93774	2.50955	1.62412
E2F1	1869	NM_005225	hsa-miR-1237-3p	MIMAT0005592	0	1	0	0	0	0	0	0	1	1	1	0	4	0.121631	0	3.11037	1.31061	2.33325	1.31061
E2F1	1869	NM_005225	hsa-miR-1293	MIMAT0005883	0	0	0	0	0	1	0	0	1	1	1	0	4	1.26749	2.02774	1.25602	1.31061	4.11902	1.31061
E2F1	1869	NM_005225	hsa-miR-1276	MIMAT0005930	1	0	0	0	0	1	0	0	1	0	1	0	4	0.337873	1.15773	1.25602	2.62798	3.6269	1.25602
E2F1	1869	NM_005225	hsa-miR-450a-1-3p	MIMAT0022700	1	1	0	0	0	1	0	0	0	0	1	0	4	0	3.35516	1.25602	0	2.69123	1.25602
E2F1	1869	NM_005225	hsa-miR-3140-3p	MIMAT0015008	0	0	1	0	0	0	0	0	0	1	1	1	4	0.121631	1.15773	1.25602	1.98584	0	1.15773
E2F1	1869	NM_005225	hsa-miR-767-5p	MIMAT0003882	0	0	0	0	0	1	0	0	1	1	1	0	4	0	1.15773	5.61172	6.68863	0	1.15773
E2F1	1869	NM_005225	hsa-miR-504-5p	MIMAT0002875	1	0	0	0	0	0	0	0	1	1	1	0	4	1.41755	1.15773	0	3.07079	0	1.15773
E2F1	1869	NM_005225	hsa-miR-323b-3p	MIMAT0015050	1	1	0	0	0	1	0	0	0	0	1	0	4	0.121631	6.88956	0	0.799279	7.74805	0.799279
E2F1	1869	NM_005225	hsa-miR-625-5p	MIMAT0003294	0	0	0	0	0	1	0	0	1	0	1	1	4	0.61144	0	3.42204	0.799279	0	0.61144
E2F1	1869	NM_005225	hsa-miR-4446-5p	MIMAT0019233	1	1	0	0	0	1	0	0	0	0	1	0	4	0	0	0	0	0	0
E2F1	1869	NM_005225	hsa-miR-6877-5p	MIMAT0027654	1	0	1	0	0	0	0	0	0	0	1	1	4	0.841309	0	1.25602	0	0	0
E2F1	1869	NM_005225	hsa-miR-6732-3p	MIMAT0027366	1	0	1	0	0	0	0	0	0	0	1	1	4	0	2.23057	0	0	0	0
E2F1	1869	NM_005225	hsa-miR-581	MIMAT0003246	0	0	0	0	0	1	0	0	1	1	1	0	4	2.1475	0	0	0	0	0
E2F1	1869	NM_005225	hsa-miR-4784	MIMAT0019948	0	0	1	0	0	1	0	0	0	0	1	1	4	0	0	0	0	0	0
E2F1	1869	NM_005225	hsa-miR-4524a-3p	MIMAT0019063	0	0	1	0	0	1	0	0	0	0	1	1	4	0	0	0	0	0	0
E2F1	1869	NM_005225	hsa-miR-4789-3p	MIMAT0019960	1	1	0	0	0	1	0	0	0	0	1	0	4	0	0	0	0	0	0
E2F1	1869	NM_005225	hsa-miR-3675-3p	MIMAT0018099	1	0	0	0	0	1	0	0	0	1	1	0	4	0	0	0	0	0	0
E2F1	1869	NM_005225	hsa-miR-4419a	MIMAT0018931	0	0	1	0	0	1	0	0	0	0	1	1	4	0	0	0	0	0	0
E2F1	1869	NM_005225	hsa-miR-4487	MIMAT0019021	1	1	0	0	0	1	0	0	0	0	1	0	4	0	0	0	0	0	0
E2F1	1869	NM_005225	hsa-miR-5692a	MIMAT0022484	0	1	0	0	0	1	0	0	0	0	1	1	4	0	0	0	0	0	0
E2F1	1869	NM_005225	hsa-miR-135a-5p	MIMAT0000428	0	1	0	0	0	1	0	0	1	0	1	0	4	0.692202	0	0	0	1.981	0
E2F1	1869	NM_005225	hsa-miR-6800-3p	MIMAT0027501	1	0	1	0	0	0	0	0	0	0	1	1	4	0	0	0	1.31061	0	0
E2F1	1869	NM_005225	hsa-miR-4667-5p	MIMAT0019743	1	1	0	0	0	1	0	0	0	0	1	0	4	0.121631	0	0	0	0	0
E2F1	1869	NM_005225	hsa-miR-3529-3p	MIMAT0022741	1	0	1	0	0	0	0	0	0	0	1	1	4	0	0	0	0	0	0
E2F1	1869	NM_005225	hsa-miR-4697-5p	MIMAT0019791	1	1	0	0	0	1	0	0	0	0	1	0	4	0	0	0	0	0	0
E2F1	1869	NM_005225	hsa-miR-647	MIMAT0003317	0	1	0	0	0	1	0	0	1	0	1	0	4	0	0	0	0	0	0
E2F1	1869	NM_005225	hsa-miR-6867-3p	MIMAT0027635	1	0	1	0	0	0	0	0	0	0	1	1	4	0	0	0	0	0	0
E2F1	1869	NM_005225	hsa-miR-6828-5p	MIMAT0027556	1	0	1	0	0	0	0	0	0	0	1	1	4	0	0	0	0	0	0
E2F1	1869	NM_005225	hsa-miR-1321	MIMAT0005952	0	0	0	0	0	1	0	0	1	1	1	0	4	0	0	0	0	0	0
E2F1	1869	NM_005225	hsa-miR-6870-5p	MIMAT0027640	1	0	1	0	0	0	0	0	0	0	1	1	4	0	0	0	0	0	0
E2F1	1869	NM_005225	hsa-miR-548aj-5p	MIMAT0022739	0	0	1	0	0	1	0	0	0	0	1	1	4	0	0	0	0	0	0
E2F1	1869	NM_005225	hsa-miR-6765-3p	MIMAT0027431	1	0	1	0	0	0	0	0	0	0	1	1	4	0	0	0	0	0	0
E2F1	1869	NM_005225	hsa-miR-4447	MIMAT0018966	1	1	0	0	0	1	0	0	0	0	1	0	4	0	0	0	0	0	0
E2F1	1869	NM_005225	hsa-miR-6878-3p	MIMAT0027657	1	0	1	0	0	0	0	0	0	0	1	1	4	0	0	0	0	0	0
E2F1	1869	NM_005225	hsa-miR-4516	MIMAT0019053	1	0	1	0	0	0	0	0	0	0	1	1	4	0	0	0	0	0	0
E2F1	1869	NM_005225	hsa-miR-3973	MIMAT0019358	0	1	0	0	0	1	0	0	0	0	1	1	4	0	0	0	0	0	0
E2F1	1869	NM_005225	hsa-miR-3125	MIMAT0014988	1	0	0	0	0	1	0	0	0	1	1	0	4	0	0	0	0	2.05867	0
E2F1	1869	NM_005225	hsa-miR-4749-3p	MIMAT0019886	1	1	0	0	0	0	0	1	0	0	1	0	4	0	0	0	0.799279	0	0
E2F1	1869	NM_005225	hsa-miR-1238-3p	MIMAT0005593	0	1	0	0	0	0	0	0	1	1	1	0	4	0.337873	0	0	1.31061	0	0
E2F1	1869	NM_005225	hsa-miR-4488	MIMAT0019022	1	1	0	0	0	1	0	0	0	0	1	0	4	0	0	0	0.799279	0	0
E2F1	1869	NM_005225	hsa-miR-7109-5p	MIMAT0028115	1	0	1	0	0	0	0	0	0	0	1	1	4	0	0	0	0	0	0
E2F1	1869	NM_005225	hsa-miR-4762-5p	MIMAT0019910	0	1	0	0	0	1	0	0	0	0	1	1	4	0	0	0	0	2.05867	0
E2F1	1869	NM_005225	hsa-miR-3150b-3p	MIMAT0018194	0	0	1	0	0	1	0	0	0	0	1	1	4	0	0	0.76059	0	0	0
E2F1	1869	NM_005225	hsa-miR-3154	MIMAT0015028	0	0	1	0	0	0	0	0	0	1	1	1	4	0.121631	0	2.98947	0	0	0
E2F1	1869	NM_005225	hsa-miR-155-3p	MIMAT0004658	0	0	1	0	0	1	0	0	0	0	1	1	4	0	0	0	1.31061	0	0
E2F1	1869	NM_005225	hsa-miR-497-3p	MIMAT0004768	1	1	0	0	0	1	0	0	0	0	1	0	4	0	0	0	0	0	0
E2F1	1869	NM_005225	hsa-miR-6130	MIMAT0024614	0	0	1	0	0	1	0	0	0	0	1	1	4	0.121631	0	0	0	0.149484	0
E2F1	1869	NM_005225	hsa-miR-4295	MIMAT0016844	1	1	0	0	0	1	0	0	0	0	1	0	4	0	0	0	0	0	0
E2F1	1869	NM_005225	hsa-miR-619-3p	MIMAT0003288	0	1	0	0	0	1	0	0	1	0	1	0	4	0	0	0	0	0	0
E2F1	1869	NM_005225	hsa-miR-6848-5p	MIMAT0027596	1	0	1	0	0	0	0	0	0	0	1	1	4	0.233799	0	0	1.68737	0	0
E2F1	1869	NM_005225	hsa-miR-3186-3p	MIMAT0015068	0	1	0	0	0	1	0	0	0	1	1	0	4	0.121631	0	0	0	0	0
E2F1	1869	NM_005225	hsa-miR-3609	MIMAT0017986	1	1	0	0	0	1	0	0	0	0	1	0	4	0	0	0.76059	0	0	0
E2F1	1869	NM_005225	hsa-miR-3194-5p	MIMAT0015078	0	0	1	0	0	1	0	0	0	0	1	1	4	0	0	0	0	0	0
E2F1	1869	NM_005225	hsa-miR-6825-5p	MIMAT0027550	1	0	1	0	0	0	0	0	0	0	1	1	4	0.233799	0	0	0	0	0
E2F1	1869	NM_005225	hsa-miR-4265	MIMAT0016891	0	0	0	0	0	1	0	0	0	1	1	1	4	0	0	0	0	0	0
E2F1	1869	NM_005225	hsa-miR-6829-3p	MIMAT0027559	1	0	1	0	0	0	0	0	0	0	1	1	4	0	0	0	0	0	0
E2F1	1869	NM_005225	hsa-miR-217	MIMAT0000274	0	0	0	0	0	1	0	0	1	1	1	0	4	0	2.70925	2.16057	0	0	0
E2F1	1869	NM_005225	hsa-miR-1273h-5p	MIMAT0030415	1	0	1	0	0	0	0	0	0	0	1	1	4	0	0	0	0	0	0
E2F1	1869	NM_005225	hsa-miR-4281	MIMAT0016907	0	1	0	0	0	1	0	0	0	0	1	1	4	0	0	0	0	0	0
E2F1	1869	NM_005225	hsa-miR-363-5p	MIMAT0003385	0	1	0	0	0	1	0	0	0	1	1	0	4	0	0	0	0	2.36417	0
E2F1	1869	NM_005225	hsa-miR-6878-5p	MIMAT0027656	1	0	1	0	0	0	0	0	0	0	1	1	4	0	0	0	0	0	0
E2F1	1869	NM_005225	hsa-miR-4455	MIMAT0018977	0	0	0	0	0	1	0	1	0	0	1	1	4	0.121631	0	0	0	0	0
E2F1	1869	NM_005225	hsa-miR-4524b-3p	MIMAT0022256	1	1	0	0	0	1	0	0	0	0	1	0	4	0	0	0	0	0	0
E2F1	1869	NM_005225	hsa-miR-6779-3p	MIMAT0027459	1	0	1	0	0	0	0	0	0	0	1	1	4	0	0	0	0	0	0
E2F1	1869	NM_005225	hsa-miR-4477a	MIMAT0019004	0	1	0	0	0	1	0	0	0	0	1	1	4	0	0	0	0	0	0
E2F1	1869	NM_005225	hsa-miR-6748-5p	MIMAT0027396	1	0	1	0	0	0	0	0	0	0	1	1	4	0	0	0	0	0	0
E2F1	1869	NM_005225	hsa-miR-7845-5p	MIMAT0030420	1	0	1	0	0	0	0	0	0	0	1	1	4	0	1.79166	0	0.799279	0	0
E2F1	1869	NM_005225	hsa-miR-7106-5p	MIMAT0028109	1	0	1	0	0	0	0	0	0	0	1	1	4	0.121631	0	0	0	0	0
E2F1	1869	NM_005225	hsa-miR-7113-5p	MIMAT0028123	1	0	1	0	0	0	0	0	0	0	1	1	4	0.121631	0	0	0	0	0
E2F1	1869	NM_005225	hsa-miR-7151-5p	MIMAT0028212	1	0	1	0	0	0	0	0	0	0	1	1	4	0	0	0	0	0	0
E2F1	1869	NM_005225	hsa-miR-6797-5p	MIMAT0027494	1	0	1	0	0	0	0	0	0	0	1	1	4	0.233799	0	0	0	0	0
E2F1	1869	NM_005225	hsa-miR-6801-3p	MIMAT0027503	1	0	1	0	0	0	0	0	0	0	1	1	4	0	0	0	0	0	0
E2F1	1869	NM_005225	hsa-miR-6840-5p	MIMAT0027582	1	0	1	0	0	0	0	0	0	0	1	1	4	0	0	0	0	1.27456	0
E2F1	1869	NM_005225	hsa-miR-4296	MIMAT0016845	0	0	0	0	0	1	0	0	0	1	1	1	4	0	0	0	0	0	0
E2F1	1869	NM_005225	hsa-miR-499b-5p	MIMAT0019897	1	1	0	0	0	1	0	0	0	0	1	0	4	0	0	0	0	0	0
E2F1	1869	NM_005225	hsa-miR-615-5p	MIMAT0004804	1	0	0	0	0	0	0	0	1	1	1	0	4	0	0	0	0	1.62025	0
E2F1	1869	NM_005225	hsa-miR-4673	MIMAT0019755	1	1	0	0	0	1	0	0	0	0	1	0	4	0	0	0	0	0	0
E2F1	1869	NM_005225	hsa-miR-203b-3p	MIMAT0019814	0	0	1	0	0	1	0	0	0	0	1	1	4	0	0	0	0	0	0
E2F1	1869	NM_005225	hsa-miR-6852-5p	MIMAT0027604	1	0	1	0	0	0	0	0	0	0	1	1	4	0.768681	0	0	0	2.7392	0
E2F1	1869	NM_005225	hsa-miR-4644	MIMAT0019704	1	0	0	0	0	1	0	0	0	0	1	1	4	0	0	0	0.799279	0	0
E2F1	1869	NM_005225	hsa-miR-541-3p	MIMAT0004920	0	0	0	0	0	1	0	0	1	1	1	0	4	0	2.23057	0	0	2.71541	0
E2F1	1869	NM_005225	hsa-miR-1912	MIMAT0007887	1	0	0	0	0	1	0	0	0	1	1	0	4	0	0	0	0	0	0
E2F1	1869	NM_005225	hsa-miR-5088-5p	MIMAT0021080	1	1	0	0	0	1	0	0	0	0	1	0	4	0	0	0	1.98584	0	0
E2F1	1869	NM_005225	hsa-miR-6715b-5p	MIMAT0025842	0	0	1	0	0	1	0	0	0	0	1	1	4	0	0	0	0	0	0
E2F1	1869	NM_005225	hsa-miR-6829-5p	MIMAT0027558	1	0	1	0	0	0	0	0	0	0	1	1	4	0	0	0	0	0	0
E2F1	1869	NM_005225	hsa-miR-548ae	MIMAT0018954	1	1	0	0	0	1	0	0	0	0	1	0	4	0	0	0	0	0	0
E2F1	1869	NM_005225	hsa-miR-3938	MIMAT0018353	0	1	0	0	0	1	0	0	0	1	1	0	4	0	0	0	0	0	0
E2F1	1869	NM_005225	hsa-miR-7160-3p	MIMAT0028231	1	0	1	0	0	0	0	0	0	0	1	1	4	0	0	0	0	0	0
E2F1	1869	NM_005225	hsa-miR-5589-5p	MIMAT0022297	1	1	0	0	0	1	0	0	0	0	1	0	4	0	0	0	0	0	0
E2F1	1869	NM_005225	hsa-miR-6775-3p	MIMAT0027451	1	0	1	0	0	0	0	0	0	0	1	1	4	0.233799	0	0	0	0	0
E2F1	1869	NM_005225	hsa-miR-4472	MIMAT0018999	1	1	0	0	0	1	0	0	0	0	1	0	4	0	0	0	0	0	0
E2F1	1869	NM_005225	hsa-miR-3136-3p	MIMAT0019203	0	0	1	0	0	1	0	0	0	0	1	1	4	0	0	0	0	0	0
E2F1	1869	NM_005225	hsa-miR-2861	MIMAT0013802	0	0	0	0	0	1	0	0	0	1	1	1	4	0	0	0	0	0	0
E2F1	1869	NM_005225	hsa-miR-6749-3p	MIMAT0027399	1	0	1	0	0	0	0	0	0	0	1	1	4	0	0	0	0	0	0
E2F1	1869	NM_005225	hsa-miR-3680-5p	MIMAT0018106	0	1	0	0	0	1	0	0	0	1	1	0	4	0	0	0	0	0	0
E2F1	1869	NM_005225	hsa-miR-4755-3p	MIMAT0019896	1	1	0	0	0	1	0	0	0	0	1	0	4	0	0	1.62412	0.799279	0	0
E2F1	1869	NM_005225	hsa-miR-302b-5p	MIMAT0000714	0	1	0	0	0	1	0	0	0	1	1	0	4	0	0	0	0	0	0
E2F1	1869	NM_005225	hsa-miR-6759-3p	MIMAT0027419	1	0	1	0	0	0	0	0	0	0	1	1	4	0	0	0	0	0	0
E2F1	1869	NM_005225	hsa-miR-6801-5p	MIMAT0027502	1	0	1	0	0	0	0	0	0	0	1	1	4	0	0	0	2.23301	0	0
E2F1	1869	NM_005225	hsa-miR-548aq-3p	MIMAT0022264	1	1	0	0	0	1	0	0	0	0	1	0	4	0	0	0	0	0	0
E2F1	1869	NM_005225	hsa-miR-4297	MIMAT0016846	1	0	0	0	0	1	0	0	0	1	1	0	4	0	0	0	0	0	0
E2F1	1869	NM_005225	hsa-miR-4674	MIMAT0019756	1	1	0	0	0	1	0	0	0	0	1	0	4	0	0	0	0	0	0
E2F1	1869	NM_005225	hsa-miR-3666	MIMAT0018088	1	1	0	0	0	1	0	0	0	0	1	0	4	0	0	0	0	0	0
E2F1	1869	NM_005225	hsa-miR-620	MIMAT0003289	0	0	0	0	0	1	0	0	1	1	1	0	4	0	0	0	0	0	0
E2F1	1869	NM_005225	hsa-miR-3182	MIMAT0015062	1	1	0	0	0	1	0	0	0	0	1	0	4	0	0	0	0	0	0
E2F1	1869	NM_005225	hsa-miR-548g-5p	MIMAT0022722	0	0	1	0	0	1	0	0	0	0	1	1	4	0	0	0	0	0	0
E2F1	1869	NM_005225	hsa-miR-4254	MIMAT0016884	0	0	1	0	0	1	0	0	0	0	1	1	4	0	0	0	0	0	0
E2F1	1869	NM_005225	hsa-miR-548x-5p	MIMAT0022733	0	0	1	0	0	1	0	0	0	0	1	1	4	0	0	0	0	0	0
E2F1	1869	NM_005225	hsa-miR-6875-5p	MIMAT0027650	1	0	1	0	0	0	0	0	0	0	1	1	4	0	0	0	0	0	0
E2F1	1869	NM_005225	hsa-miR-3117-3p	MIMAT0014979	1	0	0	0	0	0	0	0	0	1	1	1	4	0	0	0	0	0	0
E2F1	1869	NM_005225	hsa-miR-4519	MIMAT0019056	0	0	1	0	0	1	0	0	0	0	1	1	4	0	0	0	0	0	0
E2F1	1869	NM_005225	hsa-miR-6734-3p	MIMAT0027370	1	0	1	0	0	0	0	0	0	0	1	1	4	0	0.692011	0	2.62798	0	0
E2F1	1869	NM_005225	hsa-miR-3127-3p	MIMAT0019201	1	0	0	0	0	1	0	0	0	0	1	1	4	0.337873	0	1.25602	0	0	0
E2F1	1869	NM_005225	hsa-miR-4525	MIMAT0019064	0	1	0	0	0	1	0	0	0	0	1	1	4	0	0	0	0	0	0
E2F1	1869	NM_005225	hsa-miR-593-5p	MIMAT0003261	0	1	0	0	0	0	0	0	1	1	1	0	4	0	0	0	0	0	0
E2F1	1869	NM_005225	hsa-miR-6779-5p	MIMAT0027458	1	0	1	0	0	0	0	0	0	0	1	1	4	0.121631	0	0	0	0	0
E2F1	1869	NM_005225	hsa-miR-6759-5p	MIMAT0027418	1	0	1	0	0	0	0	0	0	0	1	1	4	0.121631	0	0	0	0	0
E2F1	1869	NM_005225	hsa-miR-3929	MIMAT0018206	0	0	0	0	0	1	0	0	0	1	1	1	4	0.525888	0	0	0	2.83059	0
E2F1	1869	NM_005225	hsa-miR-6763-3p	MIMAT0027427	1	0	1	0	0	0	0	0	0	0	1	1	4	0	0	0	0	0	0
E2F1	1869	NM_005225	hsa-miR-6802-3p	MIMAT0027505	1	0	1	0	0	0	0	0	0	0	1	1	4	0	0	0	0	1.39922	0
E2F1	1869	NM_005225	hsa-miR-1302	MIMAT0005890	0	0	0	0	0	1	0	0	1	1	1	0	4	0	0	0	0	0	0
E2F1	1869	NM_005225	hsa-miR-4298	MIMAT0016852	1	0	0	0	0	1	0	0	0	1	1	0	4	0	0	0	0	0	0
E2F1	1869	NM_005225	hsa-miR-4306	MIMAT0016858	1	0	0	0	0	1	0	0	0	0	1	1	4	0	0	0	0	0	0
E2F1	1869	NM_005225	hsa-miR-1285-5p	MIMAT0022719	1	1	0	0	0	1	0	0	0	0	1	0	4	0	0	0	0	0	0
E2F1	1869	NM_005225	hsa-miR-4695-5p	MIMAT0019788	1	1	0	0	0	1	0	0	0	0	1	0	4	0.121631	0	0	0	0	0
E2F1	1869	NM_005225	hsa-miR-3191-5p	MIMAT0022732	0	0	1	0	0	1	0	0	0	0	1	1	4	0	0	0	0	0	0
E2F1	1869	NM_005225	hsa-miR-4261	MIMAT0016890	1	0	0	0	0	1	0	0	0	0	1	1	4	0	0	0	0	0	0
E2F1	1869	NM_005225	hsa-miR-3196	MIMAT0015080	0	0	0	0	0	1	0	0	0	1	1	1	4	0	0	0	0	0	0
E2F1	1869	NM_005225	hsa-miR-3619-3p	MIMAT0019219	1	1	0	0	0	1	0	0	0	0	1	0	4	0	0	0	1.98584	0	0
E2F1	1869	NM_005225	hsa-miR-6499-3p	MIMAT0025451	1	0	0	0	0	1	0	0	0	0	1	1	4	0	0	0	0	0	0
E2F1	1869	NM_005225	hsa-miR-548ah-3p	MIMAT0020957	1	1	0	0	0	1	0	0	0	0	1	0	4	0.121631	0	0	0	0	0
E2F1	1869	NM_005225	hsa-miR-548am-3p	MIMAT0019076	1	1	0	0	0	1	0	0	0	0	1	0	4	0.337873	0	0	0	0	0
E2F1	1869	NM_005225	hsa-miR-6127	MIMAT0024610	0	0	1	0	0	1	0	0	0	0	1	1	4	0	0	0	0	0	0
E2F1	1869	NM_005225	hsa-miR-6772-5p	MIMAT0027444	1	0	1	0	0	0	0	0	0	0	1	1	4	0	0	0	0	0	0
E2F1	1869	NM_005225	hsa-miR-4792	MIMAT0019964	0	0	1	0	0	1	0	0	0	0	1	1	4	0	0	0	0	0	0
E2F1	1869	NM_005225	hsa-miR-6783-3p	MIMAT0027467	1	0	1	0	0	0	0	0	0	0	1	1	4	0.976439	0	0	2.62798	0	0
E2F1	1869	NM_005225	hsa-miR-6750-5p	MIMAT0027400	1	0	1	0	0	0	0	0	0	0	1	1	4	0	0	0	0	0	0
E2F1	1869	NM_005225	hsa-miR-3918	MIMAT0018192	0	1	0	0	0	1	0	0	0	1	1	0	4	0.233799	0	0	0	0	0
E2F1	1869	NM_005225	hsa-miR-4438	MIMAT0018956	0	0	1	0	0	1	0	0	0	0	1	1	4	0	0	0	0	0	0
E2F1	1869	NM_005225	hsa-miR-328-5p	MIMAT0026486	1	0	1	0	0	0	0	0	0	0	1	1	4	0	0	0	0	0	0
E2F1	1869	NM_005225	hsa-miR-6846-5p	MIMAT0027592	1	0	1	0	0	0	0	0	0	0	1	1	4	0	0	0	0	0	0
E2F1	1869	NM_005225	hsa-miR-4307	MIMAT0016860	1	1	0	0	0	1	0	0	0	0	1	0	4	0	0	0	0	0	0
E2F1	1869	NM_005225	hsa-miR-6813-3p	MIMAT0027527	1	0	1	0	0	0	0	0	0	0	1	1	4	0	0	0	0	0	0
E2F1	1869	NM_005225	hsa-miR-18b-5p	MIMAT0001412	0	0	0	0	0	1	0	0	1	1	1	0	4	0	0	0	0	0	0
E2F1	1869	NM_005225	hsa-miR-4654	MIMAT0019720	1	0	0	0	0	1	0	0	0	0	1	1	4	0.525888	0	0	0	2.99766	0
E2F1	1869	NM_005225	hsa-miR-4705	MIMAT0019805	1	0	0	0	0	1	0	0	0	0	1	1	4	0	0	0	0	0	0
E2F1	1869	NM_005225	hsa-miR-4277	MIMAT0016908	0	1	0	0	0	1	0	0	0	0	1	1	4	0	0	0	0	0	0
E2F1	1869	NM_005225	hsa-miR-219a-1-3p	MIMAT0004567	0	0	0	0	0	1	0	0	1	1	1	0	4	1.26749	0	0	0.799279	0	0
E2F1	1869	NM_005225	hsa-miR-4783-3p	MIMAT0019947	1	1	0	0	0	1	0	0	0	0	1	0	4	0	0	0	0	0	0
E2F1	1869	NM_005225	hsa-miR-7515	MIMAT0029310	1	0	1	0	0	0	0	0	0	0	1	1	4	0	0	0	0	0	0
E2F1	1869	NM_005225	hsa-miR-564	MIMAT0003228	0	0	1	0	0	0	0	0	0	1	1	1	4	0	0	0	0	0	0
E2F1	1869	NM_005225	hsa-miR-6780a-5p	MIMAT0027460	1	0	1	0	0	0	0	0	0	0	1	1	4	0	0	0	0	0	0
E2F1	1869	NM_005225	hsa-miR-1470	MIMAT0007348	0	1	0	0	0	1	0	0	0	0	1	1	4	0	0	0	0	0	0
E2F1	1869	NM_005225	hsa-miR-7111-5p	MIMAT0028119	1	0	1	0	0	0	0	0	0	0	1	1	4	0	0	1.25602	0	0	0
E2F1	1869	NM_005225	hsa-miR-4430	MIMAT0018945	1	1	0	0	0	1	0	0	0	0	1	0	4	0	0	0	0	0	0
E2F1	1869	NM_005225	hsa-miR-6756-5p	MIMAT0027412	1	0	1	0	0	0	0	0	0	0	1	1	4	0	0	0	0	0	0
E2F1	1869	NM_005225	hsa-miR-6760-5p	MIMAT0027420	1	0	1	0	0	0	0	0	0	0	1	1	4	0	0	0	0	0	0
E2F1	1869	NM_005225	hsa-miR-3157-3p	MIMAT0019210	1	1	0	0	0	1	0	0	0	0	1	0	4	1.09999	1.50924	0	0	0	0
E2F1	1869	NM_005225	hsa-miR-6133	MIMAT0024617	0	0	1	0	0	1	0	0	0	0	1	1	4	0	0	0	0	0	0
E2F1	1869	NM_005225	hsa-miR-4676-5p	MIMAT0019758	0	1	0	0	0	1	0	0	0	0	1	1	4	0	0	0	1.31061	0	0
E2F1	1869	NM_005225	hsa-miR-4308	MIMAT0016861	0	0	1	0	0	1	0	0	0	0	1	1	4	0	0	0	0	0	0
E2F1	1869	NM_005225	hsa-miR-2467-5p	MIMAT0019952	1	0	1	0	0	0	0	0	0	0	1	1	4	0	0	0	0	0	0
E2F1	1869	NM_005225	hsa-miR-548b-3p	MIMAT0003254	0	1	0	0	0	1	0	0	1	0	1	0	4	0	0	0	0	0	0
E2F1	1869	NM_005225	hsa-miR-6858-3p	MIMAT0027617	1	0	1	0	0	0	0	0	0	0	1	1	4	0	0	0	0	0	0
E2F1	1869	NM_005225	hsa-miR-889-5p	MIMAT0026719	1	0	1	0	0	0	0	0	0	0	1	1	4	0	1.79166	0	0	0	0
E2F1	1869	NM_005225	hsa-miR-4520a-3p	MIMAT0019057	1	1	0	0	0	1	0	0	0	0	1	0	4	0	0	0	0	0	0
E2F1	1869	NM_005225	hsa-miR-3124-3p	MIMAT0019200	1	1	0	0	0	1	0	0	0	0	1	0	4	0	0	0	0	0	0
E2F1	1869	NM_005225	hsa-miR-4486	MIMAT0019020	0	1	0	0	0	1	0	0	0	0	1	1	4	0	0	0	0	0	0
E2F1	1869	NM_005225	hsa-miR-7109-3p	MIMAT0028116	1	0	1	0	0	0	0	0	0	0	1	1	4	0	0	0	0	0	0
E2F1	1869	NM_005225	hsa-miR-6754-5p	MIMAT0027408	1	0	1	0	0	0	0	0	0	0	1	1	4	0	0	0	0	0	0
E2F1	1869	NM_005225	hsa-miR-6791-5p	MIMAT0027482	1	0	1	0	0	0	0	0	0	0	1	1	4	0	0	0	0	0	0
E2F1	1869	NM_005225	hsa-miR-6757-3p	MIMAT0027415	1	0	1	0	0	0	0	0	0	0	1	1	4	0	0	0	0	0	0
E2F1	1869	NM_005225	hsa-miR-1233-5p	MIMAT0022943	1	0	0	0	0	1	0	0	0	0	1	1	4	0	0	0	0	0	0
E2F1	1869	NM_005225	hsa-miR-4769-5p	MIMAT0019922	0	1	0	0	0	1	0	0	0	0	1	1	4	0	0	0	0	0	0
E2F1	1869	NM_005225	hsa-miR-6847-5p	MIMAT0027594	1	0	1	0	0	0	0	0	0	0	1	1	4	0.692202	0	0	0	0	0
E2F1	1869	NM_005225	hsa-miR-4322	MIMAT0016873	0	0	0	0	0	1	0	0	0	1	1	1	4	0	0	0	0	0	0
E2F1	1869	NM_005225	hsa-miR-5192	MIMAT0021123	1	0	0	0	0	1	0	0	0	0	1	1	4	0	0	0	0	0	0
E2F1	1869	NM_005225	hsa-miR-4697-3p	MIMAT0019792	0	1	0	0	0	1	0	0	0	0	1	1	4	0	0	0	0	0	0
E2F1	1869	NM_005225	hsa-let-7i-5p	MIMAT0000415	0	0	0	0	0	0	0	0	1	1	1	0	3	8.16962	15.0402	14.9144	14.1347	13.0207	14.1347
E2F1	1869	NM_005225	hsa-let-7g-5p	MIMAT0000414	0	0	0	0	0	0	0	0	1	1	1	0	3	8.55252	13.135	14.1128	12.845	13.9501	13.135
E2F1	1869	NM_005225	hsa-let-7e-5p	MIMAT0000066	0	0	0	0	0	0	0	0	1	1	1	0	3	7.42406	13.9191	12.4073	13.2462	13.095	13.095
E2F1	1869	NM_005225	hsa-miR-10a-5p	MIMAT0000253	0	0	0	0	0	0	0	0	1	1	1	0	3	3.63637	12.4277	13.5338	11.0546	15.8708	12.4277
E2F1	1869	NM_005225	hsa-miR-125a-5p	MIMAT0000443	0	0	0	0	0	1	0	0	1	0	1	0	3	5.3397	13.7662	12.1033	12.93	11.8863	12.1033
E2F1	1869	NM_005225	hsa-miR-10b-5p	MIMAT0000254	0	0	0	0	0	0	0	0	1	1	1	0	3	8.49319	10.076	11.5131	11.232	10.946	10.946
E2F1	1869	NM_005225	hsa-miR-125b-5p	MIMAT0000423	0	0	0	0	0	1	0	0	1	0	1	0	3	1.79202	10.1738	12.8968	12.1007	10.9459	10.9459
E2F1	1869	NM_005225	hsa-let-7d-5p	MIMAT0000065	0	0	0	0	0	0	0	0	1	1	1	0	3	1.59606	10.1521	11.171	10.6438	10.9301	10.6438
E2F1	1869	NM_005225	hsa-miR-28-3p	MIMAT0004502	0	0	0	0	0	0	0	0	1	1	1	0	3	9.02696	9.83287	9.40478	9.66979	10.1153	9.66979
E2F1	1869	NM_005225	hsa-miR-130b-5p	MIMAT0004680	1	0	0	0	0	0	0	0	0	1	1	0	3	5.37377	8.28183	9.69188	9.37236	9.55438	9.37236
E2F1	1869	NM_005225	hsa-let-7d-3p	MIMAT0004484	0	0	0	0	0	0	0	0	1	1	1	0	3	1.41755	8.40221	9.05353	9.13846	9.4359	9.05353
E2F1	1869	NM_005225	hsa-miR-224-5p	MIMAT0000281	0	0	0	0	0	0	0	0	1	1	1	0	3	8.85043	13.2144	10.1923	1.98584	1.20794	8.85043
E2F1	1869	NM_005225	hsa-miR-339-3p	MIMAT0004702	0	0	0	0	0	0	0	0	1	1	1	0	3	5.07564	6.90446	7.0082	6.25745	7.4066	6.90446
E2F1	1869	NM_005225	hsa-miR-149-5p	MIMAT0000450	0	0	0	0	0	1	0	0	1	0	1	0	3	3.39233	7.25774	4.53691	6.64661	8.30262	6.64661
E2F1	1869	NM_005225	hsa-miR-23a-5p	MIMAT0004496	0	1	0	0	0	0	0	0	0	1	1	0	3	0.525888	7.14304	6.5549	6.93543	5.80513	6.5549
E2F1	1869	NM_005225	hsa-miR-92b-5p	MIMAT0004792	0	1	0	0	0	0	0	0	0	1	1	0	3	0.233799	5.96702	5.85606	7.65537	7.31758	5.96702
E2F1	1869	NM_005225	hsa-let-7b-3p	MIMAT0004482	0	0	0	0	0	0	0	0	1	1	1	0	3	0.233799	6.26136	5.94002	5.76279	6.69519	5.94002
E2F1	1869	NM_005225	hsa-miR-942-5p	MIMAT0004985	0	0	0	0	0	0	0	0	1	1	1	0	3	1.86351	5.73662	6.64772	4.86437	5.50568	5.50568
E2F1	1869	NM_005225	hsa-miR-1304-3p	MIMAT0022720	0	1	0	0	0	1	0	0	0	0	1	0	3	5.41896	5.22174	5.48328	5.83939	6.26854	5.48328
E2F1	1869	NM_005225	hsa-miR-34c-5p	MIMAT0000686	0	0	0	0	0	0	0	0	1	1	1	0	3	0.434941	7.90585	1.25602	7.60689	5.32495	5.32495
E2F1	1869	NM_005225	hsa-miR-582-3p	MIMAT0004797	0	0	0	0	0	1	0	0	1	0	1	0	3	9.13406	7.12407	4.84636	3.5063	0.149484	4.84636
E2F1	1869	NM_005225	hsa-miR-1249	MIMAT0005901	1	0	0	0	0	0	0	0	0	1	1	0	3	0	5.4823	4.35312	4.44138	5.4163	4.44138
E2F1	1869	NM_005225	hsa-miR-935	MIMAT0004978	0	0	0	0	0	1	0	0	1	0	1	0	3	0.121631	4.77968	4.35312	3.5063	6.88571	4.35312
E2F1	1869	NM_005225	hsa-let-7e-3p	MIMAT0004485	0	0	0	0	0	0	0	0	1	1	1	0	3	1.03954	5.81757	4.30326	4.74997	2.50955	4.30326
E2F1	1869	NM_005225	hsa-miR-34b-3p	MIMAT0004676	0	0	0	0	0	1	0	0	1	0	1	0	3	0	6.61845	1.62412	7.0119	4.24895	4.24895
E2F1	1869	NM_005225	hsa-miR-2110	MIMAT0010133	0	0	0	0	0	1	0	0	0	1	1	0	3	2.17586	3.86213	4.19807	4.86437	6.03869	4.19807
E2F1	1869	NM_005225	hsa-miR-1226-3p	MIMAT0005577	0	0	0	0	0	1	0	0	1	0	1	0	3	0.768681	2.56664	4.08459	5.85793	6.12472	4.08459
E2F1	1869	NM_005225	hsa-miR-379-5p	MIMAT0000733	0	0	0	0	0	1	0	0	1	0	1	0	3	2.56705	9.78335	0	3.98227	11.147	3.98227
E2F1	1869	NM_005225	hsa-miR-222-5p	MIMAT0004569	0	0	0	0	0	1	0	0	0	0	1	1	3	0.61144	3.92194	7.02368	5.91213	3.65218	3.92194
E2F1	1869	NM_005225	hsa-miR-378a-5p	MIMAT0000731	0	1	0	0	0	0	0	0	1	0	1	0	3	1.15801	3.86213	4.30326	3.91307	3.82882	3.86213
E2F1	1869	NM_005225	hsa-miR-100-3p	MIMAT0004512	0	1	0	0	0	1	0	0	0	0	1	0	3	0	3.06805	6.53344	5.98138	3.8177	3.8177
E2F1	1869	NM_005225	hsa-miR-485-3p	MIMAT0002176	0	0	0	0	0	0	0	0	1	1	1	0	3	0	8.94309	0.76059	3.68299	9.67854	3.68299
E2F1	1869	NM_005225	hsa-miR-769-3p	MIMAT0003887	0	0	0	0	0	0	0	0	1	1	1	0	3	0.434941	3.43943	3.6782	2.79116	4.12805	3.43943
E2F1	1869	NM_005225	hsa-miR-138-5p	MIMAT0000430	0	1	0	0	0	0	0	0	0	1	1	0	3	0	5.46229	6.57605	3.40912	0	3.40912
E2F1	1869	NM_005225	hsa-miR-941	MIMAT0004984	0	0	1	0	0	0	0	0	0	0	1	1	3	7.89839	2.02774	2.98947	3.40912	1.39922	2.98947
E2F1	1869	NM_005225	hsa-miR-3065-5p	MIMAT0015066	0	0	1	0	0	0	0	0	0	0	1	1	3	0	2.83902	0	3.68299	4.24064	2.83902
E2F1	1869	NM_005225	hsa-miR-1262	MIMAT0005914	0	0	0	0	0	1	0	0	1	0	1	0	3	0	2.70925	2.98947	3.40912	0	2.70925
E2F1	1869	NM_005225	hsa-miR-6747-3p	MIMAT0027395	1	0	0	0	0	0	0	0	0	0	1	1	3	0.692202	2.40837	2.85751	4.17195	2.50955	2.50955
E2F1	1869	NM_005225	hsa-miR-30d-3p	MIMAT0004551	1	0	0	0	0	0	0	0	0	1	1	0	3	3.4972	1.79166	2.16057	3.68299	0.408732	2.16057
E2F1	1869	NM_005225	hsa-miR-654-5p	MIMAT0003330	0	0	0	0	0	1	0	0	1	0	1	0	3	0.121631	6.42532	0	1.98584	7.91201	1.98584
E2F1	1869	NM_005225	hsa-miR-4723-3p	MIMAT0019839	1	0	0	0	0	1	0	0	0	0	1	0	3	0	2.23057	2.3688	1.98584	0	1.98584
E2F1	1869	NM_005225	hsa-miR-636	MIMAT0003306	1	0	0	0	0	0	0	0	0	1	1	0	3	0.233799	0.692011	1.62412	1.31061	2.20248	1.31061
E2F1	1869	NM_005225	hsa-miR-502-5p	MIMAT0002873	0	0	0	0	0	0	0	0	1	1	1	0	3	0.692202	2.02774	0.76059	1.31061	3.60118	1.31061
E2F1	1869	NM_005225	hsa-miR-3127-5p	MIMAT0014990	0	0	0	0	0	1	0	0	0	1	1	0	3	1.63744	1.15773	0	0	2.50955	1.15773
E2F1	1869	NM_005225	hsa-miR-1269a	MIMAT0005923	0	0	0	0	0	1	0	0	1	0	1	0	3	3.40437	0	0	5.13137	1.13809	1.13809
E2F1	1869	NM_005225	hsa-miR-5587-3p	MIMAT0022290	0	0	0	0	0	1	0	0	0	0	1	1	3	0.434941	1.50924	0	0.799279	1.7663	0.799279
E2F1	1869	NM_005225	hsa-miR-6763-5p	MIMAT0027426	0	0	1	0	0	0	0	0	0	0	1	1	3	0	0.692011	1.62412	0.799279	3.19974	0.799279
E2F1	1869	NM_005225	hsa-miR-766-3p	MIMAT0003888	0	0	0	0	0	1	0	0	1	0	1	0	3	0.768681	2.02774	0	0	3.05564	0.768681
E2F1	1869	NM_005225	hsa-miR-3157-5p	MIMAT0015031	0	1	0	0	0	1	0	0	0	0	1	0	3	0.768681	1.15773	1.62412	0	0	0.768681
E2F1	1869	NM_005225	hsa-miR-3121-3p	MIMAT0014983	0	1	0	0	0	0	0	0	0	1	1	0	3	0.233799	1.79166	0.76059	1.31061	0	0.76059
E2F1	1869	NM_005225	hsa-miR-6805-5p	MIMAT0027510	0	0	1	0	0	0	0	0	0	0	1	1	3	0.233799	0	0.76059	1.31061	2.99766	0.76059
E2F1	1869	NM_005225	hsa-miR-4707-5p	MIMAT0019807	0	0	0	0	0	1	0	0	0	0	1	1	3	0.337873	0.692011	0	3.19259	3.07446	0.692011
E2F1	1869	NM_005225	hsa-miR-449c-5p	MIMAT0010251	0	0	0	0	0	1	0	0	0	1	1	0	3	0	0.692011	1.62412	0	3.03657	0.692011
E2F1	1869	NM_005225	hsa-miR-5010-5p	MIMAT0021043	0	0	0	0	0	1	0	0	0	0	1	1	3	0	0.692011	0	0.799279	2.89553	0.692011
E2F1	1869	NM_005225	hsa-miR-296-3p	MIMAT0004679	0	0	0	0	0	0	0	0	1	1	1	0	3	0.121631	0.692011	5.78519	6.96137	0	0.692011
E2F1	1869	NM_005225	hsa-miR-3130-5p	MIMAT0014995	0	0	0	0	0	1	0	0	0	1	1	0	3	0.525888	0	1.25602	0.799279	0	0.525888
E2F1	1869	NM_005225	hsa-miR-214-3p	MIMAT0000271	1	0	0	0	0	0	0	0	0	1	1	0	3	0.337873	1.79166	0	4.70972	0	0.337873
E2F1	1869	NM_005225	hsa-miR-16-1-3p	MIMAT0004489	0	0	0	0	0	1	0	0	0	0	1	1	3	0.233799	2.40837	1.62412	0	0	0.233799
E2F1	1869	NM_005225	hsa-miR-127-5p	MIMAT0004604	0	0	0	0	0	0	0	0	1	1	1	0	3	0.233799	5.89423	0	0	6.7073	0.233799
E2F1	1869	NM_005225	hsa-miR-188-5p	MIMAT0000457	1	0	0	0	0	0	0	0	0	1	1	0	3	0.841309	0	1.91714	0	0.149484	0.149484
E2F1	1869	NM_005225	hsa-miR-6724-5p	MIMAT0025856	1	0	0	0	0	1	0	0	0	0	1	0	3	0.121631	0	1.91714	1.31061	0	0.121631
E2F1	1869	NM_005225	hsa-miR-133a-3p	MIMAT0000427	1	0	0	0	0	0	0	0	0	1	1	0	3	0.121631	0.692011	0	0	8.29461	0.121631
E2F1	1869	NM_005225	hsa-miR-1248	MIMAT0005900	0	0	0	0	0	0	0	0	1	1	1	0	3	0.121631	2.83902	2.16057	0	0	0.121631
E2F1	1869	NM_005225	hsa-miR-4741	MIMAT0019871	0	0	0	0	0	1	0	0	0	0	1	1	3	0.121631	0.692011	0	2.93774	0	0.121631
E2F1	1869	NM_005225	hsa-miR-450b-3p	MIMAT0004910	0	0	0	0	0	0	0	0	1	1	1	0	3	0	0	0	0	0	0
E2F1	1869	NM_005225	hsa-miR-1296-3p	MIMAT0026637	0	0	1	0	0	0	0	0	0	0	1	1	3	0	0	0	0	0	0
[truncated: 1,899 more rows]

## Sheet: Table S7
Table S7
RNA-seq of control- and METTL3/14-depleted PANC-1 cells
[truncated: 19,801 more rows]

## Sheet: Table S8
Table S8
[truncated: 182 more rows]

## Sheet: Table S9
Table S9
[truncated: 19,802 more rows]

[truncated: 1 more sheets: Table S10]
